# Supplementary material for: Association between composite dietary antioxidant index and migraine in American young women: insights from NHANES 1999–2004 cross-sectional data
Source: Front Neurol. 2024 Sep 9;15:1399916. doi: 10.3389/fneur.2024.1399916 (PMC11420992; doi:10.3389/fneur.2024.1399916)
Supplement: Supplementary file 1 [file Table_1.XLSX]

## Sheet: shanchuxiebianliang_appen
SEQN	Sex	Age	Age group	Race	Education level	Marital status	Poverty to income ratio	BMI	Smoking status	Drinking status	Activities status	Hypertension	Diabetes	Coronary heart disease	Stroke	C-reactive protein	Energy	Protein intake	Carbohydrate intake	Vitamin A intake	Carotenoids intake	Vitamin C intake	Vitamin E intake	Zinc intake	Selenium intake	CDAI	Migraine	CDAI.Q4	SDMVPSU	SDMVSTRA	Weight
1009	2	39	1	3	3	1	3	4	0	2	2	0	0	0	0	0.18	1552.53	53.88	231.17	1012.03	100.19	84.38	16.27	15.84	42.47	0.576206	0	3	1	8	44653.4
101	1	52	2	1	3	1	2	2	0	1	1	0	0	0	0	0.01	3500.32	110.03	511.59	625.87	362.29	138.44	16.41	14.11	119.33	1.82725	0	4	1	12	4634.71
1010	2	85	2	3	1	1	2	3	1	2	1	1	1	0	0	0.27	1586.62	53.62	251.54	1358.41	907.27	128	6.24	7.63	64.89	-0.521631	0	3	1	1	17652.5
1011	2	25	1	4	1	1	2	3	0	0	1	0	0	0	0	0.12	1050.1	27.47	148.47	1806.95	1560.5	140.46	8.53	4	37.97	-0.258596	0	3	1	7	10664
1030	2	69	2	4	1	2	1	4	1	1	0	1	1	0	0	1.64	1915.26	55.27	261.75	223.72	27.91	84.5	7.36	6.57	70.84	-1.99114	0	2	1	7	6306.72
1033	2	45	1	4	1	2	1	2	2	2	1	0	0	0	0	0.83	1226.45	47.95	101.62	262.65	56.51	14.9	4.6	5.32	75.71	-3.05807	0	1	1	7	3983.47
1035	2	52	2	1	3	1	3	2	0	2	3	1	0	0	0	0.36	1840.28	39.85	265.5	261.7	61.46	98.57	5.63	5.58	44.78	-2.58683	0	1	1	12	5039.15
1043	2	62	2	3	1	1	2	3	0	0	3	0	0	0	0	0.63	986.65	38.78	154.16	189.54	151.87	16.38	3.6	5.18	65	-3.42058	0	1	2	1	9910.16
1045	2	61	2	3	1	1	3	3	0	1	1	0	0	0	0	0.24	615.57	19.02	83.66	181.63	43.03	32.51	2.02	2.73	19.55	-4.49167	0	1	1	1	10214.5
1047	2	33	1	4	2	1	2	2	0	2	1	0	0	0	0	0.1	3003.31	96.44	339.25	933.55	141.01	107.94	21.09	16.1	132.65	2.89459	1	4	1	9	5360.53
1054	2	42	1	1	1	2	1	3	1	2	0	0	0	0	0	0.83	2058.15	108.84	248.12	485.61	224.27	53.1	10.14	11.87	94.54	-0.682769	1	2	1	13	4165.55
1058	1	61	2	1	1	1	1	3	2	2	0	0	0	0	0	0.08	1046.18	21.99	181.93	262.03	220.16	22.4	3.63	1.97	39.53	-3.98437	1	1	1	3	671.89
106	1	39	1	1	1	1	1	3	0	2	0	0	0	0	0	0.1	1967.46	71.83	336.73	894.11	660.53	61.24	3.95	13.3	66.36	-1.38911	0	2	2	3	4793.29
1065	1	73	2	2	1	2	1	4	1	1	0	0	0	0	0	1.02	1585.04	53.37	248.52	8824.15	8615.23	79.48	2.76	5.91	69.53	6.99742	0	4	2	13	10288.1
1068	1	33	1	1	1	1	1	4	2	2	1	0	0	0	0	0.03	2294.47	73.51	341.99	489.75	489.75	246.41	5.62	13.95	86.61	0.530179	0	3	1	3	13925
1071	1	34	1	4	1	2	2	3	0	0	2	0	0	0	0	0.19	2462.92	83.12	333.29	2836.42	2500.75	394.19	7.64	9.01	146.28	5.23347	0	4	1	11	3231.41
108	1	22	1	3	2	3	3	4	0	0	3	0	0	0	1	0.36	2523.44	117.51	357.58	1913.8	1397.06	172.11	7.51	9.84	132.04	1.948	0	4	2	5	32949.4
1085	1	61	2	4	1	3	2	2	2	2	0	0	0	0	0	0.04	1373.37	58.48	121.54	968.07	956.02	8.59	1.04	10.93	74.57	-2.28488	0	1	2	7	4243.14
1090	2	45	1	3	1	1	2	1	2	0	1	0	0	0	0	0.08	1489.14	47.91	140.7	218.59	49.12	24.52	5.97	8.38	53.97	-2.83765	1	1	1	7	33895.6
1093	2	42	1	4	1	3	2	4	0	0	0	0	0	0	0	0.42	1659.16	69.3	205.78	3978.29	3215.57	92.66	9.3	9	79.2	2.903	0	4	2	4	4680.07
1104	2	44	1	1	2	1	3	4	0	2	1	0	0	0	0	1.07	2965.67	60.5	305.04	864.96	668.91	270.04	12.39	6.91	73.51	1.28847	0	3	2	5	1992.94
1112	2	20	1	2	1	3	1	3	0	0	0	0	0	0	0	0.22	881.78	44.15	74.9	97.82	35.95	5.19	1.68	3.21	54.47	-4.2849	0	1	1	5	43524.8
1116	1	40	1	4	3	1	3	2	0	2	0	0	0	0	0	0.29	1751.19	93.49	140.53	569.55	67.32	27.96	9.65	16.3	131.82	0.0548906	0	3	2	8	9579.96
1117	1	47	1	4	1	3	1	2	2	1	3	0	0	0	0	0.14	1650.45	51.89	182.7	638.29	109.34	7.88	8.88	9.26	81.1	-1.64291	0	2	1	9	8964.49
1119	2	84	2	3	1	2	2	3	0	1	0	0	0	0	0	0.25	2439.98	58.22	351.33	1073.93	201.87	171.35	14.41	10.01	128.69	1.92672	0	4	2	6	6383.61
1120	2	55	2	1	1	2	1	4	0	1	1	1	0	0	0	0.42	1724.15	63.67	169.41	466.97	157.31	28.14	8.46	10.8	95.38	-1.29494	0	2	1	3	5670.65
1125	2	27	1	3	2	1	3	2	0	2	2	0	0	0	0	0.12	2618.73	55.56	261.71	1245.02	927.4	20.56	6.12	6.98	67.26	-1.64419	0	2	1	2	54128.8
1127	2	28	1	3	3	1	3	4	0	2	1	0	0	0	0	0.24	3318.2	106.88	465.42	660.57	68.11	55.46	9.02	17.54	108.42	0.0495242	0	3	2	1	62230.5
1128	2	59	2	4	2	2	3	4	0	0	0	1	0	0	0	0.1	1692.01	65.5	219.7	1096.77	84.94	51.1	8.51	8.63	142.89	-0.007472	0	3	1	13	4844.53
113	1	27	1	3	2	2	3	2	0	2	3	0	0	0	0	0.03	3447.17	126.38	447.06	548.07	157.67	94.64	12.21	16.17	140.86	1.18966	0	3	1	10	44344.5
1130	2	65	2	3	2	1	2	2	2	1	0	1	0	0	0	0.75	1605.12	62.56	142.9	738.72	66.4	13.31	6.84	5.32	128.19	-1.48568	0	2	1	6	24931.1
1158	1	49	1	4	3	1	3	4	0	1	1	0	0	0	0	0.19	1606.86	67.16	197.48	256.07	112.78	49.83	4.72	11.65	69.61	-2.19162	0	1	2	8	8390
1161	1	57	2	3	1	1	3	3	1	2	3	0	1	0	0	0.12	3688.96	123.29	551.87	1686.19	703.07	316.57	14.92	14.82	184.03	5.32571	0	4	1	7	20184
117	1	34	1	3	1	1	1	4	1	2	1	1	0	0	0	0.08	3539.18	153.71	371.31	346.45	94.29	75.66	5.87	17.82	173.7	0.505463	0	3	2	1	30273.8
1171	1	62	2	1	2	1	3	4	1	2	3	0	1	0	0	0.13	2263.85	83.38	268.26	344.66	55.94	22.84	6.73	12.57	112.98	-1.30215	1	2	1	12	1811.71
1173	1	68	2	4	1	2	1	4	1	2	0	0	1	0	0	0.54	1368.23	47.46	176.59	475.26	334.05	53.15	6.99	7.52	93.34	-1.59381	0	2	2	5	4029.5
1182	2	30	1	3	2	3	2	4	0	2	1	0	0	0	0	0.43	3004.48	94.54	365.14	335.81	182.02	31.28	8.9	17.99	85.82	-0.758483	1	2	2	10	17498
1183	1	32	1	3	1	1	2	4	2	2	2	0	0	0	0	0.42	6463.64	249.05	716.5	906.81	284.01	56.34	19.19	42.9	333.83	7.85152	0	4	1	1	17599.8
1195	1	61	2	3	3	1	3	4	1	1	1	0	0	0	0	0.55	1199.8	44.07	187.04	296.17	170.48	28.92	5.92	4.85	107.21	-2.22703	0	1	2	1	10592.2
1196	2	52	2	4	2	2	3	4	0	2	0	0	0	0	0	1.26	1523.35	44.14	261.25	366.27	298.1	56.52	8.09	7.33	90.17	-1.56682	0	2	2	4	9593.63
1197	2	40	1	1	1	1	1	4	0	2	0	0	1	0	0	0.8	1356.63	49.16	228.91	494.62	296.69	133.68	10.48	6.11	43.53	-1.21625	1	2	2	3	5477.05
12	1	37	1	3	2	3	3	4	0	2	1	1	0	0	0	0.19	3348.31	130.02	309.57	923.8	166.7	70.96	19.19	17.47	207.47	3.54865	0	4	2	6	39840.5
1201	2	48	1	4	1	2	1	4	0	0	0	0	0	0	0	0.52	1541.03	101.06	171.4	221.73	68.54	11.42	3.15	4.78	97.35	-3.06657	1	1	2	4	6494.62
1207	1	50	1	3	1	1	2	3	1	2	1	1	0	0	0	0.03	2434.71	133.4	289.61	477.91	125.03	143.79	11	10.02	86.78	-0.0528663	1	3	2	1	23338.5
121	1	38	1	1	1	1	1	3	0	2	0	0	0	0	0	0.09	4357.07	217.85	558.14	10572.3	388.79	120.41	16.17	20.35	490.4	16.8975	0	4	1	7	3718.32
1212	2	47	1	3	1	1	2	2	0	2	2	0	0	0	0	0.47	2725.01	52.87	379.02	1283.1	71.14	67.87	7.47	9.96	86.48	-0.593102	0	2	2	1	25490.3
122	1	64	2	3	1	1	2	4	1	2	0	0	0	0	0	0.25	2601.98	68.73	357.81	479.46	277.63	487.19	7.72	10.09	94.22	2.73367	0	4	1	12	22074.7
1220	2	42	1	2	1	2	2	3	0	2	0	0	0	0	0	0.11	1188.91	44.52	162.03	122.87	78.87	148.3	5	3.19	54.49	-2.43335	0	1	2	9	5907.99
1221	2	47	1	2	2	3	3	4	2	2	0	0	0	0	0	0.54	1505.68	75.84	91.6	521.75	43.06	2.5	9.1	11.4	87.79	-1.46755	1	2	2	9	14741.3
1226	1	60	2	3	3	1	3	3	1	2	3	0	1	0	0	0.1	3749.38	170.52	324.79	1590.01	256.69	201.82	27.76	31.49	194.93	7.85954	0	4	2	3	14036.3
1227	2	53	2	3	2	1	3	2	1	2	1	1	0	0	0	0.31	2540.56	113.72	191.93	1444.68	688.02	75.86	24.89	14.16	106.79	3.19573	1	4	1	1	17627.2
1229	2	85	2	3	1	2	2	2	0	0	0	1	1	0	0	0.65	1315.59	49.1	165.29	952.12	830.89	30.2	4.62	5.53	67.11	-2.21845	0	1	1	7	9763.93
1231	1	28	1	3	3	3	2	4	0	2	0	0	0	0	0	0.43	2423.65	96.13	238.29	228.79	60.06	9.5	11.45	16.49	83	-0.877771	0	2	2	1	14234.5
1242	1	20	1	4	1	3	1	3	0	1	2	0	0	0	0	0.14	838.24	58.26	76.06	55.91	44.64	73.74	1.2	2.35	55.28	-3.84022	0	1	1	7	3993.87
1243	2	45	1	1	2	1	3	4	2	0	0	0	1	0	0	0.36	1139.45	48.2	128.88	611.86	530.9	17.05	3.45	7.6	45.36	-3.03336	0	1	1	11	2593.71
1245	1	43	1	1	3	1	3	4	0	1	3	1	0	0	0	0.69	2540.66	65.55	408.49	822.11	410.26	243.45	12.44	8.53	104.27	1.58389	0	4	2	13	2287.42
1252	1	42	1	1	1	1	2	4	0	2	0	0	0	0	0	0.14	2873.11	148.26	226.79	363.44	38.58	37.59	6.98	28.86	176.11	1.44189	0	3	1	12	3814.65
1255	2	68	2	3	2	1	3	3	1	2	0	0	0	0	0	0.47	2528.09	88.06	307.87	740.25	258.6	124.6	5.38	9.37	105.09	-0.610438	0	2	1	1	26056.2
1257	2	49	1	3	3	1	3	3	0	1	1	0	0	0	0	0.13	2177.66	61.96	241.88	1447.02	88.83	69.07	16.39	16.74	48.75	1.02727	1	3	1	1	47668.8
1260	1	80	2	3	3	1	3	3	0	0	1	1	0	0	0	0.8	2014.21	71.42	309.93	1302.75	224.54	113.37	4.79	12.6	71.26	-0.515868	0	3	1	2	10129.1
1268	2	67	2	1	1	3	1	3	0	1	0	1	0	0	0	0.15	838.66	36.55	116.07	77.96	10.34	3.4	2.27	6.49	47.56	-4.02182	0	1	2	3	898.348
1274	2	44	1	3	3	1	2	2	0	2	1	0	0	0	0	0.03	2319.33	80.85	263.28	496.74	178.15	63.67	12.03	7.76	97.29	-0.652051	0	2	3	1	33823.7
1281	2	27	1	1	1	3	1	2	0	2	0	0	0	0	0	0.05	3531.78	112.62	466.53	540.99	233	222.05	15.92	16.72	166.2	3.38372	0	4	1	12	7406.77
1282	1	45	1	3	2	3	2	2	0	1	2	0	0	0	0	0.27	2727.5	78.43	282.84	457.84	107.27	33.54	5.38	9.16	176.47	-0.650685	0	2	2	7	10685.7
1284	2	36	1	3	3	3	3	2	0	2	1	0	0	0	0	0.14	1547.57	55.49	166.27	618.2	334.84	38.08	6.03	6.41	65.07	-2.29579	0	1	2	9	11271.3
1285	2	85	2	3	2	2	3	3	0	1	0	1	0	0	0	0.44	1768.4	65.87	222.05	474.46	85.56	22.34	4.85	8.02	81.64	-2.40013	0	1	1	8	9365.21
129	2	63	2	3	2	2	3	4	1	1	1	1	0	0	0	0.21	1388.6	45.27	202.66	404.9	164.48	60.08	9.26	117.43	126.52	9.91269	0	4	2	8	17436.7
1295	1	60	2	3	1	1	3	4	1	1	0	0	1	0	0	0.25	3223.54	81.83	206.59	1112.67	167.49	43.06	13.31	11.32	81.67	0.0134033	0	3	2	7	8424.25
13	1	70	2	1	1	1	2	3	1	1	0	1	1	0	0	0.27	1435.13	67.01	268.23	4134.91	3449.76	78.51	2.94	11.42	66.17	2.02125	0	4	2	13	1221.6
130	1	59	2	3	1	1	2	3	1	1	3	0	1	1	0	0.17	1847.61	66.59	218.82	716.2	61.11	45.23	13.3	10.03	77.33	-0.542843	0	3	1	10	16178.6
1301	1	43	1	3	3	1	3	2	0	1	1	0	0	0	0	0.17	3549.08	124.56	465.83	1979.93	1110.63	237.94	13.24	23.73	203.05	5.87157	0	4	2	8	19962.2
1307	2	42	1	1	1	1	2	3	1	0	3	0	0	0	0	0.26	1204.06	46.68	128.28	143.2	58.74	17.06	3.47	8.68	55.18	-3.31034	0	1	2	6	3273.66
131	1	56	2	3	2	1	3	3	0	1	0	0	0	0	0	0.18	3043.01	89.45	332.23	359.65	38.22	41.29	11.3	11.8	148.8	0.0611223	1	3	1	11	20073.3
1322	1	33	1	2	1	1	1	3	2	2	1	0	0	0	0	0.68	3852.25	169.84	523.49	624.19	468.79	189.44	10.12	28.23	190.94	3.8214	1	4	2	7	14482.4
1325	1	38	1	1	1	3	2	4	0	2	0	0	0	0	0	0.77	248.2	10.44	28.92	22.24	19.9	98.04	0.33	1.46	5.9	-4.6383	1	1	1	13	6618.75
1328	1	54	2	3	3	1	3	4	1	2	3	0	1	0	0	0.53	3833.84	145.57	595.49	328.46	171.77	167.5	12.63	24.9	275.41	4.65167	0	4	2	11	32908.6
1342	2	78	2	1	1	1	2	4	0	2	0	0	0	0	0	0.78	980.57	33.6	162.7	612.12	487.58	76.99	2.74	4.77	40.44	-2.95774	0	1	2	3	2104.94
1343	2	72	2	3	1	1	2	4	1	1	0	1	0	0	0	0.69	1786.56	57.35	174.38	1901.82	1469.31	77.66	2.29	11.3	50.71	-0.828901	0	2	2	1	17470.6
1351	2	81	2	1	1	1	2	2	0	1	1	1	0	0	0	0.48	1611.51	61.69	252.19	784.51	183.48	88.85	5.87	6.4	112.52	-1.01354	0	2	1	4	997.11
1356	1	35	1	1	1	1	1	4	2	2	0	0	0	0	0	0.18	2767.54	72.15	443.47	637	112.93	148.9	12.22	7.89	103.41	0.372223	0	3	2	8	3964.3
1358	2	75	2	4	1	2	2	4	0	0	0	1	0	0	0	1.49	886.35	32.09	143.64	294.68	155.26	109.47	2.48	1.91	32.37	-3.47083	1	1	2	4	3060.07
1365	2	78	2	3	1	1	2	3	0	0	0	0	0	0	0	0.21	1602.4	67.23	305.18	1716.91	11.46	146.56	3.16	25.58	66.61	1.04415	0	3	1	11	70948.4
1366	1	35	1	4	1	3	1	2	0	0	1	0	0	0	0	0.21	1388.26	73.62	124.39	324	145.12	18.17	4.8	11.13	76.72	-2.34003	0	1	2	8	22563
1379	1	79	2	3	1	2	2	3	0	0	1	1	0	0	0	0.08	2092.29	67.68	344.88	4427.95	4177.55	237.94	7.81	10.09	83.26	4.80675	0	4	1	12	18635.3
1383	1	36	1	3	3	1	3	4	0	1	2	0	0	0	0	0.13	1659.97	88.91	216.16	566.4	78.01	33.82	7.56	10.18	146.86	-0.578218	0	3	1	5	20082.9
1387	2	25	1	4	1	3	1	3	1	2	1	0	0	0	0	0.24	3161.98	127.52	385.09	1040.4	277.2	174.42	10.83	18.43	204.4	3.37605	1	4	2	10	13959.1
1388	1	45	1	3	3	1	3	3	0	2	3	0	0	0	0	0.15	2867	86.84	396.83	494.2	41.41	60.26	7.38	15.71	101.5	-0.601283	0	2	3	1	16971.5
1391	2	35	1	4	3	1	3	3	0	1	0	0	0	0	0	0.05	1159.66	35.04	124.76	917.22	44.39	67.54	4.05	3.79	52.42	-2.58637	0	1	2	9	6872.69
1398	2	80	2	3	2	1	3	4	0	2	0	1	1	0	0	0.74	1356.94	52.85	140.56	1660.2	1289.94	56.27	5.86	6.95	43.07	-1.27309	0	2	1	12	13668.1
1410	1	49	1	3	1	1	3	3	0	1	2	1	0	0	0	0.76	3463.49	106.91	383.92	1225.54	624.28	137.38	12.38	14.02	118.54	1.77535	0	4	2	1	76198
1428	1	40	1	3	3	1	3	3	1	1	1	1	0	0	0	0.08	6049.51	211.2	853.84	1585.3	803.68	252.16	23.88	18.02	333.01	8.67043	0	4	2	11	31917
1430	1	54	2	1	1	2	2	3	1	1	2	0	0	0	0	0.24	3753.37	154.66	435.09	1731.42	434.63	501.19	13.24	22.16	176.78	7.32671	0	4	1	12	4467.29
1433	1	26	1	1	2	3	2	4	0	2	3	0	0	0	0	0.12	1838.1	52.28	213.86	185.87	76.3	22.78	5.26	5.73	81.78	-2.81447	0	1	2	3	11956.7
1436	2	73	2	1	1	1	1	4	0	0	3	1	0	0	0	0.31	1904.55	56.69	268.36	455.29	173.75	26.52	5.44	9.99	56.87	-2.45706	0	1	1	3	1260.88
1441	1	40	1	3	3	1	3	2	0	2	3	0	0	0	0	0.05	2722.26	112.88	262.38	996.28	82.38	56.75	6.83	19.63	116.41	0.353612	0	3	1	2	17917.6
1443	2	44	1	3	3	1	3	2	0	1	1	0	0	0	0	0.06	1680.32	40.55	281.06	1452.75	1363.39	33.89	4.29	5.66	55.99	-1.81462	0	2	2	2	28877.8
1449	2	55	2	3	3	1	3	4	0	0	1	0	0	0	0	1.39	2113.78	97.47	236.64	1169.76	319.22	25.97	8.26	13.56	140.49	0.289746	1	3	1	12	18204.3
1453	1	50	1	3	2	1	3	3	1	1	0	0	0	0	0	0.12	4372.56	161.57	526.55	1913.78	393.25	331.24	22.99	20.79	224.28	8.03919	0	4	2	8	13554.2
1458	2	24	1	3	2	3	1	4	0	0	0	0	0	0	0	1.81	1102.35	61.46	154.12	1102.85	926.14	50.13	2.33	7.7	114.82	-1.28498	0	2	2	3	51498.3
1461	1	33	1	4	1	3	3	4	0	1	0	0	0	0	0	0.48	1249.01	48.4	113.58	5.56	5.56	164.59	2.13	9.43	71.38	-1.98511	0	2	2	4	4039.11
1462	1	27	1	1	1	1	3	3	1	2	1	0	0	0	0	0.11	1880.76	46.01	290.27	131.1	54.36	19.95	5.94	4.52	68.01	-3.11976	0	1	2	2	6027.74
1465	2	64	2	1	1	1	2	2	1	2	0	0	0	0	0	0.14	1283.61	76.66	116.91	415.12	41.2	144.84	6.72	7.08	93.13	-0.970783	0	2	1	13	1966.99
1472	1	47	1	4	2	1	1	2	2	2	0	0	0	0	0	0.02	3469.83	165.62	309.57	456.93	63.48	21.3	7.4	28.53	181.22	1.49513	0	3	2	7	7733.62
1480	2	33	1	3	1	1	2	1	2	2	2	0	0	0	0	0.28	1779.8	55.93	307.57	440.96	207.83	83.51	2.67	7.78	79.82	-2.23094	1	1	2	8	14568.8
1481	1	30	1	3	1	1	3	2	2	2	2	0	0	0	0	0.1	3137.3	95.31	473.59	1118.28	433.32	116.59	6.04	11.07	140.43	0.511811	1	3	1	2	70705.5
1482	1	37	1	3	3	1	3	3	1	1	3	0	0	0	0	0.2	3231.81	131.3	474.71	2599.34	1682.14	118.04	15.03	23.4	157.51	5.01593	0	4	2	8	19974.5
1488	2	83	2	3	2	2	2	2	0	1	1	1	0	0	1	3.9	1770.64	54.72	273.11	497.97	191.69	143.38	11.19	7.85	126.01	0.401863	0	3	2	12	6374.12
1493	2	28	1	2	3	3	3	4	0	2	3	0	0	0	0	0.14	863.2	19.51	176.45	318.78	197.12	49.28	4.16	2.72	46.97	-3.42393	0	1	2	9	10868.6
1495	1	41	1	3	1	1	2	3	1	2	2	0	0	0	0	0.06	2093.65	62.33	308.22	510.94	205.14	22.43	7.11	7.62	91.8	-1.86926	0	2	1	5	31766.4
15	2	38	1	3	3	2	3	3	2	2	3	0	0	0	0	0.21	2573.14	82.66	264.69	720.5	102.44	36.11	5.96	11.77	135.07	-0.688165	0	2	2	11	56055
1500	2	29	1	4	2	3	1	3	0	2	0	0	0	0	0	0.15	1480.57	63.51	201.11	620.88	34.69	34.82	5.01	6.49	79.21	-2.32874	1	1	2	5	5089.77
1502	2	41	1	1	2	1	3	3	1	1	3	0	0	0	0	0.41	1289.3	67.36	115.15	1182.98	1100.25	26.2	6.71	7.54	106.22	-0.858726	1	2	2	2	4831.18
1503	1	38	1	2	3	1	2	3	0	1	2	0	0	0	0	0.16	2742.93	107.3	285.26	149.36	26.77	15.34	4.85	11.8	172.29	-1.00349	1	2	2	7	7816.29
1509	1	36	1	1	2	1	3	2	1	1	0	0	0	0	0	0.05	4104.62	156.6	524.06	534.18	206.99	622.5	17.9	17.03	164.13	7.33057	0	4	1	6	14600.4
1517	2	85	2	1	1	3	2	3	0	0	0	1	0	0	0	0.24	1867.28	59.53	241.23	343	219.06	87.24	9.41	9.95	69.36	-1.18893	0	2	1	6	3277.14
1525	2	72	2	3	2	2	3	3	0	1	1	1	0	0	0	0.95	763.24	33.83	154.67	404.31	167.69	36.29	3.76	3.56	62.63	-3.21145	0	1	2	5	19743.9
1532	1	85	2	3	1	1	1	2	1	1	1	0	1	0	1	0.69	2582.72	95.19	226.57	618.99	223.2	181	15.49	9.89	97.04	1.27853	0	3	3	1	6976.22
1534	1	60	2	3	3	1	3	4	1	1	3	1	0	1	0	0.15	2346.59	46.8	353.29	1794.53	1087.87	34.56	11.46	7.62	98.5	0.387757	0	3	1	8	19478.8
1536	1	33	1	3	2	1	3	4	0	1	2	0	0	0	0	0.12	1579.19	54.83	227.75	373.15	176.85	73.16	6.13	5.82	92.05	-1.85983	1	2	1	1	76806
1544	2	30	1	1	1	3	2	2	0	1	0	0	0	0	0	0.71	4308.78	188.03	428.69	1353.36	746.21	134.07	19.68	25.45	217.58	5.66031	1	4	1	12	6585.81
1546	2	57	2	1	1	1	3	2	0	0	0	0	0	0	0	0.2	2090.23	58.88	298.55	300.72	162.56	177.72	9.25	10.82	80.06	-0.190051	0	3	2	2	2046.42
1547	1	57	2	3	1	1	2	3	1	2	0	0	0	0	0	0.65	2033.53	62.56	310.66	557.08	53.55	44.6	2.94	6.93	67.48	-2.75099	0	1	3	1	25419.9
1550	2	24	1	3	3	3	3	1	0	2	3	0	0	0	0	0.03	2374.81	91.53	276.55	569.7	119.47	81.49	10.73	14.83	85.67	-0.131742	0	3	3	1	11411.2
1552	2	60	2	3	1	1	3	4	0	2	2	1	1	1	0	1.53	1723.93	77.77	162.18	673.91	217.99	135.02	8.92	13.41	161.81	1.23163	1	3	3	1	9208.52
156	1	22	1	4	2	3	1	2	0	1	2	0	0	0	0	0.09	2036.34	45.87	338.96	895.3	569.73	140.13	5.9	5.28	88.33	-0.828879	0	2	2	2	13732.7
1561	2	80	2	3	1	2	2	2	0	0	0	1	0	0	0	0.27	992.51	69.23	100.98	861.66	692.54	97.62	4.02	6.59	77.57	-1.54676	0	2	1	10	10175
1566	2	71	2	3	2	2	1	3	0	0	1	0	0	0	1	0.16	1869.71	82.53	163.2	354.66	185.77	133.18	18.53	15.51	73.04	1.24216	0	3	1	11	31980.8
1571	1	65	2	3	2	1	3	3	1	0	3	1	0	1	0	1.05	2689.25	116.79	326.92	388.61	297.64	55.09	9.75	21.37	136.58	0.778415	0	3	1	8	16567.2
1586	2	45	1	1	1	3	2	3	0	2	0	0	0	0	0	0.45	984.76	47.47	75.48	591.89	389.17	125.43	8.74	5.5	80.4	-0.941055	0	2	2	6	4477.03
1589	2	52	2	1	1	1	2	2	0	0	0	1	0	0	0	0.95	487.16	39.49	41.99	41.6	1.76	1.16	0.96	2.16	46.19	-4.72194	0	1	1	13	1753.27
1592	2	63	2	3	3	1	3	3	0	1	1	0	0	0	0	0.05	1842.11	44.96	254.17	4390.15	4310.46	151.9	13.26	7.69	330.57	8.44872	1	4	1	8	18363.2
16	2	85	2	4	1	2	1	2	0	0	2	0	0	0	0	0.04	898.38	39.62	112.24	1844.08	1612.88	69.19	2.75	6.47	55.78	-1.24281	0	2	1	11	3912.62
1600	1	60	2	3	3	1	3	3	1	1	3	0	0	0	0	0.08	1612.57	55.13	258.06	562.22	503.43	150.95	5.02	4.74	61.31	-1.65136	0	2	2	3	35025.1
1606	2	48	1	1	1	2	2	3	0	2	0	0	0	0	0	0.06	2242.62	52.95	269.87	412.08	141.78	91.27	9.31	6.42	88.92	-1.16578	1	2	2	6	1948.23
1616	2	62	2	3	2	1	3	2	0	1	1	0	0	0	0	1.35	2134.53	68.23	363.08	1342.13	195.61	257.49	13.77	11.93	71.19	2.152	1	4	2	1	20099.7
1617	2	46	1	3	2	1	3	4	0	1	1	0	0	0	0	1.35	813.31	42.52	95.2	420.91	26.8	8.56	2.09	4.44	53.2	-3.80285	0	1	1	1	29843.2
1619	1	40	1	3	1	3	1	4	0	0	1	1	0	0	0	2.97	2903.14	100.57	459.81	2668.67	1967.59	469.02	11.25	13.4	98.85	5.88838	0	4	1	7	23858.5
1627	1	46	1	3	2	1	2	3	0	1	3	0	1	0	0	1.77	1459.1	93.1	205	644.7	122.57	141.27	4.41	9.15	102.11	-0.795101	0	2	1	1	45581.8
163	2	63	2	1	1	1	1	3	0	2	1	1	1	0	0	0.05	1241.46	55.1	169.24	787.35	706.62	78.36	4.83	8.67	57.14	-1.77355	0	2	1	3	1647.37
1634	2	75	2	3	1	2	3	4	0	0	0	0	0	0	0	0.12	2889.91	109.99	340.05	635.13	229.42	128.64	10.79	11.21	165.59	1.27546	0	3	1	1	11556.2
1639	1	34	1	1	1	1	3	4	0	1	0	1	0	0	0	0.65	3194.22	60.99	483.72	971.83	348.65	71.58	15.99	9.07	118.44	0.955636	1	3	1	2	9427.34
1641	2	57	2	1	1	2	2	4	1	2	0	0	0	0	0	0.89	2551.4	90.44	273.01	1049.35	627.82	224.47	17.49	10.02	112.52	2.72234	0	4	1	3	5205.06
1659	1	51	2	2	2	1	3	3	1	2	1	0	0	0	0	0.16	1740.22	44.53	252.6	679.88	499.22	67.7	10.35	6.45	74.73	-1.10775	0	2	2	12	26477.6
166	1	41	1	1	1	1	1	3	2	2	0	0	0	0	0	0.04	2926.57	142.76	286.32	954.26	480.62	203.1	12.41	18.72	163.1	3.24569	1	4	1	11	5622.46
1663	1	59	2	2	1	1	2	4	1	2	0	1	1	0	0	0.55	1168.06	73.03	103.74	1501.57	1251.15	33.56	4.97	9.05	68.1	-1.17958	0	2	2	9	4208.88
1666	1	40	1	4	1	3	2	4	2	2	0	1	0	0	0	0.82	5321.03	235.22	647.72	3560.88	2893.5	434.38	30.54	33.76	333.32	15.1866	1	4	1	2	11843.1
1671	2	43	1	1	1	1	1	4	0	0	0	0	0	0	0	0.34	2001.85	46.69	309.69	145.29	89.42	73.42	10.08	6.97	64.67	-1.78274	1	2	1	5	2230.16
1684	1	66	2	1	1	1	2	2	2	2	0	1	0	0	0	0.25	939.6	43.16	136.41	544.1	387.75	93.46	2.1	3.68	89.91	-2.3344	0	1	1	3	813.669
1691	1	60	2	3	1	3	1	4	1	2	0	1	0	1	0	0.63	2386.17	53.39	459.86	1856.41	1454.16	1306.07	9.11	8.87	37.47	10.9527	1	4	2	12	10641.4
1693	1	25	1	1	2	1	2	2	0	0	2	0	0	0	0	0.04	1393.14	32.76	245.6	139.91	49.31	6.74	1.97	5.79	39.62	-4.16322	0	1	1	4	15690.9
1696	2	51	2	3	3	1	3	3	1	2	2	1	0	0	0	0.17	1215.71	37.58	181.26	524.44	276.72	34.49	6.41	3.78	39.11	-3.02458	0	1	1	5	39554.6
1700	2	58	2	3	2	1	3	3	1	1	3	0	0	0	0	0.1	3048.3	74.47	255.51	479.27	378.72	99.67	7.88	7.14	103.37	-0.898977	0	2	1	9	37085.3
1704	2	35	1	5	2	1	3	2	0	1	3	0	0	0	0	0.06	1544.45	64.73	180.92	621.34	104.21	82.28	15.47	10.02	98.25	0.378703	0	3	1	6	3023.06
1711	1	69	2	3	2	1	3	4	1	1	3	1	0	0	0	0.32	2125.22	102.11	282.22	3909.83	3456.87	139.02	8.12	17.37	136.04	4.83227	0	4	2	6	34225
1712	2	45	1	1	1	1	2	3	0	0	0	0	0	0	0	0.95	3208.98	126.87	408.9	761.53	179.95	36.55	11.08	17.32	180.94	1.4122	1	3	1	4	2475.17
1721	1	59	2	3	1	1	3	3	0	1	0	0	0	0	0	0.03	2774.47	95.01	344.96	486.52	53.46	29.88	9.99	15.76	135.08	0.0449416	0	3	2	7	26289.9
1729	2	64	2	4	1	3	2	4	0	0	1	1	1	0	0	0.17	729.03	41.2	112.48	124.62	101.9	136.68	2.31	3.55	39.08	-3.15161	0	1	2	8	4679.56
1730	1	60	2	1	1	1	2	3	0	1	0	0	0	0	0	0.04	1036.62	24.06	205.58	209.98	163.68	70.78	4.44	2.24	25.92	-3.66188	0	1	1	13	1046.88
1732	1	37	1	3	2	1	3	3	0	1	1	0	0	0	0	0.02	2274.1	121.24	167.31	958.8	67.36	8.33	4.27	9.75	167.19	-0.698557	1	2	1	9	14855.6
1736	2	48	1	1	2	1	1	3	2	2	0	1	0	0	0	1.11	1462.38	40.44	175.98	188.01	183.74	43.91	5.55	7.34	71.74	-2.5469	0	1	1	11	4891.27
1737	2	64	2	1	1	1	3	3	0	0	1	1	0	0	0	1.17	1762.59	74.03	226.74	2568.88	2192.27	200.25	13.75	14.88	108.53	4.08157	0	4	2	13	1200.7
1741	1	53	2	3	1	1	2	4	0	1	0	0	0	0	0	0.23	3792.79	174.02	339.21	5834.93	5103.82	38.69	22.13	23.68	170.52	9.36476	0	4	1	9	24428.4
1743	2	75	2	3	1	1	2	2	0	2	1	1	0	0	0	0.09	1065.75	35.06	138.15	448.93	61.61	18.93	4.01	6	29.93	-3.58477	0	1	3	1	26212.8
1748	1	20	1	5	2	3	2	2	0	1	3	0	0	0	0	0.14	5426.9	184.55	736.92	1315.53	182.47	77.3	18.36	29.06	249.6	5.61062	0	4	1	1	16422.3
1752	2	34	1	4	2	2	2	4	0	1	1	0	0	0	0	0.53	2443.45	62.26	386.57	588.56	517.81	95.94	14.62	6.89	92.03	0.0436053	1	3	2	4	10431
1754	1	82	2	3	1	1	2	3	0	1	2	0	0	0	0	0.13	2580.69	83.31	369.26	1467.06	75.65	243.47	20.97	17.7	76.44	3.86364	0	4	1	8	8013.36
1760	2	47	1	1	1	1	2	4	0	1	0	0	0	0	0	0.77	2083.61	58.68	318.18	1570.66	1163.47	24.03	7.56	6.8	75.81	-0.924686	0	2	1	12	3839.15
1766	1	25	1	3	1	1	2	4	2	2	3	0	0	0	0	0.35	4123.78	137.37	657.04	1024.79	430.46	205.07	15.75	23.4	227.07	5.27436	1	4	1	7	15129
1768	1	34	1	3	1	3	2	2	2	1	1	0	0	0	0	0.19	6896.57	101.67	1154.82	2127.94	433.16	302.94	32.55	13.29	132.13	7.31175	0	4	2	8	30547.8
1774	2	70	2	3	1	1	1	4	0	0	0	1	0	0	0	0.23	1453.89	50.47	211.82	887.27	664.94	146.9	3.12	6.12	86.73	-1.12445	1	2	2	4	41253.4
1779	1	52	2	1	1	1	2	4	0	1	0	0	0	0	0	0.25	2739.9	91.31	375.82	778.41	166.32	42.68	16.29	11.03	141.37	1.06441	0	3	1	6	4232.99
178	2	60	2	4	2	2	3	4	2	1	0	1	0	0	0	0.2	1794.43	88.53	218.19	834.85	210.59	238.85	4.51	9.22	101.78	0.304971	1	3	2	9	7285.29
1785	1	40	1	1	2	1	1	3	2	2	2	0	0	0	0	0.29	4926.51	210.7	538.9	2255.58	1255.18	157.34	15.12	30.07	248.04	7.02096	0	4	1	4	5323.06
1786	1	26	1	4	2	3	3	4	0	2	0	0	0	0	0	1.42	1440.99	76.19	93.85	423.43	53.08	12	8.82	8.91	95.04	-1.64015	0	2	2	4	8683.85
1791	1	49	1	4	2	2	1	2	1	2	2	1	0	0	0	0.89	4532.66	146.28	713.5	729.98	171.56	193.75	13.64	21.05	179.4	3.55168	0	4	1	7	3745.42
1792	1	50	1	3	1	1	2	4	1	2	1	1	1	0	0	0.97	6196.86	244.17	797.19	2002.02	979.17	426.07	22.58	26.7	217.83	9.53921	0	4	1	1	11145.5
1794	1	30	1	3	3	1	3	3	0	1	3	0	0	0	0	0.03	2801.61	139.02	244.64	1088.33	186.47	158.06	6.46	21.29	144.68	1.92689	0	4	3	1	41185.1
1807	2	72	2	3	2	1	2	4	0	2	1	1	0	0	0	1.52	947.96	30.56	95.06	536.99	419.77	10.05	5.1	4.61	38.17	-3.33791	0	1	1	10	27280.1
1809	1	51	2	3	3	1	3	3	0	1	0	1	0	0	0	0.16	3070.92	89.48	433.7	340.87	99.71	39.97	8.02	12.44	132.06	-0.656805	0	2	1	10	15352.5
1814	1	37	1	3	3	3	3	2	0	1	3	0	0	0	0	0.17	2178.83	77.32	313.22	893.03	754.37	92.57	17.73	12.05	115.26	1.68613	0	4	2	6	31899.9
1824	1	68	2	1	1	1	1	3	1	2	3	0	0	0	0	0.27	696.08	26.25	92.92	397.61	6.13	6.16	3.69	2.81	37.36	-4.00597	0	1	1	12	2280.88
1825	1	75	2	1	1	1	2	3	1	0	0	1	0	0	0	0.38	796.16	81.49	54.59	11.69	2.19	79.34	1.72	18.23	66.7	-2.03873	0	2	1	4	1138.12
183	1	21	1	2	1	3	3	3	0	2	0	0	0	0	0	0.11	1530.52	36.62	223.69	117.57	31.3	22.86	4.27	3.63	51.49	-3.71116	0	1	1	8	13823.4
1837	2	47	1	3	3	1	3	2	1	2	3	0	0	0	0	0.01	2968.92	94.41	340.25	1602.98	1097.49	211.26	18.72	9.34	151.89	3.94636	0	4	2	12	25780
1839	1	70	2	1	1	1	2	2	0	0	2	0	0	0	0	0.5	929.7	38.07	146.99	150.19	42.55	43.64	1.5	4.44	49.59	-3.86899	0	1	2	13	477.373
1849	1	27	1	2	1	1	2	3	0	2	2	0	0	0	0	0.11	3777.08	162.38	467.17	852.8	259.36	43.73	12.48	16.22	209.4	2.12839	0	4	2	7	37157.5
1850	2	44	1	4	3	2	3	3	0	0	0	0	0	0	0	0.35	1312.53	27.27	240.24	155.29	47.2	32.86	3.72	3.42	47.25	-3.75316	1	1	2	10	14836.1
1854	1	28	1	3	1	1	3	3	2	2	0	0	0	0	0	0.31	1726.79	53.26	246.72	109.36	13.45	1.32	3.01	11.22	50.96	-3.38496	0	1	1	11	17734.1
1855	1	69	2	4	1	1	3	3	0	2	2	1	0	0	0	0.39	1450.21	58.63	191.74	308.22	276.52	48.47	5.7	10.19	57.86	-2.28856	0	1	2	12	3948.51
1858	1	45	1	4	1	1	2	2	0	1	2	0	0	0	0	0.02	989.94	23.92	196.17	1842.26	1768.31	313	5.24	2.7	27.11	0.595289	1	3	2	7	7763.91
1866	2	51	2	3	2	2	3	3	2	2	3	0	0	0	0	0.17	2680.11	73.36	333.65	1682.35	1270.37	251.43	19.34	11.87	188.51	5.33395	0	4	3	1	35599.1
1869	2	39	1	3	2	1	2	3	0	2	2	0	1	0	0	0.62	928.52	41.76	97.32	147.75	41.33	22.88	3.32	7.68	35.44	-3.68259	1	1	1	11	21045.2
1873	2	55	2	2	1	1	1	2	0	0	0	0	1	0	0	0.26	1609.92	39.34	322.01	829.32	627.52	94.91	5.24	5.07	51.98	-1.97038	1	2	2	7	9973.87
1875	1	49	1	1	1	1	2	3	1	2	0	0	0	1	0	0.15	3097.3	111.12	445.67	2564.5	1573.57	190.97	5.69	25.52	188.98	4.86915	0	4	2	11	2412.01
1877	1	31	1	4	3	3	2	2	0	1	3	0	0	0	0	0.05	2746.49	138.24	299.91	698.63	454.8	85.96	12.11	6.61	208.04	1.41088	1	3	2	4	3868.42
188	2	38	1	3	1	1	3	3	0	1	1	0	0	0	0	0.49	1712.8	47.37	233.96	479.63	59.06	12.51	6.19	5.6	60.75	-2.84195	0	1	1	1	17782.9
1882	1	34	1	3	1	1	2	2	2	2	0	0	0	0	0	0.01	1296.63	39.28	168.89	93.25	35.55	7.34	4.78	7.12	49.39	-3.48777	0	1	1	7	22515.6
1884	2	38	1	1	1	1	1	4	1	2	2	0	0	0	0	0.22	1632.96	64.03	220.81	356.08	103.77	70.7	9.53	6.55	84.43	-1.43573	0	2	2	6	3681.03
1885	1	80	2	3	1	1	2	2	1	0	1	0	0	0	0	1.14	1660.28	66.24	220.78	759.27	144.97	60.31	3.76	7.51	96.64	-1.77011	0	2	1	1	5833.61
1887	1	32	1	3	3	1	2	3	2	2	0	0	0	0	0	0.12	3567.79	108.65	573.54	158.82	12.53	0.11	2.73	21.5	117.37	-1.37066	0	2	2	1	41823
1892	2	75	2	3	2	1	3	3	1	2	0	0	0	0	0	0.11	2288.88	80.39	231.02	722.53	104.37	52.37	5.25	16.35	93.22	-0.848258	0	2	2	12	12040.8
1897	1	70	2	1	1	1	2	4	1	2	3	1	0	0	0	0.73	2090.6	74.93	291.61	773.59	315.19	118.27	10.01	7.75	97.25	-0.185922	0	3	1	4	1098.12
1898	1	81	2	3	3	1	3	2	0	1	3	0	0	1	0	0.45	2197.53	93.13	397.37	504.86	186.33	165.23	6.84	12.39	76.83	-0.385345	0	3	2	1	4400.88
190	1	65	2	4	2	1	3	2	1	2	3	0	0	0	0	0.13	1853.99	85.27	159.04	873.78	127.22	51.18	4.29	9.41	72.94	-1.85407	0	2	1	7	3026.6
1902	1	28	1	5	1	3	1	4	0	2	2	1	0	0	0	0.14	821.03	23.58	86.73	220.95	6.35	5.17	3.72	2.48	46.58	-4.05866	0	1	1	11	40968.7
1905	1	72	2	3	3	1	2	2	1	1	1	1	0	0	1	0.08	2436.85	69.63	323.16	3197.24	2602.04	138.93	11.89	10.8	84.53	3.13163	0	4	1	8	8585.52
1913	1	60	2	3	1	1	2	2	1	2	0	0	0	0	0	0.2	1952.42	54.21	313.11	597.82	47.85	24.5	3.34	8.27	48.07	-3.00668	0	1	1	11	15341
1914	2	34	1	3	1	1	2	4	0	2	3	1	0	0	0	0.3	3287.38	109.38	357.2	1347.21	1111.67	32.48	55.28	19.37	193.41	9.36596	0	4	2	6	79050.2
1916	2	65	2	3	2	1	3	4	0	0	0	0	0	0	0	0.25	1824.96	85.68	228.93	416.07	198.59	142.51	8.46	8.85	168.5	0.652488	0	3	1	10	32607.6
1917	1	41	1	1	1	3	2	3	0	2	0	1	0	0	0	0.03	2855.24	94.97	459.62	205.42	83.96	23.51	8.64	12.51	90.05	-1.47822	1	2	2	7	2040.96
1919	2	79	2	3	3	2	2	2	0	2	0	0	0	0	0	4.47	379.11	21.86	39.38	364.25	364.25	33.95	1.51	3.29	29.55	-4.10583	0	1	2	7	10429.7
1920	1	68	2	3	2	1	2	2	1	1	1	0	0	1	0	1.64	2839.96	95.68	360.23	1147.18	281.05	57.89	16.11	14.01	118.91	1.47759	0	3	1	11	14920.7
1921	1	66	2	3	1	1	3	3	1	1	0	0	0	0	0	0.1	1832.54	56.6	209.02	535.1	85.83	56.67	6.3	6.57	87.62	-1.85642	0	2	1	5	12956.8
1933	1	58	2	3	2	1	2	3	2	2	1	1	0	0	0	0.8	2543.84	119.8	315.79	602.51	248.42	72.13	12.69	16.13	189.01	1.86916	0	4	2	6	25402.4
1938	1	29	1	3	1	3	3	4	2	2	1	0	0	0	0	0.07	1859.78	53.81	273.53	496.53	14.28	18.18	6.76	6.5	83.27	-2.26262	0	1	2	5	35681
1939	2	48	1	3	1	1	3	4	0	2	0	1	1	0	0	0.79	2356.91	90.96	181.76	294.47	111.32	35.28	7.29	14.43	105.5	-1.06803	1	2	1	1	75170
1941	1	26	1	3	1	2	2	2	2	2	3	0	0	0	0	0.08	3227.43	86.12	353.82	731.82	218.97	62.56	16.46	9.56	133.58	0.980109	0	3	1	11	55714.9
1942	2	45	1	4	1	3	2	3	1	0	0	0	0	0	0	0.2	1136.74	48.9	173.89	175.99	67.38	116.39	1.83	5.86	95.06	-2.28472	0	1	2	4	4899.29
1945	2	82	2	5	2	2	2	2	0	0	0	0	0	0	0	0.02	1302.25	26.4	252.77	1394.29	1382.74	182.17	8.06	3.61	61.97	-0.0323062	0	3	1	13	5885.04
1947	1	39	1	1	1	1	2	4	1	2	3	0	0	0	0	0.02	2360.61	94.18	338.12	1113.79	890.49	45	15.51	11.28	128.45	1.26864	1	3	1	3	16609.1
1949	1	45	1	1	1	1	1	3	1	2	0	0	0	0	0	0.07	1049.35	42.29	163.96	339.89	37.39	11.04	1.84	6.51	52.64	-3.69649	1	1	2	3	2310.19
1950	2	48	1	3	3	3	3	4	2	2	3	1	0	0	0	2.17	2558.61	85.33	389.05	1947.21	1260.7	66.48	18.9	13.05	144.46	3.24805	0	4	1	1	44709.5
1951	1	20	1	3	2	3	3	2	0	2	2	0	0	0	0	0.01	4432.75	138.03	439.36	1176.94	416.44	92.44	19.9	15.79	176.6	3.50338	0	4	2	5	26150
1952	1	70	2	1	1	1	2	2	0	0	1	0	0	0	0	0.19	1112.27	40.78	198.7	257.75	123.42	24.98	3.08	7.51	59.63	-3.22476	0	1	2	6	2452.97
1956	2	79	2	4	1	2	1	2	0	0	0	1	1	0	0	0.05	541.89	39.71	53.74	87.44	9.14	39.86	3.39	2.37	74.13	-3.49776	1	1	2	9	3872.41
1958	2	20	1	1	2	3	1	3	0	0	3	0	0	0	0	0.05	2756.92	149.38	400.53	561.8	470.11	252.43	11.26	22.34	195.84	4.02018	0	4	2	6	10508.2
1963	1	62	2	3	1	1	2	3	2	1	0	1	0	0	0	0.14	913.16	42.2	91.87	147.1	5.82	2.36	1.66	3.12	50.84	-4.34176	0	1	2	1	10500.6
1964	2	32	1	3	3	1	3	3	1	2	2	0	0	0	0	0.39	1187.69	39.62	89.43	133.01	58.27	9.91	8.57	7.29	47.26	-2.85251	0	1	2	5	47968.9
1966	1	23	1	3	2	3	2	4	0	0	0	0	0	0	0	0.3	3126.2	105.1	297.57	1864.32	114.57	81.63	48.1	14.42	89.12	6.83091	0	4	1	11	35416.6
1978	1	67	2	1	1	1	1	3	2	2	0	0	0	0	0	0.07	1528.39	49.03	155.8	104.06	66.6	19.17	7	8.12	59.07	-2.77206	0	1	1	13	444.431
198	2	49	1	2	1	2	2	3	0	1	2	0	0	0	0	0.19	1941.83	77.89	261.32	369.97	164.34	57.81	7.76	11.23	102.98	-1.0588	1	2	2	9	5487.98
1981	2	21	1	1	1	3	1	2	0	0	0	0	0	0	0	0.17	663.66	10.41	122.01	34.34	32.24	80.22	0.83	1.64	10.5	-4.6211	1	1	2	2	10640.8
1987	2	66	2	4	3	2	3	3	1	1	3	0	0	0	0	0.27	1659.59	63.18	260.22	562.91	332.07	231.32	4.86	7.18	87.07	-0.349272	0	3	1	7	3740.16
1988	2	49	1	1	1	2	1	3	1	0	0	1	0	0	0	0.95	926.28	60.27	102.63	227.21	30.99	9.16	4.14	6.98	44.7	-3.53712	1	1	2	12	2923.85
1995	1	55	2	3	3	2	3	4	1	1	1	1	0	0	0	0.25	2940.91	114.72	349.1	2860.76	1967.41	138.37	8.77	24.14	125.55	4.11543	0	4	1	8	27799.9
1998	2	24	1	5	2	3	2	2	0	0	0	0	0	0	0	0.07	2070.84	78.19	316.81	583.78	489.48	77.47	10.96	8.71	128.56	0.037893	0	3	1	2	34895.1
1999	1	68	2	3	1	2	1	3	2	2	0	0	1	0	0	1.83	627.74	36.47	47.52	243.62	2.9	1.17	3.89	3.81	79.33	-3.41447	1	1	2	13	9415.02
2000	2	23	1	2	2	3	2	2	0	2	2	0	0	0	0	0.06	2001.66	116.46	255.81	291.64	136.5	87.77	5.63	10.7	141.25	-0.65311	0	2	2	12	38884.8
2002	1	57	2	3	3	2	3	3	1	2	0	1	0	0	0	1.23	2777.09	61.74	122.99	961.1	848.4	49.71	12.12	10.43	71.96	-0.315449	0	3	2	5	23838.5
2003	2	34	1	3	2	1	3	2	1	1	0	0	1	0	0	0.22	1688.64	75.88	183.74	16563.4	16532.4	187.92	6.41	8.4	71.24	17.714	0	4	1	12	46165.8
2008	1	55	2	4	1	2	2	2	1	2	0	1	0	0	0	0.35	2445.72	147.77	183.34	624.59	455.75	32.95	10.36	12.35	221.27	1.3521	0	3	1	2	6573.42
2014	2	51	2	3	2	2	3	3	0	1	0	0	0	0	0	0.87	1074.31	25.25	170.59	225.93	171.22	259.28	7.03	3.45	25.18	-1.41816	0	2	2	11	35774.5
2018	1	59	2	3	2	1	3	3	0	0	1	1	0	0	0	0.02	4609.42	121.13	513.36	502.68	313.12	84.19	53.06	21.29	122.71	7.63492	1	4	1	6	35328.4
2019	2	63	2	4	1	2	3	2	1	2	2	0	0	0	0	0.07	1002.06	35.69	166.02	1254.9	1090.64	79.56	2.13	3.93	55.87	-2.14696	0	1	2	9	1745.17
2020	2	53	2	1	1	1	3	2	0	0	1	0	0	0	0	0.04	1307.66	50.23	158.07	342.83	243.93	76.42	7.13	6.28	79.78	-1.83068	0	2	2	12	1964.41
2023	2	45	1	5	2	2	3	4	0	1	2	0	0	0	0	4.13	1436.37	57.34	206.28	384.32	184.66	112.86	5.08	8.92	94.69	-1.30606	0	2	2	13	7462.18
2025	2	51	2	1	1	1	2	4	2	2	0	1	0	0	0	1.6	1983.17	64.31	156.97	860.91	605.46	52.11	16.62	5.99	74.92	-0.132257	1	3	1	11	5089.56
2029	1	41	1	3	1	3	1	3	2	2	0	1	0	0	0	0.51	7631.58	438.35	501.05	3856.1	929.16	306.08	17.1	73.81	452.88	17.4561	1	4	2	12	18093.5
2041	2	41	1	3	1	1	3	3	1	1	1	0	0	0	0	0.41	2595.81	72.53	376.49	781.65	223.33	168.58	10.22	8.53	161.66	1.36056	1	3	1	7	28885.2
2045	1	51	2	1	1	1	3	4	0	2	3	1	0	0	0	0.14	1385.88	84.18	139	1364.73	908.41	84.59	6.09	8.1	99.58	-0.353856	1	3	1	4	3016.66
2046	2	38	1	3	1	2	3	2	2	2	0	0	1	0	0	0.18	2228	42.14	354.81	498.09	216.87	21.86	8.2	5.64	53.05	-2.50501	1	1	1	1	43481.2
2053	1	74	2	4	1	2	1	2	1	1	0	0	0	1	0	0.92	1923.32	55.47	291.48	730.64	0	0	27.8	21.59	132.96	3.27022	0	4	2	5	2586.76
2054	2	29	1	4	2	3	2	4	0	1	0	0	0	0	0	0.54	1905.44	77.49	228.97	721.83	109.26	122.7	6.15	9.55	119.02	-0.329218	0	3	1	9	13724.3
2057	1	83	2	3	1	1	3	2	1	1	0	0	0	0	0	0.4	2487.64	92.34	324.98	2935.59	2059.73	60.94	8.81	14.68	119.44	2.49092	0	4	2	11	4957.77
2061	1	73	2	2	1	1	1	3	1	2	3	1	0	0	0	0.29	2674.99	126.7	286.85	743.72	195.74	56.98	12.73	20.84	100.08	0.935943	0	3	2	8	19052.6
2064	1	38	1	3	1	1	2	2	2	2	0	0	0	0	0	1.07	2641.79	124.34	284.4	1158.91	255.7	240.09	11.64	14.11	199.56	3.70725	0	4	1	11	26361.3
2066	1	33	1	1	1	1	1	2	2	1	0	0	0	0	0	0.06	3090.39	91.23	434.09	485.59	9.15	17.58	8.86	11.58	128.53	-0.761463	0	2	2	2	10874.9
2068	2	68	2	3	1	2	3	3	0	2	0	1	0	0	0	0.41	2056.58	81.63	204.33	885.78	712.61	191.98	11.25	10.2	107.97	1.28078	0	3	2	1	18309.8
2074	1	39	1	4	2	3	2	2	2	2	0	0	0	0	0	0.18	1804.91	64.6	239.84	210.58	50.3	80.67	7.16	5.68	63.04	-2.27029	0	1	2	9	3191.35
2084	1	76	2	4	1	2	2	3	0	0	0	1	0	0	0	0.1	1483.97	33.38	246.81	1020.31	840.01	46.76	6.58	3.98	29.65	-2.42931	0	1	1	11	2389.09
2088	2	47	1	4	1	2	2	3	0	0	0	1	0	0	0	0.58	1741.1	41.21	234.17	205.17	37.85	5.21	8.26	3.45	69.27	-2.91714	1	1	2	9	11827.6
2094	2	61	2	5	1	2	2	4	1	2	1	1	1	0	0	0.73	1116.73	40.7	110.5	776.84	364.63	182.43	7.54	4.69	52.53	-0.955636	0	2	1	6	4694.35
2097	2	64	2	3	3	2	2	3	0	0	0	0	0	0	0	0.4	2681.51	95.5	363.57	2165.97	733.98	336.51	8.55	11.55	95.48	3.27478	0	4	1	6	27889.4
2101	1	37	1	4	1	1	2	4	1	0	0	0	0	0	0	1.1	1550.72	63.35	187.32	142.88	20.31	60.52	5.02	6.89	86.84	-2.36868	0	1	1	11	9543.02
2102	2	85	2	3	2	2	2	3	2	2	1	1	0	0	0	0.23	1510.96	77.31	148.48	319.78	55.36	68.74	4.46	8.26	154.32	-1.03804	0	2	2	5	5476.09
2106	2	47	1	3	2	1	3	2	2	2	0	0	0	0	0	0.24	2315.6	127.03	200.71	1958.02	1495.93	244.34	6.99	18.28	116.74	3.17491	0	4	2	7	47051.1
211	1	76	2	3	2	1	2	4	0	1	1	0	1	0	0	0.27	1065.83	45.29	118.58	726.34	128.8	38.31	3.17	8.94	76.54	-2.26706	0	1	2	11	16474.6
2118	2	21	1	1	1	3	2	2	2	2	2	0	0	0	0	0.46	1544.56	56.21	226.98	517.1	330.43	188.77	7.1	9.82	56.55	-0.646774	0	2	2	2	6696.95
2121	2	42	1	3	3	2	3	2	0	1	1	0	0	0	0	0.04	2657.32	109.28	321.95	2889.11	2709.26	151.02	16.15	14.35	281.06	7.03033	0	4	1	8	32397.1
2129	2	44	1	3	3	1	3	2	0	0	1	0	0	0	0	0.03	1322.05	59.3	208.5	462.21	361.92	215.12	5.12	5.85	98.11	-0.498797	1	3	2	8	25601.3
2132	2	79	2	3	1	2	2	4	0	1	0	1	0	0	0	0.19	2120.32	67.1	327.99	503.92	47.69	43.08	7.62	6.38	94.77	-1.7215	0	2	1	4	17121.9
2133	2	46	1	3	3	2	3	3	1	2	0	0	0	0	0	0.03	2036.01	65.66	212.05	448.89	52.74	38.56	3.4	6.71	70.67	-2.80436	0	1	3	1	26934.9
2137	2	81	2	3	1	2	1	4	0	0	0	1	0	0	0	0.86	1004.11	35.59	160.16	983.12	838.66	43.27	2.72	5.58	69.45	-2.32266	0	1	2	3	12796.8
2144	2	63	2	3	2	1	3	4	1	2	2	1	0	0	0	0.33	2078.84	72.31	211.72	318.92	160.02	29.21	12.09	7.41	118.34	-0.830422	0	2	2	4	11705.8
2145	2	32	1	4	3	3	2	3	2	2	3	0	0	0	0	0.06	1560.79	55.69	170.85	537.02	329.4	45.32	12.58	5.98	86.08	-1.00712	0	2	2	12	12201.6
2149	2	47	1	1	1	1	2	3	0	0	0	0	0	0	0	0.26	939.91	28.93	160.52	121.91	92.35	74.41	3.12	4.95	28.34	-3.62895	0	1	1	10	1814.41
2163	1	29	1	3	1	1	3	2	1	2	1	0	0	0	0	0.06	5001.28	182.5	618.91	1105.27	345.24	12.66	21.09	21.78	196.78	3.77155	0	4	1	1	36498.2
2168	2	60	2	4	2	2	2	4	1	2	3	0	1	0	0	0.44	717.77	23.64	58.43	262.51	257.33	45.33	2.41	3.78	26.69	-3.97673	0	1	2	4	2085.42
2177	1	23	1	2	2	1	2	4	0	0	3	0	0	0	0	0.71	2484.25	85.33	342.02	551.56	255.47	29.73	22.4	13.98	103.16	1.40749	0	3	2	2	16410.9
2179	2	77	2	3	1	2	1	3	0	0	1	1	0	0	0	0.4	1462.48	77.23	178.25	912.44	586.38	92.2	5.14	7.63	83.52	-1.21031	0	2	1	11	29694
2182	2	43	1	4	2	2	3	3	2	2	0	1	0	0	0	0.5	2141.07	75.65	281.43	174.12	150.04	219.63	5.5	12.07	98.08	-0.105314	1	3	2	5	12147.1
2184	1	60	2	3	3	1	3	2	0	1	3	0	0	0	0	0.01	3971.47	159.46	457.77	1772.89	110.95	84.94	11.6	18.44	250.5	4.00815	0	4	2	12	20175
2188	1	42	1	3	1	1	3	3	1	2	1	0	0	0	0	0.09	2871.52	102.41	350.45	372.27	89.27	133.1	11.08	12.87	141.89	0.886139	0	3	1	11	89387.9
2189	1	65	2	3	3	1	3	3	1	1	3	0	1	0	0	0.42	2865.9	127.04	277.43	412.37	142.09	97.26	6.55	22.73	159.89	1.14292	0	3	3	1	8315.44
2193	1	29	1	1	1	1	2	4	1	1	0	0	0	0	0	0.08	1042.54	90.88	72.18	473.11	17.3	13.58	4.03	5.73	112.88	-2.36538	0	1	1	12	5696.56
2199	2	64	2	4	2	2	3	3	0	0	0	1	0	0	0	3.15	2592.2	96.9	342.48	1140	616.63	76.23	11.99	9.58	106.66	0.463201	0	3	1	13	2438.78
2200	2	85	2	3	2	2	3	3	1	1	1	1	1	0	0	1.87	981.72	37.18	149.48	1334.39	445.82	110.16	3.3	10.16	47.29	-1.30036	0	2	2	8	5791.75
2207	1	73	2	3	1	1	2	3	1	1	0	1	1	0	0	0.37	2562.29	105.69	276.87	2284.48	1489.26	112.26	4.85	17.59	97.46	1.56491	0	4	2	1	12118
221	1	85	2	4	1	2	2	3	0	2	0	1	0	0	0	0.53	654.05	28.73	54.45	157.27	12.92	1.21	2.77	2.68	40.05	-4.37884	0	1	1	9	2357.74
2210	2	64	2	1	1	1	3	4	1	1	0	1	0	0	0	0.71	1707.95	58.2	220.53	574.72	274.86	66.66	6.76	7.49	75.08	-1.71618	1	2	2	6	799.252
2213	1	47	1	1	1	1	3	3	1	1	3	0	1	0	0	1.25	4378.53	184.81	435.32	648.72	93.7	67.34	13.65	17.15	240.91	2.87795	0	4	1	6	2799.67
2217	1	31	1	3	2	3	2	2	2	2	2	0	0	0	0	0.18	3136.92	44.47	637.2	170.64	43.96	72.42	2.82	7.1	59.85	-2.96626	0	1	1	9	23186.5
2222	1	43	1	3	3	1	3	3	1	0	3	0	0	0	0	0.06	3719.59	107.91	601.6	1849.35	517.45	165.92	10.16	13.62	151.05	2.68888	0	4	2	2	40196.2
2226	1	67	2	3	2	1	3	2	1	1	1	0	0	0	0	0.18	1789.38	100.48	245.49	6931.79	5289.35	171.95	6.53	11.82	147.49	7.68719	0	4	1	1	22451.1
2232	2	25	1	3	2	3	3	2	0	2	3	0	0	0	0	0.26	3632.35	148.03	309.67	1671.19	371.55	130.04	19.13	16.47	119.43	3.34357	0	4	1	9	14719.8
2236	2	32	1	3	1	1	2	2	0	2	0	0	0	0	0	0.13	2736.18	66.03	370.85	654.38	328.09	48.36	13.55	8.43	83.37	-0.527793	0	3	1	1	16142.8
2237	2	28	1	3	1	1	2	4	2	2	0	0	0	0	0	0.41	1547.15	73.28	152.62	73.22	10.88	24.1	1.9	6.24	133.59	-2.59054	0	1	2	11	37859.5
2238	1	20	1	4	1	3	2	2	0	1	3	0	0	0	0	0.02	1934.2	51.68	270.83	345.56	74.82	147.1	3.1	6.32	65.2	-2.06997	0	2	1	7	9690.61
2239	2	35	1	3	2	2	2	1	2	2	0	1	0	0	0	0.19	2074.51	53.03	319.87	378.49	41.93	14.46	4.16	6.79	46.85	-3.33242	0	1	2	12	53078.3
2242	2	33	1	3	2	1	3	4	0	0	2	0	0	0	0	1.44	3155.59	99.39	554.77	2217.32	294.36	120.99	6.51	29.48	116.65	2.99993	0	4	2	1	42045
2245	2	32	1	3	1	1	2	4	2	2	0	0	0	0	0	0.38	2208.5	63.91	242.81	444.98	82.02	54.01	13.39	9.21	61.73	-1.0077	0	2	1	10	15997.7
2248	2	73	2	1	1	3	3	1	1	2	1	0	0	0	0	0.35	1026.81	31.63	175.65	114.27	8.08	44.65	2.52	3.7	48.32	-3.83409	0	1	2	6	1622.47
2249	1	37	1	1	1	3	2	4	0	1	0	0	0	0	0	0.43	1758.44	85.95	160.44	1009.07	176.06	64.35	12.76	13.56	74.92	0.145165	0	3	1	3	9783.15
225	1	79	2	3	3	1	2	3	0	0	0	1	0	0	0	0.09	1954.25	84.43	305.6	1464.98	917.83	176.25	6.74	11.08	93.79	0.875928	0	3	1	1	18758.3
2250	1	36	1	2	2	1	2	3	0	1	1	0	0	0	0	0.29	3074.95	95.74	451.94	560.34	93.38	151.54	10.21	10.62	146.75	0.945878	0	3	2	7	17692.5
2255	2	27	1	3	2	3	2	3	2	2	3	1	0	0	0	0.22	1568.77	65.42	82.84	296.24	230.31	22.8	8.12	12.46	76.46	-1.66239	1	2	2	8	39260.6
2258	2	26	1	3	2	3	3	2	0	2	2	0	0	0	0	0.68	1747.26	74.28	213.49	731.61	172.02	37.63	4.86	8.44	168.39	-0.626898	0	2	1	1	17057.1
2264	1	22	1	1	1	3	2	2	2	0	0	0	0	0	0	0.04	2227.44	114.56	243.9	329.44	145.43	38.16	9.95	16.66	97.55	-0.496015	0	3	2	12	5740.52
2273	1	25	1	1	1	1	2	3	2	1	0	0	0	0	0	0.05	3745.6	107.68	402.87	634.05	576.95	134.56	10.2	12.23	161.67	1.36115	0	3	2	8	3980.77
2275	2	79	2	4	3	2	3	3	0	0	0	1	1	0	1	0.57	893.7	30.77	123.08	439.88	365.73	11.21	5.65	3.99	32.28	-3.49381	0	1	2	7	4063.67
2276	1	29	1	3	1	1	2	3	2	2	1	0	0	0	0	0.22	3504.59	119.53	403.08	395.01	136.4	62.1	9.52	19.02	151.46	0.774184	0	3	2	1	18149.2
2277	1	54	2	3	1	3	1	3	1	1	0	0	0	0	0	0.05	1549.6	68.89	179.26	589.61	322.41	125.32	10.13	10.04	112.73	0.195168	0	3	2	9	7419.42
2278	1	32	1	1	1	1	1	4	1	2	0	0	0	0	0	0.25	1795.44	55.33	303.87	274.28	268.46	199.48	7.12	10.03	99.44	-0.0966467	0	3	1	4	15326.3
2291	1	39	1	3	3	2	3	2	2	1	3	0	0	0	0	0.04	3199.44	171.67	286.38	686.4	313.29	193.23	12.72	19.84	224.68	3.98154	0	4	2	9	11296.2
2297	2	53	2	3	2	2	3	3	2	2	1	0	0	0	0	0.04	1507.22	69.92	131.83	222.98	105.18	29.94	5.82	5.81	97.31	-2.37447	0	1	2	6	16819.5
2303	2	45	1	3	2	1	3	2	2	1	0	0	0	0	0	0.09	842.29	37.38	73.9	61.91	19.73	5.3	9.73	6.97	61.75	-2.59567	0	1	2	1	22546.3
2307	1	80	2	1	1	1	1	3	1	2	0	1	0	0	0	0.03	1370.16	78.83	118.18	366.87	124.24	53.04	4.24	7.5	85.29	-2.29572	1	1	1	4	1094.75
2317	1	28	1	5	1	2	1	4	2	2	0	1	1	0	0	0.17	2233.55	35.83	426.97	370.02	211.91	52.02	3.72	4.45	62.22	-3.01383	1	1	1	11	40968.7
2318	2	80	2	3	1	1	3	4	1	0	0	1	0	0	0	1.1	1146.4	40.41	105.47	329.63	208.23	109.76	5.69	4.65	47.54	-2.42617	0	1	1	7	8902.45
2319	1	42	1	1	1	1	3	3	1	2	0	0	0	0	0	0.12	2326.96	58.1	354.69	108.23	72.38	52.64	6.84	4.34	121.08	-1.8964	0	2	2	3	2369.94
2328	2	20	1	2	2	3	3	2	2	2	2	0	0	0	0	0.01	3117.08	66.65	246.87	194.99	16.63	15.61	6.25	5.8	72.59	-2.86813	0	1	2	9	5269.11
2329	2	31	1	4	1	2	2	3	0	1	0	0	0	0	0	0.15	1507.93	49.03	202.62	247.31	119.86	34.51	8.22	5.58	78.33	-2.25103	0	1	2	4	4485.48
2331	1	62	2	3	1	1	3	2	2	1	1	0	1	0	0	0.13	1808.17	99.57	209.42	1080.34	51.23	85.24	7.42	19.26	197.63	1.99067	0	4	2	3	34722.6
2332	1	23	1	4	2	3	2	4	0	1	0	1	0	0	0	0.43	2579.14	81.48	341.43	523.87	224.28	340.06	9.94	10.65	94.05	1.8133	0	4	2	12	4342.96
2335	2	40	1	1	1	1	3	2	0	1	3	0	0	0	0	0.07	2003.89	96.57	286.74	706.37	55.25	16.52	6.71	8.97	79.28	-1.90853	1	2	1	10	3446.47
2336	2	63	2	3	1	1	3	2	1	1	3	1	0	0	0	1.76	2175.28	66.69	235.63	372.8	183.47	39.33	9.93	9.34	67.49	-1.61579	1	2	1	8	18068.7
234	2	69	2	1	1	2	2	4	0	0	0	0	0	0	0	0.78	546.4	21.63	78.09	253.26	16.7	39.83	1.54	2.31	28.3	-4.3471	0	1	2	3	1846.11
2344	1	60	2	1	1	2	1	3	1	2	0	0	0	0	0	0.2	3443.58	101.44	545.69	3847.55	2915.65	315.91	17.22	12.02	108.8	6.72631	0	4	1	4	1835.1
2346	1	66	2	3	1	1	3	4	1	2	0	0	1	1	0	0.39	2482.7	155.24	272.41	482.48	363.67	150.42	9.73	25.02	169.25	2.60497	0	4	2	12	13528.4
2347	2	52	2	3	2	1	3	3	0	1	3	0	0	0	0	0.07	1372.86	32.33	241.1	575.14	439.77	58.05	5.96	4.46	42.45	-2.67602	0	1	2	1	16586
2356	2	78	2	4	1	2	3	4	1	2	0	0	1	0	0	0.49	1597.07	60.4	263.97	278.64	138.89	81.34	5.59	4.25	153.42	-1.1682	1	2	2	5	4222.22
2358	2	81	2	3	2	2	2	4	0	0	0	1	0	1	0	0.29	1591.04	34.13	211.65	425.25	79.28	25.41	3.88	6.13	44.35	-3.32744	1	1	1	1	7064.75
236	2	45	1	1	1	2	1	3	2	2	3	0	0	0	0	0.81	1453.16	44.49	204.5	523.19	431.63	14.97	3.81	7.24	59.64	-2.91514	1	1	1	4	4363.01
2362	1	23	1	5	3	3	3	2	0	2	2	0	0	0	0	0.06	2128.63	68.45	206.72	591.1	214.74	150.26	13.6	8.14	81.45	0.267419	0	3	1	8	14462.7
2363	2	63	2	3	1	1	3	4	0	1	0	1	0	0	0	0.07	1654.43	85.86	266.16	2521.82	2502.25	282.8	8.29	14.77	187.93	5.23836	0	4	2	12	23527.7
2366	1	74	2	3	1	1	3	3	1	1	0	0	0	0	0	0.24	2054.8	78.77	278.22	793.83	317.58	18.72	4.24	11.49	90.08	-1.71628	0	2	2	5	10400.4
2375	2	44	1	3	3	2	2	1	0	2	1	0	0	0	0	0.11	1710.63	60.53	238.23	3593.68	3260.07	457.36	7.48	4.87	62.69	4.95873	0	4	2	8	32782.3
2388	2	21	1	3	1	1	3	4	2	2	2	0	0	0	0	0.17	2106.31	60.89	323.22	1759.87	1465.19	32.3	7.63	10.38	100.4	0.133234	1	3	2	5	13015.2
239	2	69	2	3	2	1	3	3	1	1	3	0	0	1	0	1.06	1489.03	55.95	215.76	1446	945.92	127.22	6.02	7.3	106.8	0.140225	0	3	3	1	22469.3
2395	2	65	2	2	1	1	3	3	1	1	3	1	0	0	0	0.49	2076.3	101.06	287.54	2676.98	1445.01	203.12	5.3	10.45	90.38	2.00196	0	4	2	7	16554.2
2399	2	41	1	2	1	1	1	2	1	2	0	0	0	0	0	0.05	1061.36	60.45	104.52	752.79	577.6	189.85	9.37	27.19	119.99	2.65481	0	4	2	6	45983.2
24	2	53	2	3	1	1	2	3	2	2	0	0	0	0	0	0.08	1677.59	34.59	227.03	545.69	532.15	15.65	6.43	5.34	52.68	-2.75048	1	1	2	12	31670.5
2405	2	47	1	5	3	1	3	2	0	1	0	0	0	0	0	0.03	1725.22	48.77	302.04	303.52	233.06	119.55	8.08	5.51	112.37	-0.899667	0	2	2	8	19951.4
2407	1	37	1	4	2	2	2	2	2	1	2	0	0	0	0	0.05	4758.04	169.44	817.88	607.63	244.26	518.08	9.46	14.48	246.55	6.17025	0	4	2	4	10253.5
2412	2	48	1	1	1	1	2	3	2	2	0	1	0	0	0	0.74	3236.75	128.93	444.32	1535.28	1050.99	316.52	13.12	16.15	169.76	4.90547	1	4	1	4	4101.35
2432	2	60	2	1	1	1	2	4	1	2	0	1	0	0	0	1.77	1508.69	48.21	201.4	524.52	192.36	69.41	7.71	5.73	70.47	-1.85156	0	2	1	4	1320
2441	1	52	2	3	3	1	3	2	1	1	3	0	0	0	0	0.04	3150.79	80.75	449	802.91	67.79	120.38	5.24	12.34	146.24	0.262732	0	3	3	1	24287
2443	2	36	1	3	3	1	3	2	0	2	0	0	0	0	0	0.07	1648.85	51.89	226.39	551.63	117.17	38.55	5.25	7.2	71.8	-2.34482	0	1	2	8	15293
2445	1	43	1	1	1	1	1	2	2	2	2	0	0	0	0	0.01	3413.22	106.82	465.67	1124.95	991.39	199.37	15.36	9.03	138.15	2.62004	0	4	2	6	2238.55
2447	1	44	1	5	1	1	1	3	2	1	3	0	0	0	0	0.35	2696.66	146.63	359.87	499.05	414.06	64.26	6.67	18.1	177.55	0.82751	0	3	2	10	25515.4
2449	2	24	1	1	2	1	1	4	1	2	2	0	0	0	0	0.06	1433.31	61.96	194.73	315.01	25.38	22.3	5.03	5.55	71.49	-2.92737	0	1	2	2	3935.15
2455	1	22	1	2	1	3	1	2	2	2	2	0	0	0	0	0.2	2964.42	95.54	333.85	680.34	313.42	29.73	12.81	12.53	123.72	0.228766	0	3	2	9	27702.9
2457	1	26	1	1	3	3	3	2	0	2	2	0	0	0	0	0.06	5081.87	144.08	694.02	671.28	461.46	111.49	18.41	15.56	184.27	3.0996	0	4	2	12	5186.75
2458	2	62	2	1	1	1	2	3	1	2	0	0	0	0	0	0.84	1475.05	29.44	192.63	424.58	79.32	13.79	2.88	4.76	30.51	-3.93576	0	1	1	6	1180.77
2472	1	21	1	2	1	1	3	3	2	2	3	0	0	0	0	0.05	3597.31	179.08	429.17	775.97	421.22	110.08	10.61	24.69	208.93	3.23122	0	4	2	8	27492
2473	2	82	2	3	1	1	2	3	0	0	0	1	0	0	0	0.09	1920.79	61.36	285.61	820.03	308.43	116.72	12.38	7.68	94.51	0.157863	0	3	2	1	30965.3
2477	2	49	1	4	3	3	3	4	1	2	3	0	1	0	0	0.18	3473.42	143.31	380.54	2011.16	333.82	536.05	16.84	15.02	202.19	8.1269	0	4	2	5	5550.25
2483	2	50	1	4	1	3	2	4	2	2	0	1	0	0	0	0.27	2066.12	78.63	247.75	437.59	19.36	27.96	11.18	9.76	128.97	-0.518198	0	3	2	9	3091
2484	2	28	1	5	1	3	3	2	0	2	3	0	0	0	0	0.25	1561.93	52.72	182.46	351.75	130.59	52.93	7.9	8.33	85.94	-1.65127	0	2	2	6	37907.4
2488	1	81	2	1	1	1	1	2	1	1	0	1	0	0	0	5.24	1200.41	73.28	148.09	392.95	278.63	48.08	2.97	9.89	108.46	-1.8863	0	2	2	10	1773.56
2494	1	20	1	4	1	3	1	2	2	2	0	0	0	0	0	0.01	1908.48	84.02	186.83	199.94	88.76	127.05	7.34	10.43	101.03	-0.77104	0	2	1	7	3767.57
2495	1	24	1	1	1	1	1	3	1	2	0	0	0	0	0	0.34	1747.87	78.91	174.1	9155.62	127.82	40.92	5.83	10.49	147.65	6.98516	0	4	2	2	11250.2
25	2	42	1	3	2	1	2	4	1	2	1	1	0	0	0	1.03	1826.89	75.93	237.78	327.3	42.37	11.51	4.36	7.57	79.48	-2.79467	1	1	1	5	35172.5
250	2	58	2	3	1	1	3	3	1	1	0	0	0	0	0	0.87	2049.11	80.43	275.92	676.77	248.7	59.43	6.38	9.4	64.32	-1.73624	0	2	2	7	28183.6
2500	2	50	1	3	1	2	2	4	0	2	0	1	1	0	0	4.63	2969.8	81.41	417.48	1163.71	162.19	147.93	7.47	11.12	123.32	0.734186	0	3	1	11	20759.1
2504	2	36	1	1	1	1	1	3	0	0	1	0	0	0	0	1.24	1598.61	61.2	253.53	281.96	144.49	47.52	5.31	9.2	63.53	-2.42233	0	1	2	3	4139.59
2508	2	33	1	4	2	3	3	4	0	1	3	0	0	0	0	0.43	1707.62	70.47	237.72	442.72	145	23.43	6.71	5.74	116.98	-1.79214	0	2	2	8	23249.5
2520	2	37	1	1	1	1	2	3	0	2	0	0	0	0	0	0.1	1958.37	47.91	285.15	856.65	243.87	64.51	5.44	8.8	50.02	-1.9542	1	2	1	4	5049.09
2524	2	54	2	4	1	2	2	4	0	1	1	1	0	0	0	0.64	1135.29	38.71	118.62	1034.43	920.5	107.82	4.45	5.82	68.6	-1.3893	0	2	2	10	16230.9
2528	1	82	2	3	1	1	2	4	0	2	1	0	0	0	0	0.7	2649.97	76.83	175.94	1317.08	1059.72	115.2	13.16	11.56	107.94	1.48008	0	3	1	3	15619.2
2546	2	67	2	3	1	1	1	4	0	0	0	1	0	0	0	0.41	1311.31	56.14	119.04	485.3	200.48	39.27	8.02	5.53	99.31	-1.68606	0	2	1	10	18868.9
2553	1	40	1	3	1	1	3	2	0	2	0	0	0	0	0	0.08	1890.68	62.33	231.48	202.7	68.56	14.87	2.33	7.83	85.91	-3.05926	0	1	2	12	20911.2
257	1	75	2	3	1	1	2	4	0	1	1	0	0	1	0	0.23	1097.95	26.45	142.36	692.38	554.82	51.21	6.61	2.71	39.05	-2.72688	0	1	2	1	13657.4
2574	2	31	1	2	2	1	2	4	2	2	2	1	0	0	0	1.27	2867.07	85.88	413.24	2045.16	1557.76	324.88	7.94	8.55	104.84	3.0209	1	4	2	9	4568.04
2579	1	47	1	3	1	1	3	3	0	1	1	0	0	0	0	0.39	2071.31	74.64	308.97	1945.28	1842.52	337.53	5.83	11.73	89.83	2.86729	0	4	3	1	51541.7
259	1	54	2	3	1	1	3	4	2	2	0	0	0	0	0	0.18	2247.64	110.6	169.27	1531.62	1475.36	12.69	4.18	10.27	152.42	0.00995929	0	3	2	12	13787.1
2591	2	29	1	1	1	1	2	3	0	0	2	0	0	0	0	0.69	1476.96	65.84	204.26	836	515.54	103.82	4.03	5.3	85.13	-1.56383	1	2	2	13	5758.3
2597	2	37	1	4	2	2	3	2	1	1	2	0	0	0	0	0.07	2458.09	92.01	195.59	168.61	39.33	22.5	3.95	9.91	104.47	-2.28784	0	1	2	5	5466.68
2601	1	55	2	4	1	2	2	2	2	2	2	0	0	0	0	0.15	1676.84	81.16	189.32	1476.44	1441.04	32.67	3.97	12.49	91.16	-0.628085	0	2	1	7	6897.13
2605	2	64	2	4	1	2	2	2	0	0	0	1	0	0	0	1.11	1504.68	59.24	236.7	420.91	299.2	55.06	7.58	5.91	71.08	-2.04252	0	2	1	13	2994.64
2609	2	74	2	3	1	1	2	3	0	0	1	1	0	0	0	0.19	1371.44	65.67	155.49	1062.75	53.64	31.36	5.56	9.7	68.61	-1.72535	1	2	2	11	11790.9
2612	1	28	1	3	3	3	2	2	0	2	2	0	0	0	0	0.02	2218.11	80.02	220.38	353.11	105.7	37.15	6.24	7.5	94.01	-2.01333	0	2	2	4	11449.3
2615	1	72	2	3	1	1	2	3	0	1	0	1	1	0	0	0.08	1637.18	62.63	226.44	649.29	261.71	100.78	5.79	6.77	94.57	-1.26039	0	2	2	1	21070
2617	2	66	2	5	1	1	1	2	0	0	1	0	1	0	0	0.09	1206.16	51.67	191.53	590.76	526.85	104.33	4.29	5.82	66.11	-1.9794	0	2	2	13	17363.4
2620	1	73	2	3	1	1	2	3	1	2	0	1	1	0	0	0.1	3582.88	118.43	371.61	714.87	443.04	184.27	23.01	20.59	156.28	4.5676	0	4	2	1	11596
2621	1	32	1	3	2	3	3	4	1	2	0	1	0	0	0	0.03	1611.31	51.08	250.3	308.3	212.04	55.83	7.37	5.87	107.19	-1.63697	0	2	2	5	39513.8
2625	2	56	2	3	3	2	3	2	1	1	3	1	0	0	0	0.08	1081.22	76.81	105	485.35	166.65	19.95	2.9	12.03	98.79	-2.03965	0	2	1	7	22583
2630	1	49	1	1	1	2	2	2	2	2	2	0	1	0	0	0.69	2806.89	82	372.49	1329.02	843.99	135.14	10.41	9.77	162.83	1.86731	0	4	1	5	6088.74
2633	1	46	1	1	1	1	2	2	1	2	0	0	0	0	0	0.1	1108.34	23.23	202.37	301.49	114.01	110.48	6.98	2.52	62.65	-2.24205	0	1	2	7	2092.84
2636	1	47	1	1	1	2	1	4	0	2	0	1	0	0	0	0.17	1841.78	78.68	134.77	222.85	45.75	11.83	3.36	11.29	84.36	-2.6026	0	1	1	6	4461.6
2644	2	26	1	3	2	1	2	4	0	2	3	0	0	0	0	0.42	1482.4	36.96	196.73	134.26	33.19	39.17	6.23	6.67	53.57	-2.91572	0	1	2	2	39942.4
2645	1	65	2	2	2	1	1	3	1	1	1	0	0	0	0	0.28	2398.32	94.97	253.14	372.35	76.2	26.6	8.47	14.06	99.68	-1.02903	0	2	2	7	11366.1
265	2	34	1	3	1	3	2	4	0	2	1	0	0	0	0	0.43	4973.1	80.45	882.56	1226.08	685.26	36.71	11.14	10.29	126.85	0.445757	1	3	2	10	18366.5
2653	2	56	2	3	2	1	3	4	1	1	1	1	0	0	0	0.69	2213.57	100.91	292.19	2182.97	1874.79	107.38	13.16	5.88	213.69	3.4667	0	4	1	2	29560.2
2658	2	51	2	3	2	2	1	3	0	0	1	1	0	0	0	0.35	812.38	31.07	119.71	56.08	11.84	12.47	0.73	3.78	46.09	-4.48292	0	1	1	1	38076
266	1	82	2	4	1	2	2	3	0	1	2	0	1	0	0	1.14	1487.99	88.84	139.94	451.83	83.02	9.02	11.54	7.56	156.09	-0.402078	0	3	2	9	1651.52
2660	1	42	1	3	3	1	3	4	0	2	1	1	0	0	0	0.08	3234.28	137.87	326.52	1480.93	514.03	59.04	16.33	15.98	165.35	2.78745	1	4	2	6	69866.4
2661	1	33	1	3	1	3	3	4	2	1	3	0	1	0	0	0.29	883.18	47.55	83.74	278.93	41.03	26.71	1.45	3.82	41.77	-4.09702	0	1	1	1	80494
2669	1	40	1	5	1	1	2	4	1	2	0	0	0	0	0	0.08	3019.08	66.87	524.98	1066.05	213.61	32.62	11.61	9.1	151.42	0.485306	1	3	1	1	30690.7
267	1	54	2	3	3	1	3	3	1	2	1	1	0	0	0	0.4	1364.27	62.99	23.69	333.53	29.19	32.25	2.52	6.79	65.02	-3.18702	0	1	2	4	23123.3
2671	1	39	1	1	1	1	2	4	0	2	0	0	0	0	0	1.03	3774.84	162.25	400.12	1172.35	17.69	22.66	16.09	17.25	259.16	3.59096	0	4	2	6	5266.22
2672	1	29	1	4	1	3	3	4	0	2	0	0	0	0	0	0.24	1679.19	40.99	197.97	94.27	13.06	40.39	4.5	6.14	59.67	-3.17068	0	1	2	11	5190.43
2673	2	67	2	3	1	1	2	4	0	1	1	0	0	0	0	0.34	1650.59	55.16	208.1	339.24	67.78	46.22	3.42	7.88	80.32	-2.5634	0	1	1	9	13074.1
2678	2	78	2	4	1	1	2	3	0	2	0	1	1	0	1	1.55	1048.28	49.54	113.55	384.92	227.12	23.22	4.67	5.11	84.97	-2.69708	1	1	2	9	3169.63
2679	2	43	1	1	1	3	3	2	0	1	3	0	0	0	0	0.05	673.12	26.79	89.05	97.74	42.98	19.03	2.93	3.16	35.65	-4.25877	1	1	1	3	7443.65
268	1	30	1	1	3	3	2	3	1	2	2	0	0	0	0	0.24	1700.86	98.31	270.68	3964.4	2846.84	83.59	6.09	16.74	91.86	3.16796	0	4	1	13	10499
2680	1	37	1	5	3	1	2	2	2	1	3	0	0	0	0	1.34	1997.1	144.24	166.11	332.85	199.81	25.87	11.47	6.52	260.12	1.16758	0	3	2	6	73805.4
2682	2	52	2	3	1	1	3	4	0	2	0	1	1	0	0	1.12	3077.78	109.66	279.22	1043.33	147.13	25.47	17.71	11.7	162.7	1.7548	0	4	1	11	33811.9
2684	2	70	2	4	1	2	2	2	2	2	0	0	1	0	0	0.16	1500.12	74.62	193.62	787.36	430.18	151.71	10.07	10.36	111.52	0.643165	0	3	2	5	4796.33
2685	1	37	1	3	3	3	3	2	2	2	0	0	0	0	0	0.05	3094.66	62.62	571.1	389.96	213.97	65.51	7.45	9.61	85.55	-1.43295	0	2	2	2	20381.1
269	1	31	1	3	3	1	3	3	1	2	1	0	0	0	0	0.01	2790.11	56.66	304.31	6997.29	6865.18	151.92	12.96	7.46	117.94	8.06592	1	4	2	8	38842.1
2696	2	84	2	4	2	2	3	3	1	1	0	1	0	0	0	0.15	663.69	34.34	82.08	262.94	201.75	88.51	2.2	2.95	34.36	-3.59073	0	1	2	5	3326.09
2697	2	39	1	3	2	1	1	4	2	2	0	0	0	0	0	0.18	1748.18	44.31	203.71	483.23	327.49	38.57	42.87	8.67	100.58	4.0583	0	4	1	11	53078.3
2699	2	45	1	3	1	2	2	2	1	2	2	0	0	0	0	0.03	2403.06	51.39	361.38	117.74	30.75	16.46	7.58	8.23	49.3	-2.84363	0	1	1	11	17966.7
2700	2	75	2	3	1	2	2	2	1	1	0	1	0	0	0	0.21	745.47	46.15	36.66	306.24	215.88	9.72	5.51	2.98	58.82	-3.37436	0	1	3	1	14785.3
2702	1	61	2	3	3	1	2	3	0	0	3	1	0	0	0	0.68	3313.23	113.1	418.66	3059.13	1927.05	120.19	15.69	12.73	164.01	4.67384	0	4	1	12	22267.1
2705	1	30	1	1	1	1	3	4	1	1	0	0	0	0	0	0.47	2847.84	114	407.27	1099.11	682.36	107.26	10.26	13.45	167.52	1.77365	0	4	1	12	8262.81
2711	2	72	2	1	2	1	3	4	0	0	0	1	1	0	0	0.56	2858.37	98.94	341.57	3750.54	2172.75	332.02	18.93	24.95	132.05	8.48441	0	4	1	4	1831.93
2713	2	68	2	3	3	1	3	2	1	2	1	0	0	0	0	0.1	1979.34	59.37	293.51	858.37	157.05	34.88	7.47	7.04	96.51	-1.38344	0	2	3	1	8067.86
2716	1	20	1	3	2	3	1	2	0	2	3	0	0	0	0	0.04	2653.81	55.71	453.39	415.39	249.07	80.34	8.53	7.33	91.49	-1.22886	1	2	1	11	35416.6
2721	2	77	2	3	1	2	2	4	1	1	0	1	0	0	0	0.23	1581.28	88.61	182.39	788.76	194.81	69.34	9.02	10.84	96.33	-0.515536	0	3	2	1	14745.7
2723	1	66	2	1	1	2	2	3	2	2	3	1	1	0	0	0.1	1856.42	86.01	203.26	516.75	296.43	17.25	5.27	13.18	116.51	-1.25188	0	2	1	6	1921.19
273	2	64	2	2	2	1	1	3	2	2	0	0	0	0	0	0.32	1638.45	68.53	199.97	286.55	34.33	15.47	6.35	9.53	83.68	-2.23357	0	1	2	7	15783
2734	2	37	1	3	1	1	3	2	2	1	2	0	0	0	0	0.03	1739.32	110.56	143.2	82.81	24.63	27.94	4.93	13.34	113.97	-1.687	1	2	1	11	62515.5
274	2	69	2	3	2	1	3	3	0	0	1	1	1	1	0	0.09	1631.54	46.81	256.01	321.16	130.35	96	7.7	6.45	120.85	-0.960532	0	2	2	11	18490
2753	1	31	1	4	2	3	2	2	0	1	3	0	0	0	0	0.05	1691.74	61.04	281.78	312.17	40.47	333.5	3.67	8.11	68.04	-0.101152	0	3	2	10	20354.3
2754	1	65	2	2	1	2	2	3	1	2	1	0	0	0	0	0.06	3138.15	113.52	339.91	560.68	253.8	37.42	10.16	18.51	139.06	0.584636	0	3	2	7	8343.39
2761	2	77	2	2	1	1	2	3	0	0	0	0	0	0	0	0.59	903.17	15.14	170.67	835.99	816.89	68.54	5.92	2.02	35.95	-2.59719	0	1	2	10	27986.8
2766	2	32	1	1	2	1	3	3	0	2	1	0	0	0	0	0.46	1571.75	57.4	215.85	881.25	752.28	128.71	6.15	7.07	65.05	-1.04754	0	2	1	12	7089.86
2769	1	76	2	1	1	1	2	3	1	1	1	1	0	1	0	0.16	619.53	23.18	93.89	208.32	181.51	51.39	4.37	1.75	28.51	-3.85444	0	1	1	12	788.124
2771	1	24	1	3	2	3	2	2	2	2	3	0	0	0	0	0.04	8934.85	105.61	395.17	1439.31	1004.8	289.34	12.61	13.33	121.92	3.46827	0	4	1	8	47560.9
2777	2	52	2	3	3	1	2	3	0	1	1	1	0	0	0	0.38	3235.26	135.15	382.14	1270.87	585.97	246.79	33.01	25.91	146.29	7.58393	1	4	1	5	35775.4
2782	1	28	1	4	1	1	1	4	0	1	0	0	1	0	0	0.32	1621.18	61.12	157.74	366.53	20.13	11.01	5.25	6.45	86.72	-2.62877	0	1	2	12	3977.45
2788	1	34	1	1	1	1	1	3	2	2	0	1	0	1	0	0.06	2389.37	64.6	315.75	344.57	171.45	65.05	10.75	8.83	485.49	5.1209	1	4	2	8	5821.88
2790	2	50	1	4	3	1	1	4	0	0	0	0	0	0	0	0.1	666.73	16.55	87.57	70.08	34.04	3.85	2.43	2.05	27.83	-4.73038	1	1	2	7	7863.32
2791	2	67	2	4	1	1	2	4	0	2	0	1	1	0	0	1.92	768.88	43.91	80.14	963.71	657.33	175.43	2.83	7.91	64.45	-1.01217	0	2	1	2	7217.83
2794	1	30	1	4	3	3	2	3	0	0	2	0	0	0	0	0.05	3746.49	184.07	383.74	908.89	454.75	176.88	15.92	21.03	204.66	4.36898	0	4	2	8	4494.5
2795	1	51	2	5	1	1	3	4	1	2	3	1	0	0	0	0.25	2583.24	127.64	277.44	1125.11	903.25	88.52	10.78	22.6	149.4	2.37049	1	4	1	7	23557.4
2798	1	64	2	1	1	1	2	2	0	0	1	0	0	1	0	0.19	1464.72	76.2	204.34	1058.27	1036.24	234.01	8.79	7.8	79.4	0.84342	0	3	2	13	1772.96
2799	2	54	2	3	1	1	3	4	2	2	3	1	0	0	0	0.12	1602.72	57.41	211.79	459.76	294.21	98.49	8	9.89	94.25	-0.802899	0	2	2	1	30746.5
2807	1	32	1	3	3	3	1	2	2	1	3	0	0	0	0	0.19	1871.59	74.2	269.01	1287.36	1085.35	162.87	6.84	10.04	66.98	0.135994	0	3	2	9	15341.4
2810	2	45	1	3	3	1	3	3	0	1	1	0	0	0	0	1.2	1697.33	29.44	184.75	884.12	808.09	91.9	10.88	4.96	37.32	-1.26794	0	2	2	6	32209.9
2814	2	23	1	1	2	3	3	4	0	2	0	0	0	0	0	0.77	1786.57	68.26	255.6	451.7	278.07	164.23	8.86	6.85	92.3	-0.406596	0	3	2	6	3951.84
2815	2	33	1	3	1	1	3	1	1	1	3	0	0	0	0	0.06	1679.04	56.24	268.72	1581.13	1547.06	192.64	9.11	7.92	47.16	0.624299	0	3	2	6	50404.6
2819	2	68	2	3	1	1	1	4	0	0	1	1	0	0	0	0.29	1548.29	44.3	248.2	713.46	39.06	53.5	4.88	6.17	61.91	-2.39237	0	1	2	1	17971.5
2820	1	48	1	2	1	3	3	4	0	1	3	0	1	0	0	0.32	2333.14	59.9	170.3	1182.84	1080.93	154.22	13.23	8.57	88.99	1.1485	0	3	2	7	32972.7
2821	1	46	1	1	1	1	3	3	1	2	0	0	0	0	0	0.05	2348.44	78.73	376.86	690.13	45.59	66.97	5.53	14.66	149.97	-0.00339276	1	3	2	2	3874.41
2822	1	56	2	1	1	1	3	3	1	1	1	0	0	0	0	0.17	2244.03	106.74	277.59	1061.49	158.38	99.69	6.25	21.71	114	0.897884	0	3	2	2	2680.35
2825	2	70	2	3	1	2	1	4	0	0	0	0	0	0	0	1.12	2710.62	79.29	390.08	635.94	95.4	135.64	6.14	11.42	115.22	-0.170074	0	3	1	11	33447.1
2827	2	37	1	3	2	2	3	3	0	2	0	0	0	0	0	0.53	893.23	87.66	31.82	178.31	81.14	24.68	2.11	13.2	109.2	-2.14105	0	1	1	10	51327.3
2830	2	66	2	4	1	2	2	3	0	0	1	0	1	0	0	0.31	1669.93	54.21	211.09	1214.05	1067.58	139.17	11.47	11.74	68.14	0.749644	0	3	2	7	2308.55
2831	1	61	2	2	1	1	1	4	2	2	0	1	1	0	0	1.42	746.63	25.52	92.38	1058.18	36.84	10.81	3.87	3.44	49.29	-3.0896	0	1	2	9	14375.8
2841	1	33	1	3	1	1	2	4	0	2	1	0	1	0	0	0.08	2088.43	77.28	204.77	31.66	31.66	19.24	9.09	9.89	128.03	-1.28474	0	2	2	1	50554
2843	2	30	1	3	3	1	3	2	0	0	2	0	0	0	0	0.05	1407.46	38.69	203.06	736.2	312.16	39.93	8.52	5.14	58.57	-2.01675	1	2	2	11	37099.4
2844	2	63	2	4	3	1	3	4	1	2	1	1	0	0	0	0.13	2365.52	76.61	332.47	679.01	442.89	221.97	10.49	6.33	97.24	0.643041	0	3	1	7	4545.62
2857	1	26	1	2	1	1	2	2	2	2	2	0	0	0	0	0.06	3859.08	176.86	215.85	128.88	3.82	18.34	19.74	31.72	154.09	2.96106	0	4	2	7	14179
2859	2	28	1	3	2	3	3	4	2	2	3	0	0	0	0	0.13	1912.87	70.03	325.07	865.79	355.98	32.22	4.84	17.68	99.84	-0.673729	0	2	3	1	25069.9
2860	2	48	1	3	1	1	2	3	2	2	0	0	0	0	0	0.9	1329.13	32.89	188.98	397.95	42.17	2.48	2.7	4.08	39.32	-4.02998	0	1	3	1	37490.2
287	2	71	2	3	2	2	2	1	0	1	0	0	0	0	0	0.35	1858	65.5	256.39	735.56	581.9	92.93	17.93	8.94	87.87	0.81148	1	3	2	6	33515
2880	1	64	2	4	1	1	2	3	2	2	0	0	0	0	0	0.7	196.8	1.44	17.76	0	0	0	0	0.1	5.76	-5.74335	1	1	2	9	2935.92
2884	1	72	2	1	1	1	2	3	1	2	0	1	0	0	0	0.27	3006.69	148.79	453.15	856.9	126.4	186.18	12.99	27.34	144.13	3.55178	1	4	2	3	1745.71
289	1	62	2	3	2	1	3	2	2	2	1	0	0	0	0	0.32	2556.52	86.86	359.87	274.95	269.19	423.32	13.65	11.45	100.81	3.1173	0	4	2	11	24307
2890	2	35	1	3	3	3	2	3	0	1	3	0	0	0	0	0.14	3120.73	124.02	363.95	801.46	168.51	74.52	13.65	15.65	150.38	1.55562	0	4	2	3	33697.2
2898	2	32	1	2	2	2	1	3	2	2	2	0	0	0	0	0.21	3743.35	114.31	505.09	1115.35	145.74	65.63	14.96	13.02	155.37	1.77495	1	4	1	2	28112.3
2899	2	56	2	3	1	1	2	4	1	0	1	0	1	0	0	1.42	1811.02	81.67	193.12	865.04	618.17	86.7	8.06	9.35	159.84	0.502296	1	3	2	1	21623.9
29	1	62	2	3	1	2	2	4	1	2	0	1	1	0	1	1.11	1341.22	105.62	100.73	712.3	38.94	22.95	6.19	13.28	159.56	-0.270757	0	3	2	12	18975.3
2904	1	28	1	3	3	1	3	2	0	2	3	0	0	0	0	2.16	1970	79.66	300.64	1496.89	273.55	131.14	45.33	8.59	109.97	6.3181	0	4	2	12	32848.6
2912	1	71	2	5	1	1	2	2	1	1	1	1	0	0	0	0.1	1497.76	79.06	215.6	384.47	193.56	174.11	3.28	9.19	129.47	-0.460336	0	3	1	12	15123.6
2921	2	24	1	5	3	3	3	2	0	1	1	0	0	0	0	0.01	2604.15	111.64	306.71	6069.43	5856.29	177.07	13.97	9.06	178.34	8.45892	0	4	2	9	10987.3
2925	1	81	2	3	1	1	2	3	1	1	0	1	0	0	0	0.25	1467.37	44.72	122.24	277.58	58.38	26.57	4.8	8.74	52.31	-2.93551	0	1	2	1	4037.05
2933	1	25	1	2	1	3	2	4	0	0	2	1	0	0	0	0.09	515.44	16.33	81.6	218.08	158.44	39.72	2.11	1.8	22.64	-4.39356	0	1	3	1	9159.78
2937	1	29	1	3	3	1	3	2	0	1	1	0	0	0	0	0.03	3881.8	170.14	487.66	1503.64	768.89	183.54	18.12	24.71	270.63	6.75773	0	4	2	1	14275.8
2939	2	21	1	4	2	3	1	2	0	0	1	0	0	0	0	0.06	4007.96	180.86	401.44	1350.16	245.54	73.46	12.79	21.71	187	3.07876	0	4	2	5	11635.7
2940	2	65	2	2	2	1	1	4	0	1	0	1	0	0	0	1.01	1758.84	52.2	225.45	652.09	421.68	123.67	11.29	6.05	65.12	-0.682629	0	2	2	7	16996
2941	2	23	1	4	1	2	2	4	0	1	1	0	0	0	0	0.06	1961.66	38.39	306.15	87.62	32.05	12.01	5.95	6.46	61.04	-3.1542	0	1	2	2	5642.74
2946	1	30	1	3	2	3	2	2	1	2	0	0	0	0	0	0.16	2370.51	64.36	457.84	1780.67	190.57	50.19	4.94	20.31	65.89	0.0181208	0	3	2	1	77835.3
2948	1	67	2	4	1	1	2	4	0	2	3	1	0	0	1	0.89	972.2	50.98	113.04	223.22	154.18	108.15	5.61	3.85	102.69	-1.78846	0	2	2	7	3630.81
2951	1	21	1	3	1	1	2	2	2	2	3	0	0	0	0	0.07	2910.42	86.38	354.59	842.32	149.24	68.32	9.54	11.03	110.07	-0.176844	0	3	2	1	43245.2
2953	1	34	1	2	1	1	2	2	0	2	0	0	0	0	0	0.06	5351.72	155.78	600.49	642.82	108.87	56.01	10.02	21.71	228.16	2.45732	1	4	2	7	17692.5
2956	2	31	1	3	1	1	1	2	1	1	0	0	0	0	0	0.08	4097.07	141.84	504.55	779.99	393.08	229.75	18.36	15.52	229.29	4.94303	0	4	2	1	21886.4
296	1	57	2	3	2	1	3	2	0	1	3	0	0	0	0	0.09	2195.58	59.13	260.38	6270.36	5687.98	21.99	4.82	7.87	111.36	4.61614	0	4	1	5	38035.2
2962	1	73	2	1	1	1	1	2	1	2	0	0	0	0	0	1.35	1829.69	85.38	255.98	874.18	657.23	12.55	4.26	8.36	116.18	-1.51528	0	2	1	4	1667.68
2973	1	62	2	2	1	2	2	3	1	2	0	0	0	0	0	0.04	2525.97	63.48	350.01	377.64	157.69	27.11	13.5	8.98	107.89	-0.587798	0	3	2	9	5511.23
2977	2	69	2	1	1	1	2	3	0	1	0	0	1	0	0	1.16	1578.41	74.21	194.16	5327.13	4380.66	135.74	8.1	17.68	81.5	5.48684	0	4	2	5	752.921
2978	1	63	2	3	1	1	1	4	1	2	0	0	0	0	0	0.07	1472.84	84.82	199.6	644.3	518.99	77.88	2.37	15.99	84.03	-1.20669	1	2	1	11	19341.2
2984	1	58	2	4	3	2	2	2	0	2	0	0	0	0	0	0.11	2364.62	78.6	325.88	1176.97	890.55	78.26	5.78	11.12	109.11	-0.191904	0	3	1	11	6680.09
2987	1	69	2	3	1	1	2	4	1	2	1	0	0	1	0	0.87	2653.86	84.2	438.84	934.16	47.26	144.15	7.31	18.57	104.73	0.877814	0	3	1	1	35719.4
2990	1	45	1	1	1	2	1	1	2	2	0	0	0	0	0	0.29	1357.73	65.52	216.28	137.23	17.23	20.77	2.53	4.27	52.13	-3.91338	0	1	2	7	2092.84
2993	1	41	1	2	2	2	3	2	1	1	0	0	0	0	0	0.03	2673.07	102.72	332.17	907.55	106.24	146.54	8.87	17.89	128.88	1.4385	0	3	1	11	39902.6
300	2	21	1	3	1	1	2	4	2	2	0	0	0	0	0	0.18	712.92	11.17	124.32	0	0	0.04	0.86	1.86	24.55	-5.14866	0	1	1	11	21534.5
3000	1	37	1	3	2	1	3	2	0	1	2	0	0	0	0	0.02	2398.63	78.35	340.26	1515.46	1113.02	72.81	11.06	6.72	144.34	1.05067	0	3	3	1	13380.4
3006	1	23	1	3	2	3	2	4	0	2	3	0	0	0	0	0.12	1872.57	52.52	244.63	277.19	68.97	268.31	2.5	8.47	88.09	-0.557152	0	3	1	9	19165.7
301	2	24	1	1	1	1	2	2	0	2	0	0	0	0	0	0.32	1981.39	65.6	301.56	1450.44	181.99	126.25	26.36	20.92	59.99	3.69878	0	4	2	6	4045.03
3013	2	73	2	1	1	2	2	3	1	0	0	0	1	0	0	0.29	880.73	41.16	106.38	411.24	42.62	67.49	4.41	5.08	83.59	-2.37923	0	1	2	6	1086.45
3018	1	53	2	3	3	1	3	4	0	1	1	0	0	0	0	0.36	2598.39	89.28	323.18	936.63	191.81	209.38	10.74	11.96	130.77	1.80141	0	4	2	1	29756.2
302	2	65	2	1	1	2	1	3	0	0	0	1	1	0	0	0.35	2155.24	67.29	323.6	664.88	392.36	78.34	9.86	6.29	83.33	-1.00903	0	2	1	10	1208.24
3026	2	28	1	2	2	2	1	4	1	2	2	0	0	0	0	0.1	903.83	17.69	160.59	3883.42	3839.52	33.77	3.14	2.68	20.95	-0.0338595	1	3	1	11	38067.6
3029	1	31	1	3	1	3	2	2	2	2	0	1	0	0	0	0.43	544.68	21.62	92.11	12.82	12.31	1.07	0.59	2.21	45.28	-4.81249	0	1	1	1	9661.39
3035	2	69	2	3	1	1	3	4	0	1	1	1	0	0	0	1.26	1054.39	44.71	152.18	463.13	126.15	180.01	3.04	5.75	61.09	-1.7796	0	2	2	13	12877.7
3037	1	56	2	3	3	1	3	3	0	1	3	0	0	0	0	0.06	2076.88	74.55	298.61	1068.68	132.2	183.79	4.87	15.26	125.3	0.999163	0	3	1	5	60766
3040	2	20	1	3	1	3	3	4	2	0	1	0	0	0	0	0.38	1372.76	35.14	164.71	853.06	819.24	15.71	6.53	6.89	62.42	-2.08692	0	2	2	6	30536.6
3045	2	73	2	4	1	2	1	4	2	2	2	1	0	0	0	1.36	946.5	41.58	102.46	562.5	347.63	35.2	4.57	3.71	53.91	-3.02977	0	1	1	7	3872.08
3053	2	31	1	4	2	1	3	2	0	1	3	0	0	0	0	0.01	2851.74	170.81	235.07	732.14	393.95	86.9	7.21	26.76	173.69	2.10434	0	4	1	9	5442.15
3055	2	47	1	4	3	1	1	2	0	1	2	0	0	0	0	0.04	1278.79	22.92	143.94	197.59	60.5	3.39	2.9	4	28.6	-4.33937	0	1	2	11	6904.39
3062	2	25	1	4	2	3	3	4	0	2	3	0	0	0	0	0.55	1518.69	75.56	170.23	446.2	89.38	40.54	8.14	5.93	88.03	-1.85354	0	2	2	12	11372.6
3075	2	85	2	3	1	2	1	4	0	0	0	1	0	0	0	0.15	1544.13	66.42	170.71	633.87	87.61	33.88	9.09	8.26	113.26	-0.983154	0	2	1	11	11097.6
3080	1	51	2	1	2	1	3	3	1	1	1	0	0	0	0	0.2	2328.01	59.91	172.83	459.86	108.24	100.2	18.82	10.49	685.85	10.0337	0	4	1	12	6418.04
3085	1	68	2	1	1	1	2	4	1	1	0	1	1	1	0	0.4	1757.76	71.86	252.62	430.71	324.01	93.48	8.2	5.12	86.21	-1.42422	0	2	2	6	1089.61
3087	2	33	1	4	2	3	2	4	0	2	0	1	0	0	0	2.22	1421.87	34.22	214.01	613.07	262.75	30.9	6.03	3.65	47.23	-2.92733	0	1	2	8	22984.8
3097	2	24	1	3	2	3	1	3	0	2	3	0	0	0	0	0.14	1166.86	51.41	98.25	427.13	73.89	15.27	8.39	4.23	71.92	-2.48032	0	1	2	1	17057.1
3098	2	68	2	3	2	1	3	2	0	1	0	0	0	0	0	0.05	1422.7	48.6	248.41	862.41	132.1	23.14	4.8	7.2	79.57	-2.15249	0	1	2	5	19638
3108	1	49	1	2	2	1	2	3	1	2	0	1	0	0	0	0.19	1690.01	87.33	224.71	104.54	5.2	15.49	4.41	8.64	124.93	-2.1541	0	1	2	10	52295.9
3116	1	57	2	1	1	1	2	3	0	2	1	0	0	0	0	0.36	1777.07	85.35	267.91	251.08	15.31	12.96	2.97	7.41	154.4	-1.93074	0	2	1	6	4461.6
3120	2	48	1	3	1	1	1	2	0	1	1	0	0	0	0	0.04	1242.81	46.9	167.78	424.5	171.64	61.61	6.42	5.17	67.3	-2.32077	1	1	1	1	23901.3
3122	2	78	2	3	1	1	3	4	0	1	2	1	0	0	0	0.94	2728.55	119.57	335.6	2299.72	1997.44	138.68	11.52	12.51	123.74	2.88925	0	4	1	6	10152.4
3124	1	76	2	3	1	1	1	2	0	2	0	0	0	0	0	0.01	1565.84	58.81	216.48	2061.07	1844.64	122.06	9.21	9.56	79.44	1.15741	0	3	2	4	8612.77
3132	1	34	1	4	1	1	2	1	2	2	0	0	0	0	0	0.02	3106.57	94.47	438.85	381.15	96.11	17.92	11.38	13.42	142.03	-0.0532773	0	3	3	1	11154.2
3135	1	75	2	3	1	1	2	2	1	2	0	0	0	0	0	0.07	3354.25	156.6	308.44	2572.07	227.66	66.69	14.95	21.53	187	4.42667	0	4	1	6	14074.1
314	2	52	2	4	1	1	3	2	1	1	3	0	0	0	0	0.91	2821.53	67.24	537.87	2144.36	1203.51	200.13	17.88	8.77	93.3	3.26694	0	4	2	5	12237.6
3140	1	39	1	3	3	1	3	4	0	2	3	0	0	0	0	0.08	1449.82	75.26	162	470.23	55.22	13.89	3.52	12.66	65.23	-2.49673	0	1	3	1	26957.9
3141	1	63	2	2	1	2	2	3	0	2	1	0	0	0	0	2.59	2908.59	122.56	364.38	1110.65	911.83	32.25	10.79	16.47	195.76	1.96742	1	4	2	7	13637.3
3142	1	61	2	3	2	2	2	2	2	2	0	1	0	1	0	1.15	1981.76	67.06	117.19	54.87	9.43	18.69	7.85	12.19	104.33	-1.60868	0	2	1	8	17797.5
3143	2	40	1	4	1	2	2	4	0	0	0	1	0	0	0	0.58	1153.11	41.08	119.25	112.05	64.97	65.6	3.57	6.82	44.67	-3.22137	1	1	1	6	6605.67
3144	2	24	1	4	1	1	2	4	0	0	0	0	0	0	0	0.26	1516.14	52.04	206.53	103.2	16.09	69.11	4.56	6.31	59.61	-2.87493	1	1	1	10	29397.1
3146	1	45	1	1	1	1	2	3	2	2	0	0	0	0	0	0.09	1796.2	114.37	183.82	436.42	168.97	162.85	10.04	14.02	148.43	1.28652	0	3	2	6	2624.85
3162	1	46	1	3	1	1	3	4	1	1	3	1	0	0	0	0.53	2419.12	88.88	254.16	231.04	90.12	28.62	10.16	10.04	116.65	-1.00117	0	2	1	6	46659.5
3165	2	31	1	3	1	2	1	2	2	0	0	0	0	0	0	0.05	1254.63	57.35	165.94	345.87	146.26	222.04	2.96	6.05	55.73	-1.56235	1	2	1	5	53392.5
3172	1	22	1	1	1	1	2	2	0	0	3	0	0	0	0	0.02	1088.64	36.88	146.88	161.62	19.3	6.7	3.78	4.39	38.52	-4.02425	0	1	2	6	9393.28
3180	1	39	1	2	2	1	1	3	0	2	2	0	0	0	0	0.08	2539.73	136.46	283.15	473.15	189.21	119.22	5.76	13.5	147.56	0.199553	0	3	2	9	13184.3
3185	2	47	1	3	1	1	2	4	0	2	0	0	0	0	0	0.7	2669.25	102.69	416.89	224.02	66.23	3.34	6.84	10.01	104.53	-1.94817	1	2	2	8	46372.4
3192	2	50	1	3	1	1	3	2	2	2	0	0	0	0	0	1.72	2244.64	79.47	221.27	2831.2	2654.08	21.39	4.42	7.82	146.69	1.25624	1	3	2	12	15566.4
3193	2	65	2	3	1	1	2	3	0	0	1	1	0	0	0	1.84	2247.32	56.13	382.88	1210.55	312.3	155.63	10.55	7.36	110.99	0.804469	0	3	2	1	15792.2
3194	1	48	1	3	1	1	3	2	2	2	1	0	0	0	0	0.23	2344.38	66.38	310.79	196.63	61.86	11	8.88	10.42	102.08	-1.586	0	2	1	1	22361.2
3197	2	46	1	3	3	1	3	2	0	1	3	1	0	0	0	0.2	2330.02	80.43	383.53	1649.93	1071.04	382.29	19.79	13.15	99.18	5.26521	0	4	3	1	61399.1
3205	2	69	2	3	1	1	3	2	1	1	3	0	0	0	0	0.22	1658.18	67.21	155.88	1113.05	185.45	76.96	15.34	15.14	76.96	0.940512	0	3	2	5	15319.5
3210	2	64	2	3	2	1	3	3	1	2	3	0	0	0	0	0.48	1568.83	115.84	71.79	807	432.9	122.12	6.85	12.9	216.35	1.75803	0	4	2	11	12254.6
3215	2	55	2	4	1	2	2	4	0	1	1	1	0	0	0	0.2	1067.15	46.82	157.47	570.87	458.91	72.59	5.04	3.38	84.55	-2.13999	0	1	2	4	4539.04
3219	1	70	2	3	3	1	1	2	0	1	1	0	0	0	0	0.41	2216.77	84.17	329.81	704.48	85.23	206.9	9.31	15.28	106.22	1.26647	0	3	1	7	7360.38
3222	2	40	1	3	3	1	3	2	0	2	3	0	0	0	0	0.02	1653	53.88	268.7	450.57	95.39	252.75	7.64	6.97	79.03	-0.0267387	0	3	3	1	16563.2
3223	2	58	2	3	3	1	3	4	0	1	0	1	0	0	0	0.35	1606.59	62.21	193.8	947.37	114.36	106.15	5.93	7.05	72.43	-1.27282	0	2	3	1	26814.5
3225	1	21	1	3	1	3	2	2	2	1	2	0	0	0	0	0.09	1871.89	126.51	154.23	222.29	20.61	7.7	4.95	22.84	149.09	-0.27871	0	3	1	11	23931.7
3229	2	36	1	1	1	2	1	4	2	2	3	1	1	0	0	0.28	1411.58	72.37	188.45	332.77	131.48	40.34	3.19	6.95	100.25	-2.42558	1	1	1	3	13625.3
3230	1	62	2	3	2	2	3	2	2	2	1	0	0	0	0	0.33	1250.88	61.92	144.43	175.74	24.06	27.47	3.31	11.61	60.67	-2.84984	0	1	2	12	15738.4
3231	1	49	1	4	3	1	3	3	0	0	1	0	0	0	0	0.13	2553.05	80.56	362.15	1630.12	51.26	79.72	12.42	10.56	98.12	0.826268	0	3	2	4	8020.16
3232	2	39	1	4	1	2	1	3	2	2	2	0	0	0	0	0.19	910.74	30.04	117.87	58.4	41.45	16.24	2.11	3.81	56.39	-4.06354	0	1	2	9	18659.9
3234	1	62	2	3	1	1	3	4	1	2	0	0	0	0	0	0.58	2070.87	94.95	275.35	764.01	129.73	58.71	12.27	19.86	91.47	0.654322	0	3	2	1	19635.3
3243	2	43	1	1	2	2	1	3	2	2	2	0	0	0	0	1.36	307.94	11.96	44.87	75.53	8.07	0.91	0.79	1.87	21.33	-5.13049	1	1	2	6	3797.26
3245	2	49	1	4	1	3	2	4	0	0	0	1	1	0	0	0.37	402.89	11.97	76.45	95.86	1.68	39.21	1.04	1.41	16.16	-4.85009	0	1	2	12	7411.15
3246	1	74	2	3	1	2	2	2	0	0	1	0	0	0	0	0.11	1994.21	112.97	213.52	2185.14	1539.19	77.17	4.74	15.05	133.93	1.4668	0	3	2	1	8916.79
3258	2	72	2	1	1	2	1	4	0	1	0	0	0	0	0	0.56	1790.11	56.57	307.47	772.94	52.71	41.49	4.38	6.22	134.02	-1.40459	0	2	2	13	979.626
3262	2	42	1	4	2	1	3	2	0	0	2	0	0	0	0	0.06	3254.62	96.49	478.87	2408.06	678.35	57.9	16.41	10.98	135.57	2.71645	0	4	2	7	11285.8
3263	1	38	1	1	2	1	2	4	0	1	2	1	0	0	0	0.22	2305.96	80.07	266.36	698.03	175	63.37	14.07	7.12	77.01	-0.534222	1	3	1	4	10243.4
3264	2	41	1	3	3	1	3	2	0	2	3	0	0	0	0	0.12	2589.3	110.22	321.15	3036.42	1893.03	45.38	20.73	13.43	176.37	5.00167	0	4	2	12	37558.2
3266	1	78	2	3	1	1	2	3	1	2	0	0	1	0	0	0.65	1163.25	50.92	181.51	458.31	13.85	53.9	2.21	6.66	53.12	-3.12552	0	1	1	11	13176
3273	2	56	2	4	1	1	3	3	2	1	0	1	1	0	0	0.44	1133.7	45.65	170.09	1414.43	802.06	11.61	4.5	6.73	64.56	-1.92139	0	2	1	7	8092.27
3278	1	73	2	3	1	1	2	4	1	2	0	1	0	0	0	0.16	2847.9	82.86	498.05	1240.28	325	148.12	5.46	8.71	96.05	-0.121851	0	3	2	8	7043.36
3279	1	42	1	4	1	1	3	3	2	1	2	0	0	0	0	0.03	3355.25	98.12	476.84	233.34	44.18	129.79	8.7	12.5	190.15	1.06062	0	3	1	7	13106.9
328	1	66	2	3	2	2	2	4	1	2	3	1	0	0	0	0.49	2781.29	157.13	294.14	829.94	81.5	92.35	8.98	17.51	406.51	5.13419	0	4	2	12	15307.2
3281	1	65	2	1	1	1	1	4	1	2	0	0	0	0	0	1.9	1273.58	52.04	138.67	314.7	161.18	67.71	5.53	6.27	65.72	-2.42153	0	1	1	4	587.367
3289	2	34	1	2	1	2	1	2	0	2	0	1	0	0	0	0.07	2746.96	61.41	376.53	3754.9	3516.83	188.67	16.7	5.71	82.25	4.52578	0	4	2	4	13903.2
3292	1	77	2	3	3	1	3	3	1	1	1	1	0	1	0	0.5	1593.37	61.88	141.26	494.51	94.22	95.54	7.96	8.72	55.37	-1.56788	0	2	1	1	10352.7
3294	2	43	1	4	1	1	2	4	2	2	1	1	0	0	0	0.39	1653.78	79.97	187.59	264.84	48.6	24.64	5.02	11.57	136.11	-1.36413	0	2	1	7	15560.3
3298	1	46	1	1	1	3	2	2	2	2	0	0	0	0	0	0.52	2300.21	81.47	196.76	10.12	3.37	5.82	2.8	13.12	103.03	-2.47946	0	1	1	3	3202.75
330	1	56	2	3	1	1	3	3	1	2	1	0	0	0	0	0.37	2723.03	130.82	304.08	1380.78	130.72	28.98	7.33	27.56	210.05	2.75114	0	4	2	7	17210
3305	2	76	2	3	1	1	2	4	0	0	0	1	0	0	0	0.33	1298.72	62.97	171.55	750.91	576.33	36.89	4.38	5.97	62.78	-2.46181	0	1	1	1	12074.7
3316	2	22	1	3	2	3	1	2	0	1	1	0	0	0	0	0.01	1411.25	76.55	169.29	574.44	66.5	59.31	3.98	8.19	79.65	-2.12657	1	2	1	7	11672.2
332	1	71	2	1	1	1	1	4	1	2	0	1	0	0	0	0.06	2800.75	115.03	288.71	817.1	107.4	25.9	10.03	17.04	134.96	0.447452	0	3	1	12	953.702
3323	1	20	1	4	1	1	3	2	0	0	2	0	0	0	0	0.01	1487.18	84.52	123.93	407.38	58.92	109.4	8.43	5.96	154.25	-0.197352	1	3	1	7	3993.87
3326	2	41	1	3	1	1	2	2	1	1	0	0	0	0	0	0.17	1499.13	57.12	208.96	372.79	61.49	100.54	7.17	5.77	99.03	-1.37468	0	2	1	1	41432.8
3327	1	21	1	3	2	3	2	3	2	2	3	0	0	0	0	0.04	1933.77	74.79	320.83	724.7	27.37	12.43	5.39	13.93	175.43	-0.174174	0	3	1	11	43842.2
333	1	42	1	1	2	1	2	4	1	2	2	0	0	0	0	0.09	3746.55	129.02	576.52	464.87	228.16	70.21	9.92	15.87	225.47	1.83172	1	4	2	6	2194.06
3332	1	46	1	3	2	1	2	4	0	2	2	0	0	0	0	0.22	3202.63	73.3	388.18	290.94	67.15	11.15	11.44	11.96	82.09	-1.26113	0	2	1	5	33317.2
3333	2	80	2	3	2	2	2	4	0	0	0	1	0	0	0	0.61	2445.15	89.85	306.28	643.72	410.05	124.94	10.5	8.75	173.82	1.13678	0	3	1	1	9234.66
3339	2	35	1	3	2	1	3	2	1	1	1	0	0	0	0	0.01	1316.97	50.13	144.58	348.96	95.45	28	7.1	7.34	58.78	-2.52932	0	1	2	12	35202
334	2	58	2	3	2	1	2	2	1	1	1	0	0	0	0	0.71	1364.68	30.15	192.18	175.35	30.56	9.96	5.48	5.26	42.23	-3.57432	0	1	1	12	18778.8
3344	1	63	2	5	1	1	2	3	0	0	0	0	0	0	0	0.14	1876.6	85.39	238.57	477.67	230.48	32	6.41	7.46	162.13	-0.843807	0	2	3	1	3850.21
3345	2	81	2	3	2	2	1	2	2	1	0	0	0	0	0	0.07	1634.05	66.14	191.62	582.03	206.89	60.64	7.24	49.29	103.98	2.80261	0	4	1	13	5901.41
3348	2	73	2	3	2	1	3	2	0	1	3	1	0	0	0	0.44	2022.62	74.91	259.15	1372.08	706.75	125.5	11.91	13.5	78.39	1.07561	0	3	1	6	23912
3350	1	67	2	4	1	1	2	3	1	1	2	1	1	0	0	0.07	1589.3	42.03	270.62	2158.77	2149.85	154.97	6.37	9.08	96.55	1.39813	0	3	2	9	2329.63
3355	2	44	1	3	1	1	3	4	0	0	1	1	0	0	0	0.51	2369.03	109.93	279.57	840.14	212.37	38.01	8.34	13.48	179.34	0.681787	0	3	2	1	35957.9
3357	2	58	2	3	2	1	3	2	0	1	3	0	0	0	0	0.06	1859.56	61.87	288.67	1002.37	201.15	39.47	8.01	7.68	65.93	-1.52767	0	2	1	7	3692.14
3358	1	56	2	3	3	1	3	3	1	1	1	0	0	0	0	0.72	3148.68	140.84	323.39	489.48	164.98	411.89	8.17	27.05	140.71	4.46386	0	4	1	9	33942.7
3359	1	65	2	3	1	1	2	3	1	2	0	1	1	1	0	0.06	2459.4	96.98	312.62	959.42	208.81	96.33	8.97	13.33	137.68	0.760096	1	3	2	2	21029.3
3368	1	22	1	1	1	1	2	2	2	2	3	0	0	0	0	0.34	2151.75	31.53	204.64	217.2	31.11	6.35	0.97	2.73	81.43	-3.90872	0	1	2	8	4423.71
3370	1	85	2	3	1	2	2	2	0	2	0	0	0	0	0	0.15	1146.68	75.9	89.77	16409.9	550.88	73.38	3.44	10.59	113.34	13.0086	0	4	2	9	3326.15
3372	1	64	2	1	1	1	2	2	0	2	2	0	0	0	0	5.47	788.6	23.94	95.44	118.07	52.47	3.48	3.78	2.84	32.83	-4.32311	0	1	1	6	596.347
3374	1	85	2	3	1	1	1	2	0	0	0	1	0	0	0	1.24	1796.54	37.82	293.64	591.9	91.25	350.71	2.23	6.38	42.58	-0.464658	0	3	1	11	15974.7
3387	2	42	1	1	1	1	2	4	0	2	0	0	0	0	0	0.12	1535.67	79.2	215.68	96.43	8.42	4.18	1.49	6.76	79.88	-3.59418	1	1	1	3	2607.37
339	1	50	1	1	1	1	3	3	1	2	0	0	0	0	0	0.63	1985.08	133.3	212.65	3965.12	3856.44	223.33	9.76	29.18	174.46	7.74459	0	4	2	13	2400.08
34	2	38	1	4	1	3	1	3	2	2	1	0	0	0	0	0.15	1387.06	75.08	165.81	3620	159.64	64.68	7.4	6.72	155.78	2.24175	0	4	1	7	3585.32
340	1	72	2	3	1	1	2	3	1	2	2	1	0	0	1	0.25	1853.1	49.88	279.11	1125.37	282.57	320.21	5.01	13.17	55.96	1.08006	0	3	1	1	12719.6
3403	2	62	2	4	2	1	3	4	0	2	0	1	0	0	0	0.8	3071.34	74.8	345.54	826.26	146.63	29.75	11.21	11.09	78.3	-0.769915	0	2	2	12	5097.82
3404	2	35	1	3	3	1	3	2	0	2	2	0	0	0	0	0.09	2036.18	54.43	290.65	1139.47	196.14	98.83	6.45	11.63	57.59	-0.850411	0	2	2	11	36295.5
3408	1	67	2	3	3	3	2	3	0	1	1	0	0	0	0	0.14	2331.58	58.01	250.71	232.3	49.83	7.67	13.41	7.76	73.19	-1.59041	0	2	1	7	13975.3
3409	1	28	1	1	1	1	2	3	2	2	0	0	0	0	0	0.05	2038.59	76.83	239.39	384.75	148.32	316.66	6.61	11.57	78.73	0.793455	0	3	2	8	3980.77
3410	2	62	2	3	2	1	3	2	0	2	0	0	0	0	0	0.06	1684.07	88.1	273.34	511.84	99.49	130.22	4.3	10.04	140.37	-0.360782	1	3	2	5	10267.4
3412	1	66	2	3	1	1	2	4	1	2	0	1	0	0	0	0.32	927.7	48.98	146.68	1073.24	682.75	34.94	5.02	6.17	82.03	-1.74834	0	2	1	11	17638.3
3415	2	43	1	1	1	2	1	4	2	2	1	0	1	0	0	1.07	5459.33	84.13	695.11	629.24	242.75	190.71	7.67	12.67	122.91	0.839827	1	3	2	5	3749.06
3417	2	37	1	1	2	1	2	2	2	1	0	0	0	0	0	0.23	1738.15	74.66	189.45	344.86	168.09	127.45	3.93	9.57	105.72	-1.15703	0	2	2	6	7994.34
3429	1	43	1	3	3	1	3	3	0	1	1	0	0	0	0	0.04	1389.83	52.39	253.09	3570.24	3206.99	199.75	9.35	12.58	69.64	3.72001	0	4	3	1	16971.5
3432	1	27	1	1	2	1	3	4	2	2	3	0	0	0	0	0.12	2315.59	62.01	263.39	202.62	147.32	26.88	7.88	11.8	69.55	-1.93759	0	2	2	2	8471.55
3438	1	42	1	1	3	1	3	3	0	2	2	0	0	0	0	0.15	4721.94	198.83	484.61	1043.55	469.04	110.18	19.08	27.33	256.7	5.7898	0	4	1	4	5808.13
3439	2	24	1	3	2	1	3	2	0	1	3	0	0	0	0	0.1	1998.22	101.34	232.83	1029.16	490.71	72.86	8.09	13.09	163.36	0.914593	0	3	1	10	33329.7
344	1	26	1	3	2	1	3	2	0	1	3	0	0	0	0	0.04	1483.66	46.37	209.21	510.82	408.16	85.84	5.91	6.45	45.79	-2.25066	0	1	2	10	38272.5
3446	1	47	1	4	2	2	2	3	2	1	0	1	0	0	0	1.18	2474.85	77.35	310.17	500.68	199.24	145.89	9.48	8.42	115.36	0.0552624	0	3	1	9	7796.03
3450	2	85	2	1	1	2	1	3	0	0	0	1	1	0	0	3.36	1175.72	44.16	182.95	221.25	210.11	170.63	11.57	11.25	49.14	-0.390702	0	3	2	3	1050.2
3459	2	43	1	2	1	3	1	4	0	1	0	0	0	0	0	0.18	1419.55	67.61	196.3	301.21	188.08	128.81	3.44	8.84	89.4	-1.57768	0	2	2	7	17563.4
3466	1	70	2	3	1	1	2	3	2	2	0	0	0	0	0	0.77	1341.93	52.1	151.99	1218.96	1073.76	39.61	5.84	8.26	63.42	-1.436	0	2	2	1	18260.9
3476	1	47	1	4	3	1	2	2	1	2	0	0	0	0	0	0.25	1340.29	60.37	142.53	1229.83	900.69	41.45	5.95	6.07	97.69	-1.11877	0	2	2	9	10028.3
3479	1	22	1	4	2	3	2	2	0	0	0	0	0	0	0	0.58	3891.23	73.46	756.98	782.59	455.68	601.87	12.93	8.57	115.02	5.07628	1	4	1	12	31471.4
3481	1	34	1	4	1	3	2	4	1	2	2	1	0	0	0	0.08	2548.78	113.72	270.81	452.82	16.54	21.56	5.48	11.89	125.14	-1.29834	1	2	1	8	4347.27
3489	2	70	2	1	1	1	2	4	0	2	0	1	0	0	0	0.48	3379.27	73.07	555.88	670.42	251.96	576.22	12.98	11.02	108.73	4.84025	0	4	1	12	702.823
3492	1	81	2	3	3	1	3	2	0	1	1	0	0	0	0	0.08	2136.62	78.31	304.93	1489.67	171.34	351.75	68.52	51.63	203.36	17.5165	0	4	1	8	4624.36
3498	1	43	1	4	1	1	2	4	0	1	0	0	0	0	0	0.09	1516.5	44.24	182.01	92.5	29.9	48.23	2.41	5.98	62.24	-3.39611	1	1	2	8	7383.94
351	1	70	2	2	1	1	2	3	1	2	0	1	0	0	0	0.26	691.55	37.95	71.93	122.97	62.75	24.36	1.08	8.02	33.97	-4.02258	0	1	1	5	12283.4
3513	2	40	1	1	1	1	2	2	0	2	0	0	0	0	0	0.07	694.7	19.29	107.52	263	225.19	224.42	3.24	3.03	20.18	-2.39466	0	1	1	4	5547.2
3514	1	80	2	4	1	2	2	2	1	2	1	1	0	0	0	0.7	1401.78	59.95	192.25	723.5	433.25	198.25	6.33	8.99	84.12	-0.123995	0	3	1	7	4146.21
3515	1	38	1	4	2	3	1	2	2	2	2	0	0	0	0	0.07	5358.63	205.56	667.36	1663.14	1411.13	728.55	25.89	39.76	257.22	14.4917	0	4	2	8	10482.9
3519	1	60	2	3	1	2	1	2	2	2	0	0	0	0	0	0.3	2237.34	79.48	201.11	236.75	20.14	7.07	6.38	8.19	119.5	-1.93108	1	2	2	1	15318.5
3523	2	61	2	1	2	1	2	4	1	1	1	0	0	0	0	1.02	1686.15	79.91	235.81	681.35	116.43	86.28	5.53	11.2	95.88	-0.989011	0	2	2	6	894.448
3531	2	46	1	3	1	1	3	2	0	2	3	0	0	0	0	0.07	1485.94	89.78	157.07	454.86	228.64	21.85	4.13	13.75	100.22	-1.65471	0	2	1	7	19151.6
3541	1	42	1	3	3	1	3	4	0	2	2	0	0	0	0	0.15	1854.56	73.03	249.5	285.34	219.49	160.44	9.36	8.48	135.61	0.299536	0	3	3	1	22464.7
3545	2	66	2	3	1	2	2	2	2	2	1	0	0	0	0	0.27	2189.99	51.53	235.01	1563.91	1311.82	81.03	9.14	5.86	73.87	-0.250781	0	3	1	7	16655.6
3551	1	46	1	1	1	1	1	3	0	2	0	0	1	0	0	1.83	1394.57	82.6	159.38	1408.39	921.37	78.45	7.92	7.8	107.49	0.00881815	0	3	1	4	10817.3
3559	1	60	2	1	1	3	1	4	0	2	2	0	0	0	0	0.23	1856.5	38.3	207.39	109.82	33.61	6.63	2.91	4.34	81.12	-3.54983	0	1	2	3	428.413
3566	2	67	2	2	1	3	2	3	0	1	1	0	0	0	0	0.21	1496.68	78.79	203.01	282.5	82.19	81.67	5.19	4.11	155.95	-1.21214	0	2	2	9	7282.24
3567	1	21	1	5	1	3	1	2	2	2	1	0	0	0	0	0.08	3194.02	65.91	361.7	454.95	312.26	65.34	9.09	9.9	69.09	-1.32396	0	2	2	5	41137.5
3572	1	26	1	4	1	1	1	2	0	1	2	0	0	0	0	0.03	3048.14	94.61	325.21	1393.01	174.78	171.12	18.33	17.86	143.21	3.79872	1	4	1	9	12636.3
3575	1	70	2	1	1	2	1	3	1	2	1	0	1	0	0	1.4	565.15	28.75	88.89	213.44	174.13	101.69	3.38	4.48	20	-3.4119	1	1	1	13	380.981
3581	2	20	1	4	2	3	3	4	0	0	1	0	0	0	0	2.9	2069.39	84	332.13	2787.91	2484.83	61.67	3.74	7.71	91.7	0.578506	0	3	2	4	17719.6
3584	2	78	2	3	1	2	2	3	0	0	3	0	0	0	0	0.3	791.21	49.7	84.05	107.41	100.77	21.84	1.75	8.85	68.82	-3.32778	0	1	2	8	25777.2
3588	1	22	1	3	2	3	2	4	0	0	2	0	0	0	0	0.54	3204.68	172.2	359.04	557.29	165.5	62.27	5.83	16.95	179.5	0.588828	1	3	1	2	19420.1
359	2	42	1	4	2	2	3	3	0	2	3	0	0	0	0	0.34	1956.29	97.84	192.87	212.07	68.84	37.29	2.19	9.19	127.98	-2.08619	0	2	2	5	11378.8
3592	1	40	1	3	1	3	3	2	0	1	2	0	0	0	0	0.13	1420.31	46.33	185.27	263.01	84.76	93.42	5.24	6.96	69.18	-2.1765	0	1	2	1	22501.7
3596	2	48	1	4	1	2	2	4	2	2	0	0	1	0	0	0.9	1474.49	24.02	145.39	228.25	142.63	27.69	12.99	2.21	18.98	-2.82997	1	1	1	1	9874.15
3597	1	65	2	3	2	1	3	3	1	1	1	1	0	0	0	0.3	3226.27	100.7	438.15	412.15	171.6	121.59	9.94	12.59	88.51	-0.190678	0	3	1	11	21381
3606	2	43	1	3	1	1	3	2	0	1	0	1	0	0	0	0.21	1659.7	70.59	202.78	533.81	416.65	52.95	5.49	11.41	84.43	-1.51446	0	2	1	7	57506.4
3617	1	70	2	1	1	1	2	4	1	2	0	1	0	1	0	0.21	2134.22	89.75	277.61	559.41	104.08	18.55	7.42	12.86	146.97	-0.476906	0	3	1	3	1182.44
3625	1	28	1	1	2	1	2	3	1	1	3	0	0	0	0	0.98	2606.67	103.59	365.44	1170.51	631.74	63.08	5.65	16.87	147.57	0.732748	0	3	1	12	13712.3
3626	1	36	1	3	2	1	3	4	0	2	0	0	0	0	0	0.1	1206.94	51.44	119.54	135.38	69.45	108.46	2.26	10.15	50.9	-2.59115	0	1	2	5	46928.7
3631	2	21	1	2	2	3	3	2	0	0	0	0	0	0	0	0.09	3119.8	83.58	389.25	1319.18	706.98	71.31	12.45	10.46	72.2	0.22617	0	3	2	7	11275
3635	1	58	2	3	2	1	2	3	2	1	0	1	0	0	0	0.66	1539.43	51.68	186.64	425.13	259.53	68.11	8.72	2.72	95.18	-1.69091	0	2	3	1	17205.4
3640	2	27	1	4	1	1	2	3	0	1	0	0	0	0	0	0.59	1825.83	80.09	299.64	550.32	357.42	85.28	6.44	8.26	94.24	-1.2268	1	2	2	4	4100.02
3649	1	50	1	3	2	1	2	3	1	1	2	0	0	0	0	0.07	2053.3	59.29	210.35	1470.94	1110.06	88.34	5.73	8.5	102.12	-0.152396	0	3	1	12	16577.7
3659	2	39	1	3	2	1	2	2	2	2	0	0	0	0	0	0.09	1633.83	52.53	206.72	328.71	79.6	17.93	5.27	16.01	69.18	-1.92331	0	2	1	5	21961.6
3664	2	82	2	2	1	2	1	3	0	2	2	1	0	0	0	0.45	1029.66	41.02	116.26	391.81	147.26	36.37	3.95	5.09	32.54	-3.51332	0	1	2	7	6318.79
368	1	72	2	5	1	1	1	2	1	1	0	0	0	0	0	0.09	1798.47	42.37	302.75	813.46	731.34	44.38	13.11	5.09	77.35	-0.807992	0	2	2	13	8133.11
3681	1	50	1	4	3	1	2	3	0	0	3	0	0	0	0	0.23	2653.62	115.92	365.5	3437.15	2585.06	117.18	12.17	14.67	96	3.741	0	4	2	8	4250.63
3685	1	34	1	4	2	2	3	3	0	1	0	0	0	0	0	0.03	1491.5	76.94	158.79	628.17	427.23	49.35	5.59	14.57	109.92	-0.743823	0	2	2	4	13013
3688	1	35	1	4	1	1	2	2	0	2	0	0	0	0	0	0.12	1448.9	58.17	161.97	173.86	48.47	8.77	3.7	8.05	77.96	-3.03495	0	1	1	9	5074.64
3695	2	75	2	3	1	1	1	3	0	0	0	1	0	0	0	0.17	1831.26	42.31	199.11	689.63	172.11	13.49	9.19	5.73	67.74	-2.03159	0	2	1	11	16102.3
3697	1	21	1	3	1	3	3	2	0	2	3	0	0	0	0	0.01	2187.41	112.86	220.37	1417.49	1169.33	78.04	14.3	12.74	213.47	3.17838	0	4	1	6	82623.1
3702	2	58	2	3	1	2	3	2	2	2	0	0	0	0	1	0.14	1866.5	40.41	351.03	1557	3.25	245.09	97	64.03	50.54	19.8186	1	4	2	12	26691.6
3705	1	27	1	4	2	3	1	2	0	1	0	0	0	0	0	0.13	1605.42	64.07	248.81	631.19	252.11	484.1	2.75	7.38	52.35	1.15602	1	3	2	7	12302.4
3711	1	66	2	1	1	1	2	3	0	1	1	0	0	0	0	0.07	1287.49	46.69	105.9	231.43	41.87	2.56	3.17	4.89	42.12	-3.98409	0	1	1	12	1881.54
3721	1	26	1	1	1	3	2	3	0	2	0	0	0	0	0	0.47	1720.43	36.33	268.5	553.88	95.78	60.87	4.2	4.67	36.54	-3.09722	0	1	1	10	7905.84
3727	2	62	2	3	3	1	3	2	0	1	1	0	0	0	0	0.35	1490.62	48.22	236.23	2331.44	2156.87	46.1	7.34	6.31	99.6	0.489343	0	3	1	8	19916.4
3729	1	43	1	3	1	1	3	3	2	1	1	1	0	0	0	4.45	1221.64	11.09	226.46	119.22	102.83	33.93	2.03	1.89	11.31	-4.72737	1	1	1	10	46049.6
3730	2	72	2	1	1	2	3	4	0	0	0	0	0	0	0	0.95	1226.99	60.46	144.83	7040.35	6165.56	94.08	5.01	6.01	72.95	5.33834	1	4	2	3	512.928
3732	2	21	1	1	2	3	1	2	0	2	2	0	0	0	0	0.01	1582.18	54.07	175.65	646.49	217.05	43.88	13.1	6.27	61.38	-1.22216	0	2	2	2	7232.84
3740	1	43	1	2	1	1	2	3	1	2	2	0	0	0	0	0.11	1870.79	59.61	126	668.13	600.45	48.6	6.29	7.79	63.68	-1.93676	0	2	2	9	4470.15
3742	1	29	1	4	1	3	2	4	0	0	2	0	0	0	0	0.19	2301.66	69.05	293.77	532.21	151.54	18.65	4.66	10.75	73.56	-2.25453	0	1	2	7	15179.3
3747	2	38	1	1	3	1	2	4	0	1	3	0	0	0	0	0.91	1978.02	80.34	240.8	356.05	85.55	34.46	9.17	7.55	96.75	-1.53931	0	2	1	4	8352.38
3748	2	57	2	3	3	1	3	3	1	2	0	0	0	0	0	0.56	1596.99	52.04	178.81	663.65	436.15	162.89	8.63	6.32	56.62	-0.827644	0	2	2	7	13938.2
3750	2	62	2	3	2	1	3	3	1	2	1	1	0	0	0	0.08	1477.95	49.45	157.18	306.01	183.28	99.51	9.96	6.54	43.3	-1.76757	0	2	1	11	20832.3
3751	2	27	1	3	3	1	3	3	0	2	0	0	0	0	0	0.08	1886.09	84.2	219.4	759.35	185.52	68.25	5.56	10.04	95.52	-1.18023	0	2	3	1	7259.97
3753	2	84	2	3	1	2	3	3	0	0	0	0	0	0	0	0.28	1027.21	51.89	154.15	1651.52	1104.13	99.95	2.56	8.23	54.22	-1.14234	0	2	1	1	5837.89
3757	1	76	2	3	3	1	3	3	0	1	1	0	0	1	0	0.35	2044.47	68.59	278.31	2898.8	2312.85	149.66	5.4	13.32	83.53	2.11512	0	4	1	5	18992.1
3760	2	36	1	4	2	3	3	2	0	0	0	0	0	0	0	1.77	1162.06	69.14	106.37	173.16	44.77	61.07	5.59	4.89	59.07	-2.86532	0	1	1	7	5466.68
3769	2	80	2	4	1	2	2	4	2	2	3	1	0	0	0	1.15	600.97	34.94	59.65	433.23	29	12.37	13.27	3.43	69.07	-1.87843	0	2	1	9	16359.4
3770	2	31	1	2	3	1	3	3	2	2	3	0	0	0	0	0.34	1207.49	38.96	126.12	231.08	59.37	27.17	3.85	7.77	61.03	-3.07833	0	1	2	8	20360.9
3786	1	80	2	3	1	1	3	2	1	0	0	1	0	0	0	4.95	1997.35	45.44	251.62	837.36	118.77	160.55	11.3	7.66	44.87	-0.408659	0	3	2	12	4089.8
3792	2	63	2	4	1	1	2	3	0	0	0	1	0	0	0	0.92	1096.49	51.07	131.08	1035.04	828.92	98.99	7.1	6.57	47.04	-1.34139	0	2	2	9	3011.33
3797	1	68	2	3	3	1	3	4	1	2	1	1	0	0	0	0.55	2151.61	72.54	187.74	476.14	261.99	146.15	11.22	9.97	377.48	4.5176	0	4	1	5	18875.3
3798	1	75	2	4	1	1	2	4	1	1	0	1	0	0	0	0.88	1564.5	58.78	209.83	438.85	60.65	139.72	2.95	7.23	71.09	-1.90088	1	2	2	4	2049.59
3799	1	70	2	3	2	1	3	3	1	2	1	0	0	0	0	0.17	2716.58	106.77	222.37	1244.93	250.72	53.87	7.5	11.63	172.58	0.78512	0	3	3	1	7228.76
3802	1	73	2	4	1	1	1	3	0	2	0	0	0	0	0	4.63	2042.65	26.55	396.42	987.25	850.08	213.07	8.12	3.5	32.56	-0.702015	1	2	2	5	7494.35
3804	2	65	2	3	2	1	3	4	0	1	0	0	0	0	0	0.24	1669.18	57.68	182.97	915.19	149.29	37.64	7.72	10.17	78.46	-1.2448	0	2	1	6	10679.2
3809	1	83	2	4	1	2	2	3	1	2	0	1	0	1	0	4.25	1405.09	70	204.06	614.11	154.49	284.25	3.43	7.52	60.38	-0.464281	0	3	2	5	2710.73
3814	2	76	2	3	1	2	2	3	0	0	0	1	0	1	1	1.89	1372.38	45.47	190.9	420.41	298.19	70.89	7.06	5.35	85.47	-1.81157	0	2	1	7	12754.3
3815	2	44	1	1	3	1	3	4	1	1	0	1	1	0	0	1.15	1750.2	87.03	261.19	312.12	204.32	68.9	3.61	8.74	102.29	-1.89505	0	2	1	5	4710.23
3816	1	54	2	1	2	1	3	3	0	1	0	0	0	0	0	0.38	2279.97	102.48	251.74	659.12	350.87	174.46	9.48	11.19	141.6	1.16985	0	3	2	3	7291.16
3825	2	35	1	2	1	1	2	3	0	0	2	0	0	0	0	0.29	2365.68	54.47	344.79	373.99	71.04	67.51	9.83	6.94	77.9	-1.47324	1	2	1	11	15170.4
3835	1	34	1	4	1	1	1	4	2	2	2	0	0	0	0	0.41	1605.9	109.23	164.09	212.62	82.55	129.09	3.14	19.07	131.78	-0.0783409	0	3	2	5	4530.19
3870	1	62	2	4	1	2	1	3	1	2	3	1	0	0	1	0.6	738.88	25.28	69.1	6	0.04	1.47	2.53	2.69	42.85	-4.50842	0	1	1	10	2137.42
3878	2	45	1	2	1	1	2	3	0	2	1	0	0	0	0	0.93	2707.82	107.77	278.04	478.1	175.46	79.32	6.77	14.76	103.11	-0.570824	1	3	2	10	52600
3884	2	57	2	4	1	1	2	4	2	0	0	0	0	0	0	1.03	628.31	18.24	117.71	30.34	5.28	0.72	0.68	2.3	16.63	-5.22128	1	1	2	4	4486.89
3886	1	66	2	4	2	1	3	2	1	2	0	1	1	1	0	0.05	2060.97	68.67	239.85	537.07	108.59	24.52	9.85	7.63	150.29	-0.52224	0	3	2	5	4856.64
3888	1	62	2	3	1	1	2	3	1	2	2	0	0	1	0	0.32	1561.86	66.08	168.11	474.2	474.2	184.49	10.48	12.05	68.1	0.229437	0	3	1	1	11390.9
3889	1	83	2	3	1	1	2	2	0	0	1	0	0	0	0	0.07	1970.83	68.38	279.04	381.83	112	23.07	7.51	5.53	97.3	-2.05854	0	2	2	1	4400.88
389	2	81	2	3	1	1	3	2	1	1	1	1	0	1	0	0.36	1441.52	46.4	226.42	911.78	406.33	31.41	6.96	5.34	65.08	-2.03536	0	2	1	12	12774.9
3890	2	71	2	1	1	1	1	3	1	2	1	0	0	0	0	0.14	991.09	30.22	160.15	481.29	321.06	2.63	3.06	2.6	49.1	-3.82244	0	1	1	4	2283.85
3893	1	51	2	5	3	1	3	4	1	2	1	1	0	0	0	0.55	3042.86	152.17	301.28	680.09	351.75	188.57	10.39	13.15	156.07	1.87249	0	4	2	9	12439.4
3897	2	63	2	1	1	2	2	4	0	1	0	1	0	0	0	0.83	2830.72	80.71	489.08	491.2	148.51	172.75	6.91	9.3	86.71	-0.475287	0	3	1	12	979.66
3902	2	23	1	1	1	3	1	4	0	0	0	0	0	0	0	0.68	1098.68	49.4	176.16	305.23	250.88	10.73	2.91	5.76	57.11	-3.51622	0	1	2	12	4772.29
3908	2	38	1	1	1	3	1	3	0	0	0	0	0	0	0	0.2	1535.91	63.49	224.74	1856.5	1394.49	98.63	4.73	8.59	73.64	-0.228214	0	3	1	6	7379.52
3910	2	24	1	4	1	3	2	2	0	0	1	0	0	0	0	0.07	1576.1	59.46	160.96	295.2	49.16	38.02	7.74	5.72	107.4	-1.80532	0	2	1	7	3587.53
3911	1	32	1	2	3	1	2	4	0	2	3	0	0	0	0	0.07	2578.63	98.82	328.38	496.05	8.3	1.27	7.72	10.96	131.72	-1.08868	0	2	1	2	24905.7
3915	2	59	2	3	2	1	3	4	1	1	3	1	0	0	0	1.61	2589.68	81.24	350.8	829.2	305.12	99.99	12.13	10.95	127.08	0.794566	0	3	2	8	15447.8
3919	1	39	1	3	2	1	3	3	1	1	1	0	0	0	0	0.04	1518.45	51.55	223.49	300.52	88.85	158.63	7.51	6.23	38.49	-1.73992	1	2	2	12	16985.2
3920	1	85	2	3	1	1	1	2	1	0	0	1	0	0	0	0.27	1011.38	56.73	127.32	150.69	38.53	25.44	2.34	10.85	63.25	-3.07156	1	1	1	11	6300.84
3921	1	48	1	3	3	2	3	3	0	1	1	0	0	0	0	0.12	2639.2	95.55	319.35	2166.13	1381.41	85.64	12.19	17.13	144.35	3.00498	0	4	1	8	38791.3
3924	1	84	2	3	1	1	3	2	2	1	1	0	0	0	0	0.72	2958.93	83.58	301.37	1067.31	166.49	54.12	7.32	13.34	402.72	4.29837	0	4	2	11	4175.45
3925	2	64	2	2	1	2	1	4	1	2	0	1	1	1	1	8.34	976.48	47.09	170.01	354.58	202.46	176.61	5.68	3.57	76.56	-1.45365	0	2	2	9	3338.18
3935	2	65	2	3	2	1	2	4	0	1	0	1	0	0	0	0.76	737.78	25.82	75.57	971.74	776.02	101.38	2.93	3.08	37.76	-2.51766	0	1	2	3	21360.6
3936	2	45	1	1	2	3	2	2	0	2	0	1	0	0	0	0.19	3444.48	161.26	347.24	1091.06	385.29	176.09	11.27	30.74	158.69	4.02246	1	4	2	13	4611.55
3942	2	22	1	3	1	1	2	2	2	2	2	0	0	0	0	0.09	3584.69	80.71	501.36	558.25	119.8	42.33	6.26	12.1	109.98	-1.08161	0	2	1	11	65955.5
3946	1	61	2	1	1	1	2	4	1	2	0	0	1	0	0	1.24	1944.56	114.57	236.65	259.73	157.97	132	6.55	18.83	108.07	0.147728	0	3	1	4	590.544
3955	2	64	2	3	1	1	2	2	0	1	1	0	0	0	0	0.76	1526.32	54.09	218.47	166.19	34.49	20.06	4.26	8.23	85.22	-2.72595	0	1	1	10	12352.5
3956	2	59	2	3	3	3	3	3	2	1	1	0	1	0	0	0.25	1238.46	70.84	142.59	1252.53	376.64	61	3.73	13.88	100.31	-0.592793	0	3	2	1	31597.2
3959	2	46	1	4	3	1	3	4	0	1	3	0	0	0	1	0.51	883.76	62.82	116.38	176.39	63.2	27.33	1.14	3.22	59.41	-4.01199	0	1	2	8	8758.35
3963	1	42	1	4	1	3	3	4	0	2	0	0	0	0	0	0.28	1075.24	77.71	80.2	256.66	14.94	0.47	3.3	16.27	93.58	-2.06633	0	2	1	7	4173.51
3965	1	42	1	3	1	1	3	3	2	1	0	1	0	0	0	0.1	4863.6	133.35	673.03	941.56	66.16	45.53	15.6	13.93	202.49	2.33091	0	4	2	1	28538.4
3966	2	44	1	3	2	2	3	2	0	2	3	0	0	0	0	0.05	2250.44	89.14	215.08	1013.67	342.63	110.73	11.31	12.53	90.83	0.534427	0	3	3	1	26158
3967	1	53	2	3	3	1	2	3	1	2	3	1	0	0	0	0.05	2404.7	118.37	279.93	5669.62	5428.08	159.39	7.81	10.67	145.29	6.52584	0	4	1	11	31024.6
397	2	23	1	4	2	3	3	2	0	1	0	0	0	0	0	0.01	1738.6	48.48	287.98	335.75	77.6	66.05	4.88	5.81	78.93	-2.37975	1	1	1	7	8977.43
3976	1	27	1	4	2	1	3	4	1	2	2	0	0	0	0	0.21	6505.03	274.14	634.67	1337.82	742.45	95.12	18.68	48.13	310.95	8.78124	0	4	2	8	21464.9
3977	1	20	1	3	1	3	2	3	0	0	0	0	0	0	0	0.23	3327.47	87.74	480.36	765.88	34.2	152.96	4.59	14.43	94.39	-0.179353	0	3	2	2	15523
3983	1	53	2	3	3	2	3	3	0	1	2	0	0	0	0	0.04	2711.88	103.09	243.78	628.57	133.58	14.95	7.44	11.89	122.92	-0.902886	0	2	2	8	27471.1
3984	1	41	1	3	1	1	3	3	2	2	2	0	0	0	0	0.58	3360.18	151.55	282.08	906.83	598.22	68.47	9.5	29.17	177.9	2.79704	0	4	1	5	26945.8
3985	1	75	2	1	3	1	3	3	0	2	0	1	1	0	0	0.22	1042.59	34.53	158.86	431.52	384.35	121.16	7.31	3.79	93.31	-1.31357	0	2	1	13	938.079
399	2	38	1	3	1	1	1	2	2	2	2	0	0	0	0	0.24	2163.88	86.15	257.1	1048.74	704.4	98.49	4.03	8.64	85.85	-1.03928	0	2	2	9	54725.9
3990	1	77	2	3	1	1	3	4	1	1	1	0	0	0	0	0.66	2183.35	62.59	213.52	518.98	130.59	134.02	9.04	9.66	76.02	-0.6084	0	2	2	1	22225.9
3995	2	49	1	3	3	1	3	2	0	1	0	0	0	0	0	0.19	906.77	32.31	118.48	394.7	189.82	47.3	4.15	4.2	36.42	-3.39617	1	1	1	10	22598.4
3999	1	73	2	2	1	2	1	4	1	2	0	1	0	0	0	0.81	3387.48	121.58	271.02	393.91	356.21	173.01	8.61	21.02	108.87	1.23539	0	3	2	7	10231
4003	1	20	1	4	1	3	2	2	2	2	3	0	0	0	0	0.3	3251.9	185.25	368.44	627.65	471.18	34.8	7.73	22.14	206.27	1.68838	0	4	1	11	3519.85
4007	1	39	1	3	2	2	3	2	0	2	2	0	0	0	0	0.15	2637.18	70.9	466.67	299.83	108.63	93.35	4.78	9.81	88.65	-1.63183	0	2	2	12	16458.5
4015	1	41	1	4	1	1	3	3	0	1	0	0	0	0	0	0.45	1758.65	81.68	237.75	1366.61	14.4	5.34	3.87	19.77	65.45	-1.0312	1	2	1	8	9205.22
4022	1	47	1	5	1	1	1	2	2	2	0	1	0	0	0	0.09	646.73	28.64	43.02	32.57	23.41	5.58	2.72	5.25	39.92	-4.20826	1	1	1	11	25867.7
4029	2	43	1	1	3	1	3	2	1	2	2	0	0	0	0	0.02	1519.29	62.73	218.44	707.78	510.94	40.99	6.18	9.25	124.03	-0.936052	0	2	2	13	4090.69
403	2	71	2	3	2	2	3	3	1	1	1	0	0	0	0	3.22	1823.2	97.29	27.96	703.88	483.66	166.26	13.56	17.46	81.55	1.48209	0	3	2	7	22200.4
4049	1	85	2	3	1	1	2	2	1	0	0	1	0	0	0	0.32	1472.79	34.28	257.65	1345.49	740.14	158.4	12.25	14.14	38.74	0.862959	0	3	1	9	5236.94
4051	1	64	2	3	1	1	2	3	0	0	1	0	0	0	0	0.07	2678.3	107.6	465.71	1621.3	92.22	110.61	9.96	44.13	126.69	4.43377	1	4	2	1	16789.2
4054	1	27	1	3	3	1	3	3	2	1	3	0	0	0	0	0.05	1383.17	59.77	112.58	518.68	186.21	35.42	3.67	9.23	91.52	-2.12892	0	2	2	8	16755.4
406	2	26	1	4	1	3	1	2	2	0	0	0	0	0	0	0.09	2474.95	149.88	295.92	133.37	9.57	9.76	4.66	14.33	146.74	-1.2509	0	2	1	2	14667.4
4066	1	44	1	4	3	1	3	3	2	1	3	0	0	0	0	0.1	2654.08	90.48	298.92	278.69	135.48	20.98	8.22	8.83	132.51	-1.19017	0	2	2	10	6541.78
407	1	21	1	3	1	3	2	3	0	0	2	0	0	0	0	0.29	1801.35	57.3	284.4	700.54	595.93	86.84	8.15	4.43	51.19	-1.7912	0	2	2	1	33966.1
4071	1	20	1	3	1	3	2	3	0	2	1	0	0	0	0	0.04	3401.69	105.4	339.63	319.63	92.15	22.95	7.13	13.43	117.51	-1.09925	0	2	1	11	36273.8
4074	2	39	1	4	1	3	1	3	2	2	0	0	1	0	0	0.35	2821.65	76.07	297.23	218.36	34.79	13.12	8.35	7.14	84.68	-2.22332	1	1	1	9	5447.58
4075	2	52	2	1	1	2	1	4	0	2	1	0	0	0	0	0.91	958.76	65.72	23.25	346.01	70.52	24.59	4.69	6.23	102.56	-2.37445	1	1	1	4	5048.39
4076	1	44	1	1	1	1	2	3	1	2	0	0	0	0	0	0.19	2137.86	61.99	222.25	5.94	1.26	19	6.04	9.63	104.38	-2.18016	0	1	1	4	2933.8
4082	2	62	2	3	1	2	2	3	0	2	0	1	0	0	0	0.57	848.62	45.15	99.91	158.29	132.43	21.18	2.72	5.65	81.61	-3.24377	0	1	1	1	38329.8
4083	1	44	1	4	1	2	1	2	2	2	0	0	1	0	0	0.05	3932.95	304.97	323.52	4448.62	3952.37	95.72	12.08	53.76	320.56	12.0418	1	4	1	7	3847.04
4088	1	49	1	3	2	2	3	3	1	1	1	0	0	0	0	0.98	3475.21	136.37	358.18	965.4	200.58	66.14	14.78	14.88	217.43	2.76943	1	4	1	8	21849.8
4092	1	46	1	3	1	2	3	3	1	2	3	0	0	0	0	0.14	2969.56	102.8	337.38	815.86	462.06	129.23	7.79	8.44	111.55	-0.0678133	0	3	2	10	56035.9
4094	1	60	2	3	3	1	3	3	1	1	3	0	0	0	0	0.04	1351.61	46.91	232.85	617.57	474.7	129.14	5.29	7.93	51.91	-1.60096	0	2	1	9	14377.2
4096	1	81	2	3	3	1	3	3	1	1	0	0	0	0	0	0.62	1172.97	52.43	148.64	826.31	215.87	58.63	6.64	12.27	54.56	-1.44875	0	2	3	1	4653.07
410	2	70	2	1	2	1	3	4	0	1	0	0	0	0	0	2.04	1055.73	42.02	131.7	213.12	186.04	115.84	3.32	8.64	45.12	-2.49724	0	1	1	10	1726.31
4101	1	67	2	1	1	1	2	3	1	1	1	1	0	0	0	0.66	1552.85	51.36	252.5	3241.11	3168.17	154.93	6.44	7.25	64.68	1.96061	0	4	2	3	489.281
4108	1	72	2	3	1	1	1	2	1	1	0	0	0	0	0	0.42	604.99	20.45	72.67	404.85	278.96	71.57	2.8	2.06	41.15	-3.48773	0	1	2	12	11941.2
4111	2	37	1	3	3	2	2	2	0	2	1	0	0	0	0	0.15	2618.16	62.26	316.3	1308.52	923.08	64.53	15.07	8.95	72.59	0.472743	1	3	1	1	18275
4133	2	40	1	1	1	1	2	3	1	1	2	0	0	0	0	0.05	1234.38	55.43	178.83	432.64	91.72	40.77	3.12	5.03	58.93	-3.17711	0	1	1	4	11831.5
4136	2	24	1	1	1	1	1	3	0	0	0	0	0	0	0	0.3	1951.35	68.26	214.1	492.3	95.37	135.92	5.65	8.15	105.51	-0.840147	0	2	2	6	368.237
4138	2	30	1	4	2	1	2	4	1	2	2	0	0	0	0	0.87	3153.31	138.29	362.41	599.06	132.74	183.39	11.65	13.12	219.53	2.87053	0	4	2	12	4046.29
4139	1	23	1	1	2	3	2	3	0	2	3	0	0	0	0	0.06	3335.05	59.99	501.85	118.22	94.09	259.45	3.36	11.26	79.35	-0.505109	0	3	1	4	4902.68
4146	2	20	1	3	2	3	2	2	0	0	2	0	0	0	0	0.07	2138.44	85.14	310.5	1897.36	14.61	4.74	7.99	10.66	120.96	0.0492526	0	3	1	6	32335.2
4148	1	30	1	3	1	1	2	2	2	2	1	0	0	0	0	0.38	3077.9	93.92	453.01	285.05	96.42	20.9	10.88	17.19	113.62	-0.261812	0	3	1	1	17317.6
4155	2	40	1	1	1	2	1	3	0	1	0	0	0	0	0	0.87	1129.7	28.48	194.24	469.74	331.07	138.48	4.59	3.34	49.57	-2.27445	0	1	2	13	1924.36
4159	1	57	2	5	2	1	1	4	2	1	0	1	0	1	0	0.2	1649.13	71.26	134.24	188.72	35.06	5.4	3.82	12.22	77.7	-2.63573	0	1	1	11	14154.9
416	2	72	2	4	2	2	1	3	2	2	0	1	0	0	0	0.72	656.85	10.34	89.61	192.5	27.6	15.27	1.53	1.48	16.67	-4.88488	0	1	2	5	3180.58
4162	2	27	1	4	3	3	3	2	0	2	0	0	0	0	0	0.5	1515.6	33.27	283.95	791.85	105.17	58.01	3.84	6.17	88.34	-2.01762	1	2	1	11	8383.52
4175	2	35	1	1	2	3	3	3	0	1	0	0	0	0	0	0.09	2660.29	104.4	252.44	415.36	130.25	32.69	6.04	16.3	102.98	-1.02916	1	2	1	4	24426
4181	1	62	2	3	2	1	3	2	1	2	3	0	0	0	0	0.1	3296.14	115.12	298.15	539.51	131.19	107.08	9.88	16.19	478.75	6.14631	0	4	2	11	14721
419	1	66	2	3	2	1	3	3	1	1	2	0	0	0	0	0.19	1794.96	69.99	207.65	189.57	127.99	47.51	9.63	7.08	106.19	-1.388	0	2	2	10	12525.2
4192	1	85	2	3	2	2	2	3	0	0	0	0	0	0	0	0.72	2666.07	109.05	246.35	1349.82	1005.31	221.54	14.21	12.53	123.55	2.96445	0	4	1	1	4292.56
4195	2	31	1	3	2	3	3	2	0	2	3	0	0	0	0	0.01	2394.9	97.36	206.11	1291.51	1052.3	49.02	15.92	7.89	208.3	2.47126	0	4	3	1	12658.5
4199	1	61	2	4	1	1	3	4	0	2	0	1	0	0	0	0.55	1753.01	59.88	262.73	446.36	356.54	204.16	8.74	6.27	57.53	-0.639435	0	2	2	12	4243.14
4205	1	34	1	1	1	1	2	3	2	2	0	0	0	0	0	0.41	2054.73	50.06	374.51	389.17	273.06	64.05	10.59	6.06	121.86	-0.730799	0	2	2	5	6557.34
4206	1	44	1	3	3	1	2	2	0	2	3	0	0	0	0	0.13	2483.32	88.74	282.52	2356.58	1889.9	404.09	6.45	9.52	80.52	3.5931	0	4	3	1	32076.7
4208	2	25	1	3	3	3	3	4	2	2	0	0	0	0	0	1.65	2331.31	41.15	281.3	163.96	39.84	7	22.54	6.18	56.93	-0.651151	0	2	2	7	32002.9
421	1	70	2	4	1	1	2	3	0	2	3	1	0	1	0	0.85	352.27	14.65	62.94	255.63	176.52	13.52	2.97	1.9	28.02	-4.36857	0	1	2	4	2158.66
4212	1	62	2	1	1	1	2	3	1	2	0	0	0	0	0	0.08	1919.34	86.38	198.94	4125.42	3153.17	102.27	13.71	8.26	106.11	4.13386	0	4	1	4	641.576
4215	2	43	1	1	1	1	2	3	0	1	0	0	0	0	0	0.92	993.41	80.08	80.1	324.17	225.64	247.16	4.49	13.7	91.19	0.194909	1	3	2	6	4752.31
4221	2	34	1	1	3	1	3	2	0	1	3	0	0	0	0	0.13	1816.3	51.62	253.41	629.28	327.18	39.37	8.15	6.41	74.33	-1.80471	0	2	1	6	11733.5
4241	2	25	1	1	3	1	3	2	0	0	3	0	0	0	0	0.89	1278.92	52.12	176.21	435.19	22.23	11.76	2.96	7.34	69.75	-3.08983	1	1	3	1	3707.2
4246	1	39	1	3	1	1	3	2	2	1	0	0	0	0	0	0.09	1905.88	109.76	189.58	113.65	18.43	28.17	6.81	13.32	121.36	-1.25547	0	2	1	11	62800.5
4248	1	44	1	3	2	1	3	4	0	1	3	0	0	0	0	0.28	2119.13	107.24	214.64	2044.43	738.1	79.54	13.69	22.67	69.53	2.29783	0	4	1	12	25464.5
4250	2	73	2	4	1	2	2	4	0	0	0	0	0	0	0	0.2	1817.63	89.77	152.3	569.34	36.52	8.71	7.78	5.35	131.94	-1.48071	0	2	2	4	9059.77
4255	2	61	2	3	3	1	2	3	0	1	0	0	0	0	0	0.45	1645.38	58.43	239.47	1074.89	712.16	289.25	8.46	6.02	93.77	1.28058	0	3	2	8	16243.3
4257	2	31	1	3	1	1	2	4	1	1	1	0	0	0	0	2.78	1675.5	41.33	277.52	433.5	150.26	42.35	2.98	5.33	70.67	-2.95882	1	1	2	1	42510.9
4260	2	61	2	1	1	1	2	3	0	0	0	1	0	0	0	0.49	2327.95	77.53	309.62	581.2	289.64	38.23	9.72	10.1	119.95	-0.561426	0	3	1	10	674.641
4262	1	53	2	1	2	1	3	3	0	2	1	0	1	0	0	0.17	2008.25	73.13	180.35	722.19	105.57	45.46	12.25	6.86	105.37	-0.562329	0	3	1	5	5865.2
4263	2	74	2	3	3	2	2	2	0	0	1	0	0	0	0	0.47	1810.75	60.04	252.26	387.59	227.18	116.99	27.44	12.51	88.33	2.45828	0	4	2	1	15245
4270	1	30	1	1	1	1	3	3	0	2	1	0	0	0	0	0.09	4335.68	102.09	485.74	258.58	104.06	55.74	11.31	12.64	156.41	0.319104	0	3	1	10	5210.59
4276	1	35	1	1	1	1	2	4	1	2	0	0	0	0	0	0.14	1596.49	55.15	200.3	392.71	47.22	20.08	10.76	7.56	49.43	-2.13036	0	2	1	10	8052.45
4277	1	64	2	1	1	1	3	4	1	2	0	1	0	0	0	0.57	1816.23	93.11	232.77	602.86	209.21	46.36	7.29	28.45	98.29	0.585603	0	3	1	3	1203.33
4280	2	64	2	3	1	1	3	4	0	1	0	1	1	0	0	0.22	2734.22	127.48	254.54	3155	2126.03	126.53	12.3	22.28	156.81	5.15891	0	4	1	5	12054.7
4281	2	44	1	2	2	2	3	2	1	1	3	0	0	0	0	0.03	2176.21	119.32	291.8	803.35	624.62	143.37	5.95	17.39	171.99	1.60807	0	4	1	11	36774.5
4282	1	38	1	3	3	1	3	2	1	1	3	0	0	0	0	0.03	2888.26	114.66	266.05	333.36	75.95	26.02	9.42	9.6	153.61	-0.5233	0	3	3	1	14428.2
4283	2	42	1	1	1	2	2	4	0	0	0	0	0	0	0	0.38	780.11	36.59	95.43	86.11	7.05	0.51	3.57	2.65	56.57	-4.07457	0	1	2	3	2040.12
429	1	43	1	2	1	1	2	4	2	2	0	0	0	0	0	1.9	3452.76	148.79	473.36	2135.47	30.73	826.13	35.61	24.43	177.09	14.2452	0	4	2	9	4171.99
4298	1	57	2	5	3	1	1	2	1	1	1	0	0	1	0	0.06	1303.29	97.11	100.83	512.96	256.99	92.94	4.28	4.08	168.87	-0.803817	0	2	2	5	28781.9
4300	1	44	1	1	1	1	1	4	2	2	0	1	0	0	0	0.11	4395.13	221.45	425.62	228.38	134.59	106.53	17.5	35.82	237.92	5.23317	0	4	2	3	2499.25
4303	1	78	2	4	1	2	2	2	1	2	0	1	1	0	0	0.5	1714.96	65.23	247.08	2089.26	1109.67	168.5	3.3	11.02	94.87	0.890984	0	3	2	13	3294.6
4312	2	60	2	3	1	1	3	3	0	0	1	1	0	0	0	0.27	1469.17	55.97	247.88	1734.22	1672.41	300.64	6.99	6.24	47.76	1.29583	1	3	2	1	9877.1
4318	2	58	2	5	1	2	1	4	0	0	0	0	0	0	0	0.52	1794.33	32.06	371.31	266.98	239.91	98.23	4.07	3.63	38.08	-3.07592	1	1	2	12	14688.3
432	2	26	1	1	1	1	3	2	0	0	1	0	0	0	0	2.37	2221.81	63.62	325.87	231.98	48.18	38.93	5.92	9.38	81.18	-2.18483	1	1	2	3	4497.26
4322	2	33	1	3	2	1	2	4	0	2	0	0	0	0	0	2.12	1142.31	41.47	144.01	154.86	71.45	12.12	1.98	6.53	43.84	-3.95663	0	1	2	5	15279.2
4326	1	52	2	3	1	1	3	4	0	2	1	1	0	0	0	0.28	1009.61	52.9	84.99	339.54	33.82	5.99	2.87	9.74	53.34	-3.25948	0	1	1	10	50271.3
4330	2	44	1	1	2	1	3	2	1	1	3	1	0	0	0	0.04	1356.6	45.81	210.64	593.12	157.43	60.26	4.77	8.79	40.79	-2.49804	1	1	2	3	1949.7
4331	2	48	1	3	1	2	2	4	1	1	2	1	0	0	0	0.25	1582.09	47.49	259.98	1795.07	1478.59	462.73	14.9	7.45	41.17	4.02288	0	4	1	12	33690.2
4332	1	70	2	3	3	1	3	4	0	0	0	1	0	0	1	0.07	1994.61	114.45	225.24	1039.75	144.86	31.84	4.77	17.39	167.95	0.439558	0	3	1	1	13082.4
4333	1	62	2	4	2	1	3	4	1	2	3	1	0	0	0	0.07	3173.35	109.69	405.53	603.95	372.02	162.68	8.23	9.6	124.61	0.407589	0	3	1	9	4919.76
4334	1	36	1	3	1	3	2	3	0	2	3	0	0	0	0	0.56	1835.61	85.75	186.66	704.23	104.84	72.34	6.53	10.03	116.12	-0.744963	0	2	2	10	84464.7
4338	1	58	2	2	1	2	2	2	2	2	0	0	0	0	0	0.46	2143.8	104.17	216.02	1717.35	1474.87	29.49	8.76	12.28	120.97	0.74902	0	3	2	7	6727.38
4349	2	26	1	2	3	1	2	2	0	2	0	0	0	0	0	0.89	1800.98	81.03	209.37	704.75	269.7	27.55	4.41	7.69	83.57	-2.17101	0	1	2	7	13948.2
4350	2	27	1	4	3	3	1	4	2	1	0	0	0	0	0	0.94	2356.29	55.57	308.43	633.15	132.6	24.37	10.99	6.27	94.72	-1.24498	1	2	1	13	10530.1
4351	1	81	2	3	1	1	3	2	0	2	1	0	0	0	0	0.06	1268.37	46.92	96.83	568.76	353.25	211.65	6.71	5.77	50.16	-0.938718	0	2	1	7	6264.79
4352	1	32	1	3	2	1	3	3	0	2	2	0	0	0	0	0.01	882.85	51.43	94.85	73.73	16.78	15.05	2.94	3.16	48.03	-4.13042	0	1	2	8	38842.1
4354	2	41	1	3	3	1	3	3	0	2	3	1	0	0	0	0.98	1521.74	84.76	177.05	3640.23	3176.16	95.58	3.24	12.15	139.79	2.91961	0	4	1	5	35141.1
4355	1	28	1	3	1	3	3	3	2	1	0	0	0	0	0	1.7	1142.07	12.41	186.63	30.65	19.68	10.81	4.01	0.86	30.13	-4.5413	1	1	1	12	71045.3
4367	1	21	1	3	2	3	1	3	0	1	0	0	0	0	0	0.19	1577.65	53	242.24	784.9	246.97	14.9	3.28	8.48	54.43	-2.76811	0	1	1	11	18992.9
437	2	56	2	5	2	2	1	4	2	2	0	1	0	0	0	4.4	633.19	14.75	95.74	79.16	24.31	66.25	1.07	2.26	19.02	-4.48133	0	1	2	3	18038
4373	2	72	2	4	1	1	2	4	0	0	0	1	0	0	0	0.42	1372.05	30.26	197.05	5973.81	5711.39	63.78	11.74	3.43	20.75	3.97818	0	4	2	8	3293.76
4386	2	61	2	3	1	1	3	3	0	1	0	1	0	0	0	0.19	2396.19	92.28	270.22	1077.9	94.27	133.13	9.56	10.06	96.16	0.306707	0	3	1	5	12652.6
4388	1	75	2	4	1	2	1	1	1	2	0	1	0	1	0	0.29	769.86	22.63	140.45	537.81	14.78	32.42	0.9	4.4	29.26	-4.04082	0	1	2	11	10809.5
4389	1	85	2	3	3	1	3	3	0	1	1	1	0	0	0	0.19	1614.82	71.48	209.55	1062.93	863.27	84.07	9.39	9.83	84.66	-0.191807	0	3	2	13	9992.17
439	1	30	1	4	2	3	1	4	1	2	1	0	0	0	0	0.45	2691.55	87	243.42	77.35	0	337.02	5.17	11.17	156.45	1.60476	0	4	1	7	4020.77
4390	1	85	2	3	1	1	3	2	1	1	0	0	0	1	1	0.45	2050.93	89.11	252.76	2680.21	128.49	172.77	4.6	16.21	138.82	2.60386	0	4	1	10	8735.25
4399	1	75	2	3	1	1	2	3	1	1	0	1	0	0	0	0.23	1370.25	66.52	185.33	1193.38	224.76	178.06	4.57	9.91	83.36	-0.13241	0	3	2	7	17910.9
4400	2	25	1	3	3	1	1	2	2	2	3	1	0	0	0	0.17	1425.49	63.73	143.41	397.83	163.67	21.93	6.76	8.48	83.16	-2.08955	0	2	2	8	12231.9
4405	2	52	2	1	2	1	3	3	1	1	0	0	0	0	1	0.2	1487.2	71.62	129.89	1542.81	1474.39	91.45	12.28	4.2	83.34	0.336354	0	3	1	12	5388.47
4406	2	32	1	2	1	1	2	3	0	0	0	0	0	0	0	0.15	1555.33	46.41	186.38	1050.31	908.38	12.49	8.39	6.66	78.66	-1.40094	1	2	2	7	10764.2
4408	2	37	1	3	1	1	3	3	0	1	1	0	0	0	0	0.52	2849.84	93	329.9	1750.9	1298.38	75.47	14.96	12.37	149.93	2.57131	0	4	1	12	17613.7
4415	2	26	1	3	3	3	1	4	1	2	3	0	0	0	0	0.7	2510.61	84.43	327.31	1271.74	55.1	15.12	7.61	10.39	96.58	-0.869248	1	2	1	1	18127.8
4419	1	52	2	3	1	1	2	4	1	2	3	0	0	0	0	0.35	2743.96	86.25	442.06	693.85	86.22	166.06	6.81	15.66	69.71	-0.029355	1	3	1	1	31445.9
442	1	49	1	1	1	1	2	3	0	2	0	0	0	0	0	0.06	2937.45	78.18	499.33	1452.21	1345.26	119.2	10.63	12.83	82.34	1.04452	0	3	1	12	8120.39
4422	2	46	1	1	1	1	2	3	0	0	0	0	0	0	0	0.34	1631.82	93.35	162.05	1300.79	1030.05	30.7	5.87	8.6	104.08	-0.789192	0	2	2	11	4098.51
4426	1	43	1	3	2	1	1	4	2	2	2	0	0	0	0	0.24	2594.71	55.88	254.68	439.69	107.04	46.32	8.01	6.67	90.38	-1.71421	0	2	1	1	14985.8
4429	1	35	1	3	1	1	3	3	2	2	3	0	0	0	0	0.12	2109.75	109.77	132.04	806.83	67.79	115.43	7.05	14.85	81.15	-0.25947	0	3	1	10	75156.6
4434	2	36	1	3	1	2	1	3	2	2	0	0	0	0	0	0.23	2138.81	81.41	333.86	1329.51	176.48	117.63	11.35	18.72	69.61	1.12051	0	3	1	1	45825.2
4439	1	45	1	3	3	1	3	2	0	1	3	0	0	0	0	0.02	1642.13	48.55	207.1	621.57	478.4	118.83	9.78	5.75	61.04	-1.06625	0	2	1	2	29481.7
4440	1	20	1	2	1	1	1	2	0	1	1	0	0	0	0	0.01	1815.69	88.76	229.09	4026.59	3256.93	104.12	6.1	9.17	90.58	2.75779	1	4	2	8	15754.7
4445	2	76	2	3	2	2	2	2	0	2	1	0	0	0	0	0.1	1409.76	52.82	182.55	252.65	75.42	96.06	4.97	7.5	64.91	-2.21923	0	1	1	8	22038.1
4447	1	23	1	3	2	3	3	4	2	1	0	0	0	0	0	0.11	4617.77	198.59	552.58	648.23	253.02	189.41	12.13	32.59	261.28	5.61068	1	4	2	5	13848.5
4453	1	22	1	4	1	3	2	2	0	1	3	0	0	0	0	0.01	3261.77	99.04	487.28	286.47	142.09	57.62	12.75	16.9	123.64	0.501857	0	3	2	11	18723
446	1	32	1	2	1	1	2	3	1	2	2	0	0	0	0	0.21	2379.16	113.02	249.78	93.14	32.32	7.46	8.58	10.64	144.67	-1.08607	0	2	1	11	16903.1
4460	1	30	1	1	1	1	2	2	2	2	0	0	0	0	0	0.05	1355.69	55.58	242.98	138.95	92.05	18.42	4.67	5.15	116.71	-2.50103	0	1	1	10	8052.45
4465	2	23	1	3	2	3	2	3	0	2	1	0	0	0	0	0.12	1426.07	60.08	187.78	345.43	125.13	42.42	4.99	3.92	55.21	-3.10791	0	1	1	1	41216.5
4468	1	33	1	3	2	1	3	3	0	1	2	0	0	0	0	0.15	2244.53	69.27	399.71	379.58	245.69	60.4	4.68	13.42	117.6	-1.04491	0	2	1	5	14545.5
4472	1	73	2	1	1	1	1	3	0	1	0	1	0	0	0	0.08	2114.73	131.15	218.83	555.71	222.31	75.99	8.23	19.11	126.26	0.486299	1	3	1	4	1863.34
4473	1	45	1	1	1	2	2	3	0	2	3	0	0	0	0	0.27	705.57	17.45	107.73	23.82	2.47	2.63	2.78	2.32	31.54	-4.65309	0	1	1	6	5705.97
4479	1	29	1	3	1	1	2	2	1	1	0	0	0	0	0	0.02	3643.2	112.11	271.61	361.53	100.82	28.08	16.82	19.23	215.04	2.55726	0	4	1	11	23091.4
4482	2	23	1	1	1	3	1	4	0	0	0	0	0	0	0	0.51	1120.16	38.3	167.37	241.27	22.85	55.73	2.1	5.3	28.47	-3.83125	0	1	2	3	460.133
4484	1	20	1	3	1	1	1	2	2	2	0	0	0	0	0	0.04	7570.34	137.29	1355.02	1106.78	860.93	142.25	34.9	24.69	215.81	7.79737	1	4	1	1	20037.2
4491	2	28	1	4	1	2	1	4	2	2	0	0	0	0	0	0.13	1206.24	19.02	234.94	80.04	26.8	218.77	2.58	2.92	23.7	-2.71778	0	1	2	5	5006.52
4494	1	28	1	3	3	1	3	3	1	1	3	0	0	0	0	0.04	1919.14	54.16	268.16	378.91	61.32	30.23	6.97	6.73	70.4	-2.39051	0	1	1	7	30479.4
4497	2	62	2	1	3	1	1	3	1	0	0	1	1	0	0	0.38	1699.44	60.53	280.27	423.06	201.41	222.63	4.23	9.07	98.43	-0.324694	1	3	2	6	1636.33
45	2	33	1	1	1	2	1	3	0	0	2	0	0	0	0	0.32	1430.92	54.9	176.87	292.01	119.06	31.88	5.64	11.16	54.5	-2.46006	0	1	1	4	5167.66
4502	1	53	2	3	3	1	3	2	1	2	1	0	0	0	0	0.1	2446.39	97.33	242.43	661.49	504.77	107.04	9.67	12.59	79.9	-0.192489	0	3	2	10	32143.7
4503	2	21	1	3	2	3	3	2	0	2	2	0	0	0	0	0.02	4726.84	93.6	770.5	1318.51	174.15	175.62	62.1	22.52	122.71	10.6871	0	4	2	12	14771.6
4505	2	21	1	3	2	3	3	2	0	2	2	0	0	0	0	0.22	1361.37	38.47	206.32	661.56	92.69	36.3	3.69	15.36	36.39	-2.26764	0	1	2	8	13086.9
4513	1	28	1	3	2	2	3	2	0	2	3	0	0	0	0	0.02	2214.37	59.65	248.75	690.91	84.99	48.91	4.6	14.63	81.31	-1.3647	0	2	2	5	34289
4514	1	26	1	3	1	2	3	3	2	2	2	0	0	0	0	0.04	1882.4	29.21	227.41	146.5	74.62	22.31	2.77	3.03	60.1	-3.83725	1	1	2	5	18321.7
452	1	81	2	3	1	1	3	2	0	1	1	0	0	0	0	0.16	3003.27	179.69	342.24	3848.46	2797.98	204.39	18.41	16.61	302.74	9.30489	0	4	2	5	4269.15
4521	1	25	1	4	2	3	1	2	0	0	0	0	0	0	0	0.01	1706.7	49.85	223.28	433.1	127.36	40.51	10.31	3.85	102.62	-1.49718	0	2	1	12	12766.1
4524	1	24	1	3	2	1	1	3	0	2	2	0	0	0	0	0.13	2772.74	156.57	152.24	1473.56	90.08	30.35	25.62	17.77	129.88	3.47989	0	4	2	2	27738.8
4525	1	67	2	3	1	1	2	3	2	1	0	0	0	0	0	0.69	2021.28	63.46	124.14	458.47	54.08	9.27	8.72	8.05	97.91	-1.68814	0	2	1	11	24826.1
4526	2	40	1	1	1	3	2	4	0	2	0	0	1	0	0	2.37	2281.12	108.95	227.87	736.75	414.06	46.7	11.45	11.3	126.76	0.175767	1	3	1	4	5139
453	2	53	2	3	1	2	2	3	0	2	0	0	0	0	0	0.28	1784.79	70.17	177.74	583.07	63.43	90.39	5.85	9.4	87.77	-1.30338	0	2	1	1	33196.4
4531	1	85	2	3	1	1	3	2	0	0	0	0	0	0	0	0.33	2284.72	50.1	357.04	1053.07	473.13	31.34	9.99	5.52	74.93	-1.25397	0	2	1	7	3409.84
4537	1	30	1	3	2	1	3	2	0	1	3	0	0	0	0	0.07	2178.91	61.89	255.98	285.44	166.85	119.2	8.87	5.92	92.63	-1.0779	0	2	1	10	19701.6
4545	1	27	1	3	1	1	3	2	0	1	3	1	0	0	0	0.01	2211.88	94.34	221.94	887.38	424.17	11.71	8.72	15.26	119.9	-0.149523	0	3	2	1	18149.2
4557	1	60	2	1	1	1	2	2	0	1	0	0	0	0	0	0.17	2747.85	121.69	321.33	721.31	36	29.25	7.88	15.54	156.66	0.230731	0	3	1	4	639.616
4558	1	29	1	3	3	1	3	3	2	2	3	0	0	0	0	0.07	3584.97	108.63	513.34	3371.94	2904.19	66.94	15.57	19.99	168.03	5.45795	0	4	2	5	13848.5
4559	2	70	2	4	1	2	1	3	2	2	0	0	0	0	0	2.12	1190.24	61.21	96.61	403.69	30.08	9.38	2.95	6.02	70.91	-3.24986	1	1	1	13	9384.9
4560	2	35	1	3	2	1	3	4	0	2	0	0	0	0	0	1.66	1822.32	45.44	251.42	352.97	19.73	110.54	8.47	4.09	65.99	-1.78353	1	2	2	11	53812.3
4561	2	85	2	3	1	2	2	2	1	0	0	0	0	0	0	0.4	1732.82	57.66	245.49	1002.99	173.23	49.1	5.8	7.52	76.39	-1.64238	0	2	1	8	11617
4564	2	56	2	3	2	2	3	2	2	2	0	0	0	0	0	0.1	1179.03	37.54	170.54	313.39	206.51	27.82	3.93	5.2	53.15	-3.32144	0	1	1	6	27433.3
4565	2	44	1	3	1	2	1	4	2	2	1	1	0	0	0	0.95	2563.46	105.08	355.63	293.14	55.57	25.7	5.27	21.3	162.98	0.0720358	0	3	2	1	22151
4569	2	85	2	3	3	1	2	3	0	0	0	1	0	0	1	0.22	1414.48	70.48	195.04	1635.99	923.52	111.06	5.07	8.59	78.12	-0.306626	0	3	1	5	9280.49
4574	1	85	2	3	1	1	2	4	0	1	0	1	0	0	0	0.39	2042.78	87.53	212.53	848.93	624.11	90.44	10.88	13.48	94.81	0.357681	0	3	1	7	3546.88
458	2	76	2	3	1	2	2	2	0	0	0	1	0	0	0	1.3	1167.34	43.33	160.89	277	135.95	39.44	4.76	5.39	88.98	-2.56528	0	1	1	10	13019.3
4581	2	56	2	5	2	1	2	4	1	2	0	1	0	0	0	0.84	1520.59	73.25	101.46	681.26	303.51	27.84	9.77	7.91	63.46	-1.64021	1	2	1	11	19754.7
4583	2	25	1	3	3	1	3	2	0	1	3	0	0	0	0	0.39	1654.02	58.08	212.25	1944.31	1665.09	140.74	9.61	8.26	89.75	1.27368	0	3	2	8	29103.1
4586	1	35	1	2	3	1	2	2	0	2	3	0	0	0	0	0.13	1163.81	39.87	212.51	1147.28	1104.21	276.83	4.61	6.65	58.12	0.243234	0	3	3	1	17626.3
4596	2	81	2	3	2	1	2	3	0	0	0	0	0	0	0	0.24	1984.67	83.67	268.65	1570.28	427.63	112.34	12.4	14.86	89.34	1.44204	0	3	1	5	13929.8
460	2	25	1	3	2	1	3	2	0	2	2	0	0	0	0	1.6	883.43	34.14	131.61	89.01	19.57	10.02	1.06	6.16	40.99	-4.27009	0	1	1	1	34302.1
4604	2	42	1	1	1	1	1	4	0	2	0	0	0	0	0	0.56	2242.61	77.67	191.32	346.04	325.1	104.25	21.07	17.87	72.38	1.61717	0	4	1	4	2266.08
4608	1	46	1	4	1	2	1	2	0	1	0	0	0	0	0	0.09	3593.54	55.25	589.19	1199.62	105.47	79.23	17.38	6.79	65.97	0.353848	0	3	1	9	10297.2
4618	1	20	1	4	2	3	1	2	1	2	3	0	0	0	0	0.01	2458.48	128.78	267.21	1043.19	802.99	81.75	7.8	12.47	115.59	0.242394	0	3	2	7	9662.82
4637	1	35	1	3	2	1	2	4	1	2	0	0	0	0	0	0.11	2603.19	120.62	203.96	658.19	192.82	43.94	14	16.69	160.49	1.46524	0	3	2	1	23630.5
4641	1	44	1	4	1	3	1	4	2	1	0	1	0	0	0	0.18	2784.97	82.38	358.2	389.01	96.87	244.07	7.45	8.61	154.6	1.13575	1	3	1	13	9175.95
4644	2	64	2	2	1	1	2	4	0	0	0	1	0	0	0	0.91	974.17	40.75	103.41	192.58	61.98	7.05	2.31	6.9	47.54	-3.82717	0	1	1	5	24215.6
4645	2	45	1	3	1	2	2	4	2	2	2	1	0	0	0	0.42	1065.63	20.82	85.05	279.65	250.54	35.22	2.95	4.62	50.33	-3.52506	0	1	2	8	80911.9
4648	2	42	1	3	1	1	2	4	0	1	0	1	0	0	0	0.3	3158.94	103.21	496.94	961.1	57.68	34.05	10.45	11.89	133.34	0.178308	1	3	1	1	47051.1
4652	2	34	1	1	1	2	1	4	1	2	0	1	0	0	0	0.33	2452.09	82.82	281.65	2135.05	1580.06	30.07	10.66	8.52	114.19	0.979226	0	3	2	2	10491.5
4654	2	37	1	1	2	1	3	4	1	2	3	0	0	0	0	1.61	2689.34	93.56	242.91	361.84	238.03	39.06	11.06	7	142.62	-0.507364	1	3	1	6	4284.04
466	1	48	1	3	3	1	3	2	1	1	2	0	0	0	0	0.01	2254.17	97.14	285.25	440.63	34.24	29.73	11.47	14.99	175.11	0.76994	0	3	2	12	27904.6
4661	2	21	1	3	2	3	2	2	0	1	2	0	0	0	0	0.25	1227.76	30.89	164.88	305.05	90.79	115.39	4.44	4.08	40.63	-2.78135	0	1	2	2	100248
4679	1	54	2	1	1	1	2	2	2	2	3	0	0	0	0	0.06	2198.28	57.72	226.14	400.8	101.71	48.33	9.79	6.43	105.59	-1.24499	0	2	2	2	4289.74
4680	1	41	1	1	1	1	1	3	2	2	0	0	0	0	0	0.08	3225.46	259.2	155.45	512.97	151.74	54.43	22.51	24.34	212.71	4.28809	0	4	1	4	3010.18
4697	2	45	1	1	2	1	3	3	0	2	3	0	0	0	0	0.22	1317.54	40.71	165	696.38	402.46	85.45	7.02	6.83	55.03	-1.73754	0	2	2	2	2384.77
4702	2	29	1	1	2	1	3	4	0	2	1	0	0	0	0	0.21	1757.08	26.53	357.01	277.07	154.33	33.96	5.12	4.04	40.84	-3.42936	0	1	2	2	10389.8
4704	2	21	1	1	1	3	1	2	0	0	0	0	0	0	0	0.2	3347.41	168.12	417.08	1265.82	100.4	85.78	8.57	16.54	238.09	2.71247	0	4	1	5	4732.04
4713	1	51	2	3	2	1	3	3	0	2	1	0	0	0	0	0.53	2540.24	79.14	349.92	2271.02	2041.73	27.84	10.14	10.59	148.97	1.85196	0	4	1	1	34700.3
4714	2	45	1	1	2	2	2	4	0	2	3	0	0	0	0	0.21	4536.95	139.94	499.38	2148.01	1476.66	481.49	37.62	32.11	135.58	11.8834	0	4	1	4	10845.6
4715	1	26	1	1	2	1	2	2	1	2	2	0	0	0	0	0.03	3774.59	121.53	523.1	477.73	81.94	101.17	11.97	15.6	148.84	1.19812	0	3	2	3	14287.2
4716	2	25	1	3	3	1	1	4	0	1	0	0	0	0	0	1.68	3104.64	65.04	398.26	833.93	173.43	239.58	18.66	8.15	113.01	2.56217	1	4	3	1	13639.2
4719	2	50	1	3	1	1	3	4	0	1	1	1	0	0	0	1.37	1483.04	73.31	165.52	618.07	242.18	19.71	5.42	6.38	120.57	-1.72691	0	2	1	1	35155.7
4728	2	62	2	1	1	1	3	3	0	0	1	0	1	0	0	0.46	1080.12	54	143.89	530.18	196.84	43.85	2.92	8.48	53.88	-2.80916	0	1	1	3	1434.78
4734	2	80	2	3	1	1	1	2	0	1	0	1	0	0	0	0.12	1419.92	32.49	256.73	667.76	302.19	87.91	6.45	3.59	45.7	-2.31267	0	1	1	11	14591.4
4747	1	32	1	3	1	1	2	3	2	2	2	0	0	0	0	0.27	3262.16	56.93	357.16	125.02	40.49	16.38	6.13	8.8	114.19	-2.00282	1	2	2	1	12771.8
4749	1	32	1	4	1	3	1	2	2	2	0	0	0	0	0	0.1	3559.79	230.38	369.83	311.71	15.48	2.44	3.6	7.98	195.75	-1.18097	1	2	2	11	12987.2
475	2	85	2	3	2	2	3	2	0	1	0	1	0	0	0	0.31	2086.39	94.1	276.43	1758.38	140.91	207.54	60.79	41.41	111.56	12.8265	0	4	2	5	11384.3
4754	1	53	2	3	3	1	3	2	0	1	3	0	0	0	0	0.04	2688.76	117.61	319.23	1464.41	537.84	122.19	20.66	20.7	204.61	5.0902	0	4	2	12	15375.6
4755	1	63	2	4	1	1	3	4	0	1	0	1	0	0	0	0.28	2375.6	96.09	308.78	345.32	167.6	270.96	7.48	11.9	92.6	0.72664	0	3	2	12	1967.1
4760	1	36	1	3	3	3	3	2	1	1	2	1	0	0	0	0.45	2562.41	48.62	371.07	930.1	228.53	340.95	4.95	5.43	66.46	0.481136	0	3	2	9	11296.2
4764	2	60	2	2	1	2	2	2	0	0	0	0	1	0	0	0.08	1317.14	80.24	140.22	2766.28	2519.5	77.11	8.4	7.88	60.06	0.958199	1	3	2	9	12515.4
4772	1	44	1	3	1	1	2	2	1	2	0	1	0	0	0	1.46	3187.02	127.52	269.81	480.8	134.51	130.29	16.5	21.53	128.8	2.44811	1	4	1	11	27219.3
4776	1	42	1	1	1	1	2	3	1	2	0	0	0	0	0	0.06	2128.94	80.37	364.25	3502.16	3214.21	542.95	9.22	10.19	121.48	7.34057	0	4	2	2	4649.28
4778	1	75	2	3	3	1	3	4	1	1	0	1	0	0	0	0.27	2650.57	93.35	313.77	725.55	225.71	117.59	13.81	10.51	150.64	1.4237	0	3	1	5	18828
4781	1	54	2	4	2	1	3	4	0	1	0	1	0	0	0	0.17	1763.63	66.72	220.97	2538.22	2442.77	74.73	9.84	5.35	105.55	1.39216	0	3	2	7	3902.02
4783	2	57	2	3	3	2	3	3	1	2	3	1	0	0	0	0.15	2496.29	133.4	277.09	1563.44	1520.04	273.92	14.08	11.62	126.96	3.70475	0	4	2	9	20153.5
4784	2	31	1	4	1	3	2	2	0	2	0	0	0	0	0	0.41	2013.71	64.67	212.89	222.38	26.1	12.41	8.69	16.3	74.38	-1.44424	0	2	1	5	5603.09
4789	2	43	1	3	1	2	2	3	0	1	0	1	0	0	0	0.12	3244.53	106.66	456.41	514.19	17.72	67.87	10.81	15.09	102.42	-0.0346305	0	3	1	10	22258.2
4794	2	32	1	1	1	1	2	3	0	0	0	0	0	0	0	0.06	2379.4	89.1	387.36	1054.3	84.37	135.66	6.67	10.83	84.78	-0.242172	0	3	2	13	6527.56
4796	2	28	1	3	2	2	2	2	2	2	0	0	0	0	0	0.04	1527.47	49	265.03	565.91	394.13	95.86	6.21	4.26	90.39	-1.59112	1	2	1	1	66045.3
4797	2	53	2	3	1	1	2	3	2	0	0	0	0	0	0	1.17	455.02	23.86	56.56	14.26	11.25	0.17	0.89	1.66	28.5	-5.08572	0	1	1	11	40167.9
4803	2	50	1	3	1	2	1	2	2	2	0	0	1	0	0	0.73	1710.25	54.77	123.15	273.33	27.33	10.22	4.9	5.48	115.53	-2.42163	1	1	1	6	12788
4804	1	45	1	4	1	3	1	4	2	2	2	0	0	0	0	0.96	3138.84	84.97	395.98	1235.04	52.22	1.52	10.32	9.02	197.75	0.821257	0	3	2	5	9833.35
4805	1	41	1	3	3	3	3	2	0	1	2	0	0	0	0	0.04	2150.48	67.54	272.54	1368.42	83.39	53.13	6.02	9.1	94.84	-0.827085	0	2	3	1	34249.5
4809	2	45	1	1	2	2	1	4	1	1	1	0	0	0	0	0.13	1303.79	90.62	49.04	337.5	54.43	5.87	7.89	11.39	86.07	-1.81432	0	2	1	4	5486.17
4812	2	64	2	1	1	2	2	3	0	0	0	0	1	0	0	0.61	1927.31	76.68	266.31	713.46	113.81	206.56	7.32	6.93	87.21	-0.134876	0	3	1	6	1816.5
4823	1	59	2	1	1	1	2	3	1	2	2	1	0	0	1	0.17	1421.52	59.66	155.86	242.37	66.5	31.37	4.61	7.34	75.42	-2.73008	0	1	1	4	6103.79
4826	2	33	1	4	1	1	1	2	0	1	0	0	0	0	0	0.02	1028.4	28.21	125.98	41.75	24.23	20.69	4.86	2.79	37.72	-4.00364	1	1	1	9	30494.7
4827	2	62	2	3	1	1	2	3	1	2	0	0	0	0	0	1.16	2149.77	59.62	363.8	288.57	48.15	15.35	5.82	6.54	67.23	-2.85614	0	1	2	1	12293
4828	2	67	2	4	1	1	2	3	0	0	2	1	0	0	0	0.02	629.2	13.13	85.33	514.46	463.32	76.48	5.19	1.61	24.43	-3.23099	1	1	1	9	9074.32
4833	2	52	2	5	1	3	1	2	2	0	0	0	0	0	0	1.05	952.03	23.08	119.86	25.29	23.37	7.13	1.95	3.29	37.76	-4.54378	0	1	1	11	17073.4
4838	2	85	2	3	2	1	2	3	0	1	0	0	0	0	0	0.29	1959.98	64.36	218.44	1688.93	1471.84	54.11	13.41	12.44	81.06	1.06695	0	3	2	1	6469.15
4842	2	53	2	3	1	1	3	2	1	1	1	1	0	0	0	0.21	2324.02	104.37	145.84	1674.87	928.21	121.3	17.9	12.3	96.92	2.4605	0	4	1	1	21954.5
4844	2	44	1	4	2	1	3	3	2	2	1	1	0	0	0	0.74	1045.62	34	127.19	201.69	147.31	54.11	5.04	3.81	54.4	-3.14029	0	1	1	9	11134.1
4847	1	25	1	2	1	3	2	2	2	2	0	0	0	0	0	0.07	2993.03	89.38	375.38	517.52	236.78	40.96	7.92	10.41	183.65	0.1281	0	3	2	7	14179
4858	1	44	1	4	2	1	3	3	0	1	0	0	0	0	0	0.1	2047.15	77.6	297.54	5183.2	5102.17	315.4	3.45	11.5	86.21	5.92632	0	4	2	4	3703.89
4863	1	80	2	1	1	1	2	3	1	1	0	1	0	0	0	0.55	1332.38	67.17	139.05	4059.36	3773.22	150.76	9.77	5.78	71.71	3.28712	0	4	2	6	1418.91
4864	1	39	1	5	1	1	1	4	0	2	0	0	0	0	0	1.48	3847.52	126.6	497.52	617.77	131.74	22.61	13.47	17.57	154.47	1.12983	0	3	1	8	39124.8
4868	2	52	2	1	1	1	1	2	0	1	0	0	0	0	0	0.02	1264.43	42.03	185.17	278.5	47.86	10.34	4.86	2.63	44.6	-3.78907	1	1	1	12	3372.02
4879	2	33	1	1	1	1	2	3	0	1	1	0	0	0	0	0.1	2316.18	109.19	431.59	2802.97	2759.4	454.87	6.97	19.45	94.09	5.92618	0	4	1	6	4732.04
488	2	33	1	3	2	1	2	2	2	2	0	0	0	0	0	0.6	3522.06	3.98	863.48	8.22	6.12	4.62	0.24	1.27	9.1	-5.48985	1	1	1	11	45545.2
4901	1	39	1	1	1	1	2	4	1	2	0	0	0	0	0	0.06	2755.85	96.58	398.21	442.35	40.48	317.33	6.62	9.55	245.29	3.20125	0	4	1	6	5736.25
4903	1	52	2	3	1	3	1	4	1	2	2	1	0	0	0	0.68	7407.83	254.32	889.83	2399.03	1001.27	229.6	34.12	25.43	377.46	12.2359	1	4	2	3	21820.2
4905	2	63	2	1	1	2	3	3	0	0	0	0	0	0	0	0.24	1016.55	60.85	107.9	1390.77	1106.39	83.19	6.78	4.2	78.09	-0.898651	0	2	1	13	1276.31
4907	2	43	1	1	1	1	1	4	1	2	1	0	0	0	0	1.13	2436.33	76.45	297.18	873.97	272.71	366.76	20.78	9.57	104.05	4.11118	0	4	1	4	4425.72
4912	1	25	1	3	1	3	2	3	0	2	0	1	0	0	0	0.14	5192.97	201.52	355.09	547	36.72	20.75	18.72	10.99	463.84	5.9752	1	4	1	11	56152.6
4915	1	35	1	1	1	1	3	4	1	1	1	1	0	0	0	0.29	1875.54	76.45	227.48	88.4	37.47	258.88	2.97	14.66	90.36	-0.110902	0	3	2	13	5054.21
4917	1	24	1	3	1	1	1	2	2	2	2	0	0	0	0	0.11	3588.46	56.73	475.75	143.49	132.22	32.2	6.56	8.03	132.76	-1.54092	0	2	1	10	26505.2
4918	2	63	2	3	1	1	2	4	0	1	0	1	0	0	0	0.48	1459.44	74.93	186.85	1252.19	722.16	245.89	7.42	6.49	66.88	0.516043	0	3	1	12	12804.5
4921	1	37	1	3	1	1	2	4	1	2	3	1	0	0	0	0.3	3253.23	108.58	293.18	536.95	123.88	84.37	13.99	11.51	114.27	0.489809	0	3	2	12	20527.1
4922	1	40	1	1	1	1	2	4	0	2	0	0	0	0	0	0.47	2724.24	54.38	399.86	1838.52	1459.89	59.78	14.4	5.99	108.99	1.20753	0	3	2	13	4616.38
4929	2	23	1	3	3	3	2	2	2	2	3	0	0	0	0	0.01	2078.42	76.55	201.78	317.71	254.79	70.5	4.11	6.82	90.55	-2.15349	0	1	1	8	12672.3
4931	1	63	2	1	1	1	3	2	0	1	1	0	0	0	0	0.46	2383.47	68.56	305.99	1162.13	969.99	182.4	4.53	11.51	70.56	0.0139142	0	3	1	12	1335.57
4939	2	26	1	1	1	3	1	2	2	2	1	0	0	0	0	0.04	1372.67	41.49	176.82	599.2	159.3	139.84	8.04	5.04	67.26	-1.2154	1	2	2	3	11290.6
4940	1	67	2	3	1	1	3	4	0	1	3	1	0	0	0	0.09	1960.11	82.72	213.76	249.32	28.43	1.88	8.24	13.85	144.49	-0.741105	0	2	2	11	22261.3
4941	2	73	2	3	2	2	2	2	0	2	0	0	0	0	0	0.07	706.49	20.39	83.54	196.76	94.34	61.55	5.56	2.5	25.4	-3.58434	0	1	1	1	20729.2
4945	1	62	2	3	3	1	3	2	1	2	1	0	0	0	0	0.23	2627.76	134.5	311.71	1182.57	101.57	106.6	2.56	38.2	176.32	3.04936	0	4	1	8	9586.59
4956	1	42	1	3	1	1	3	2	2	1	2	0	0	0	0	0.35	4124.66	88.76	581.5	2802.8	2181.65	60.15	15.86	10.68	91.76	2.66998	0	4	1	1	22361.2
4960	2	38	1	1	1	2	1	4	0	0	0	1	0	0	0	1.05	1045.85	65.67	155.06	342.14	81.39	169.97	2.51	11.29	50.11	-1.70389	0	2	2	3	3856.51
4961	2	29	1	1	3	3	3	3	0	2	3	0	0	0	0	0.05	2139.61	89.1	212.62	415.8	234.09	48.78	13.63	14.4	100.4	0.0943746	1	3	2	11	7532.19
4964	1	70	2	1	1	1	3	4	0	2	0	1	0	0	0	0.96	1646.44	43.89	179.66	384.68	96.2	18.37	7.15	7.99	42.87	-2.75963	0	1	1	12	501.232
4965	2	22	1	2	2	3	3	2	0	2	3	0	0	0	0	0.02	2035.68	78.99	307.52	2768.74	1149.61	184.96	9.4	12.75	69.85	2.38761	0	4	2	10	46294.6
4966	1	65	2	1	1	1	2	4	1	2	0	0	0	0	0	0.43	3809.1	137.73	449.41	937.43	501.57	88.39	18.16	17.42	162.28	2.94023	0	4	2	6	513.872
4977	1	32	1	1	1	3	1	1	2	2	3	0	0	0	0	0.23	2981.89	81.07	488.46	1433.69	1205.54	213.93	14.45	10.95	80.64	2.24063	1	4	1	12	7221.07
4982	2	65	2	3	1	2	2	2	2	0	0	0	1	0	0	0.01	992.29	46.55	144.57	647.77	113.66	36.25	2.81	8.49	52.04	-2.83784	0	1	1	10	20342
4983	1	78	2	3	3	1	3	2	0	1	1	0	0	0	0	0.02	2469.37	58.81	363.65	4175.25	3462.57	167.87	15.55	9.77	63.77	4.63136	0	4	1	8	14749
4985	2	82	2	3	1	1	2	2	0	1	1	0	0	0	0	0.03	1485.34	27.94	271.19	490.58	147.75	55.44	6.65	3.84	30.09	-2.99172	0	1	1	1	50054
4986	2	42	1	3	2	1	3	3	1	2	2	1	0	0	1	0.07	2038.68	62.89	206.31	1190.57	611.67	185	9.19	7.93	57.58	0.148388	0	3	2	8	39641.2
4988	2	59	2	3	2	2	2	4	2	2	0	1	0	0	0	0.08	1408.16	77.25	150.27	481.45	111.25	57.07	3.77	8.66	98.55	-1.91457	0	2	1	11	39891.2
499	1	36	1	1	3	1	3	2	0	1	0	0	0	0	0	0.04	4142.79	138.7	516.32	655.31	296.22	172.27	21.63	22.13	162.26	4.39688	0	4	1	4	9264.64
4993	2	47	1	3	3	1	3	2	0	1	3	0	0	0	0	0.01	1932.94	76.96	335.53	575.99	547.93	141.09	4.18	9.22	76.7	-1.17504	0	2	1	7	58273.1
4995	1	73	2	2	2	1	2	3	0	1	0	1	0	0	0	0.18	2141.81	62.17	318.23	5746.55	5538.83	147.67	9.8	7.48	74.57	5.42147	1	4	2	9	5531.54
4996	1	36	1	2	2	1	2	3	0	2	0	0	0	0	0	0.25	1876.13	62.57	303.47	982.18	886.08	158.55	13.34	5.94	113.09	1.09341	0	3	2	7	16412.3
4999	1	31	1	1	1	2	2	2	2	2	3	0	0	0	0	0.01	3027.07	64.55	339.14	575.97	575.97	812.14	5.87	11.03	76.85	5.3959	0	4	1	3	7202.54
5	1	49	1	3	3	1	3	3	1	2	3	1	0	0	0	0.08	2658.14	97.13	253.98	1298.44	901.71	112.19	13.53	10.17	104.65	1.26845	0	3	2	8	39315.7
5000	1	52	2	3	1	1	3	4	0	0	1	0	0	0	0	0.26	3234.75	148.45	342.1	1591.01	1368.81	45.19	16.11	19.57	191.13	3.68273	0	4	1	7	25532.8
5002	1	66	2	1	1	2	2	3	2	2	0	0	0	0	0	1.64	1758.76	49.2	323.73	617.65	537.56	14.6	2.82	10.44	49.88	-2.80059	0	1	2	2	773.86
5009	1	57	2	3	3	1	3	2	1	2	3	1	1	0	0	0.33	2000	77.36	198.57	493.35	309.64	210.98	7.17	8.69	99.23	0.0893514	0	3	2	9	15581.1
5013	2	40	1	4	1	2	3	3	0	1	2	1	0	0	0	0.05	1616.15	63.48	157.17	618.83	312.69	26.71	5.45	7.45	122.71	-1.50333	0	2	1	7	6788.91
5016	1	54	2	4	1	1	2	2	2	2	0	0	0	0	0	0.18	8703.31	95.62	350.89	175.78	62.73	3.63	3.11	10.19	202.79	-1.03291	0	2	2	7	7807.89
5020	1	22	1	1	1	2	2	2	0	1	0	0	0	0	0	0.02	3328.72	137.46	313.88	540.62	342.51	212.5	8.81	13.59	209.79	2.59079	0	4	2	8	3980.77
5026	2	38	1	4	1	2	2	4	0	0	1	1	0	0	0	4.61	962.07	45.73	145.48	199.87	12.12	150.85	3.68	3.56	101.21	-1.80453	0	2	2	4	25422.8
5027	1	59	2	3	2	1	3	3	0	1	3	1	0	1	0	0.18	2195.92	48.81	268.39	388.81	242.39	36.68	13.22	5.11	80.54	-1.31141	0	2	1	1	24249.1
5031	1	33	1	4	2	1	3	3	0	1	2	0	0	0	0	0.15	1758.48	79.17	259.21	17150.9	164.14	63.72	5.78	13.56	165.43	14.9459	0	4	2	7	4142.88
5037	2	39	1	3	2	1	2	3	0	0	2	0	0	0	0	0.13	1178.11	47.62	170.43	374.72	26.93	6.87	2.65	5.88	41.59	-3.81224	0	1	1	9	16328.7
5040	1	28	1	2	1	3	2	4	0	0	0	1	0	0	0	0.92	2996.63	117.05	391.8	1608.33	137.26	205.5	9.9	25.9	145.23	3.80395	1	4	1	5	15112.7
5043	1	60	2	3	1	1	3	4	1	2	2	0	1	0	0	0.45	2046.54	75.21	207.09	1287.6	526.25	138.41	8.32	15.3	90.82	0.884199	0	3	2	1	19205.6
5045	1	21	1	1	1	3	2	3	0	2	2	0	0	0	0	0.1	2047.43	59.69	300.02	259.82	165.76	107.73	8.32	10.49	76.45	-1.09655	0	2	2	6	4490.26
5048	1	34	1	3	1	1	3	3	0	2	0	0	0	0	0	0.05	3807.83	262.65	364.17	786.26	117.94	63.04	10.86	34.84	259.87	4.54846	0	4	1	5	57950
505	1	60	2	4	2	2	2	4	1	2	2	1	0	0	0	0.84	2450.73	57.63	231.29	327.03	30.5	7.3	5.8	8.37	81.91	-2.49799	0	1	1	7	4478.94
5051	2	85	2	3	1	2	2	2	0	1	0	0	0	1	0	0.35	1366.13	31.45	193.56	603.76	58.78	75.36	5.2	3.63	64.29	-2.44714	0	1	1	11	8659.37
5052	2	52	2	3	2	1	3	4	0	0	1	0	0	0	0	0.52	2251.36	74.2	246.36	1286.94	875.39	142.24	16.92	9.64	108.96	2.06586	0	4	1	5	64942
5060	2	68	2	3	1	2	1	2	2	2	0	0	0	0	0	0.22	705.72	37.94	102.01	414.66	218.3	91.05	3.79	2.96	71.28	-2.61012	0	1	1	7	22577
5063	2	29	1	3	1	1	3	3	2	2	1	0	0	0	0	0.25	1803.23	52.97	268.78	414.89	344.88	30.38	10.99	22.72	57.49	-0.309595	0	3	1	7	22457.3
5067	2	20	1	1	1	1	2	4	0	2	0	0	0	0	0	0.47	1747.18	55.22	233.43	221.16	72.58	18.84	3.69	16.19	66.88	-2.27597	1	1	1	4	5110.81
5073	1	47	1	3	1	1	3	4	2	2	2	1	0	0	0	1.05	2668.77	72.67	293.98	275.06	32.05	15.45	10.17	6.6	73.11	-2.1011	1	2	1	11	36134.2
5076	2	55	2	1	1	2	2	4	0	0	0	1	1	1	0	0.79	916.02	27.75	110.08	484.67	192.67	70.21	8.59	2.93	52.49	-2.29345	0	1	1	13	1934.69
5078	1	43	1	2	1	2	2	2	2	2	3	0	0	0	0	0.29	3133.54	151.07	371.31	542.39	514.38	69.52	4.16	23.57	120.5	0.20142	0	3	2	12	41999.1
509	1	81	2	3	1	1	2	3	1	2	1	0	0	0	0	0.78	1845.37	73.61	292.59	642.69	146.54	134.44	5.27	22.33	90.71	0.385063	0	3	2	11	7518.86
5092	1	56	2	3	2	1	3	3	1	1	0	1	0	0	0	0.04	2730.25	136.99	276.15	423.81	201.27	28.96	7.18	27.46	126.35	0.584	0	3	1	1	15800.4
5093	2	53	2	3	1	1	3	2	0	2	3	0	0	0	0	0.92	821.76	50.15	67.84	450.6	220.38	243.23	7.33	3.87	64.19	-0.661342	0	2	1	10	56083.3
5094	1	23	1	3	1	3	2	3	2	2	0	0	0	0	0	0.2	4912.32	72.17	547.9	466.91	16.85	0.69	3.5	9.04	120.31	-2.1343	0	2	2	11	16310.8
5096	2	34	1	1	1	2	2	4	0	1	2	0	0	0	0	0.52	1919.8	69.98	156.59	335.44	80.64	14.29	7.83	11.45	92.47	-1.63755	0	2	2	6	3951.84
5100	2	30	1	4	2	2	1	4	0	2	0	1	0	0	0	0.49	2928	54.92	434.77	2406.05	1915.14	66	9.96	7.67	101.77	1.24999	1	3	2	9	3667.51
5104	2	45	1	4	1	3	2	4	2	2	3	0	1	0	0	0.9	1787.29	61.95	267.42	868.92	811.48	102.89	4.92	7.98	99.92	-0.843414	0	2	2	7	6661.47
5118	2	42	1	3	2	1	3	3	1	1	1	0	0	0	0	0.1	1659.47	51.6	237.51	480.41	144.81	99.94	6.9	6.64	93.26	-1.30937	0	2	1	10	23223.7
512	1	44	1	3	1	1	1	3	2	2	0	0	0	0	0	0.23	4273.67	148.57	675.84	2002.29	1679.74	275.69	13.5	21.85	182.35	5.91388	1	4	2	5	18276.9
5130	1	26	1	3	3	3	2	2	0	1	1	0	0	0	0	0.04	2346.44	54.61	339.96	242.73	45.74	8.75	6.9	8.71	82.07	-2.35084	0	1	2	11	28153
5133	1	33	1	1	1	3	1	3	2	2	0	0	0	0	0	0.19	2629.8	79.8	350.38	445.66	200.29	52.39	7.02	10.39	119.6	-0.971151	0	2	2	8	4323.23
514	1	20	1	3	2	3	2	2	2	2	2	0	0	0	0	1.75	3029.89	126.56	344.27	329.64	114.81	36.76	7.55	23.99	110.4	0.023146	0	3	1	11	23844.7
5143	1	70	2	4	3	1	3	4	1	1	3	1	1	0	0	0.59	737.58	39.68	89.76	473.16	366.61	59.43	3.97	6.13	58.38	-2.67286	0	1	2	7	3031.49
5149	1	29	1	3	2	3	3	4	1	2	2	0	0	0	0	0.08	3227	111.07	364.96	1513.25	469.88	130.31	21.48	12.52	131.91	3.40096	1	4	2	5	41137.5
5157	2	46	1	1	1	1	2	3	1	1	0	0	0	0	0	0.17	1599.55	57.17	231.92	682.68	377.97	100.06	5.31	7.96	48.39	-1.87998	0	2	1	13	4014.11
517	1	52	2	1	1	1	2	2	0	2	0	0	0	0	0	0.03	2691.38	94.25	331.38	181.41	67.95	30.87	3.78	7.53	137.98	-1.93331	0	2	1	13	2211.12
5175	1	62	2	4	1	1	3	3	2	2	0	1	0	0	0	0.28	1076.32	32.26	146.46	15.61	0	0.48	0.54	4.07	82.34	-4.07321	0	1	2	4	3237.01
5176	2	20	1	1	1	1	1	2	0	0	3	0	0	0	0	0.04	1110.04	29.67	229.31	1205.66	1067.62	341.34	5.4	4.94	29.72	0.393072	0	3	2	3	8181.23
5181	2	64	2	4	1	2	2	4	1	1	0	1	1	0	0	0.01	2488.37	109.79	253.71	691.78	81.19	60.49	3.56	11.14	101.77	-1.44363	0	2	2	9	3518.6
5186	1	82	2	3	1	1	2	3	0	2	0	0	0	0	0	0.12	2353.05	80.27	237.65	706.54	41.29	19.48	4.52	16.07	115.3	-0.977667	0	2	2	5	10982.7
5193	2	27	1	3	3	1	3	4	0	2	2	0	0	0	0	0.57	2899.87	124.17	363.99	827.27	428.17	51.59	6.57	17.09	124.99	0.0849808	0	3	2	1	60821.2
5198	2	50	1	2	1	2	3	4	0	2	1	0	0	0	0	0.85	2073.39	76.84	255.13	579.53	404	105.68	13.66	10.58	92.46	0.31312	1	3	2	7	13754.8
5210	2	39	1	3	3	3	3	1	0	2	1	0	0	0	0	0.05	1545.15	46.76	288.52	626.65	405.71	292.26	4.39	5.95	118.87	0.580755	0	3	2	9	11514.7
5214	1	21	1	2	1	3	2	2	0	2	2	0	0	0	0	0.13	4293.47	146.31	442.33	1003.73	62.56	108.8	33.48	23.84	228.7	7.09997	0	4	2	7	9490.97
5216	1	23	1	1	1	1	2	4	0	2	1	0	0	0	0	1.66	1649.06	22.17	184.47	181.27	59.63	87.26	5.11	2.74	61.96	-2.85409	0	1	1	10	5210.95
5217	2	40	1	3	1	2	2	3	2	2	1	0	0	0	0	0.12	1547.82	17.73	308.5	94.66	52.65	24.74	3.23	2.36	25.06	-4.40184	1	1	1	1	23586.8
5223	1	25	1	1	1	1	1	2	1	2	3	0	0	0	0	0.05	5067.15	164.2	574.67	752.04	486.78	568.2	18.87	28.27	204.95	8.97235	0	4	2	7	3813.87
5226	1	58	2	3	1	1	1	2	2	0	0	0	0	0	1	0.11	2279	135.14	168.67	354.41	61.79	14.91	6.65	14.97	143.95	-0.665316	0	2	1	10	12104.5
5230	2	55	2	3	2	1	3	3	1	2	0	0	0	0	0	0.58	1523.95	90.99	163.97	161.1	147.31	34.43	6.68	17.65	117.43	-0.783968	0	2	1	1	17152.6
5234	2	44	1	3	3	1	3	2	0	1	3	0	0	0	0	0.1	3800.99	159.05	596.37	4195.19	2562.23	215.34	32.38	37.97	183.07	12.0505	0	4	3	1	18787.9
5235	2	70	2	4	2	2	2	4	0	1	1	1	0	0	0	0.26	1644.97	51.4	267.62	1096.27	668.19	87.27	7.51	11.93	67.2	-0.537099	0	3	2	8	13833.8
5236	2	55	2	3	1	1	1	4	0	0	0	0	0	0	0	0.7	3497.68	80.57	464.61	318.7	5.1	24.47	7.7	11.23	100.3	-1.49887	1	2	1	11	22873.3
5238	2	79	2	3	1	2	1	3	0	1	1	1	0	0	0	0.2	1222.09	60.68	138.86	631.87	206.65	148.24	2.83	6.9	60.53	-1.82764	0	2	1	7	47179
5247	2	48	1	1	2	1	3	3	1	1	3	0	0	0	0	0.26	1325.1	53.33	132.03	344.58	25.16	26.9	3.32	8.4	87.07	-2.60612	0	1	3	1	4720.26
5248	1	67	2	3	1	1	2	4	1	2	1	1	1	1	0	0.53	1371.14	58.54	185.8	1127.14	857.42	31.34	6.75	6.97	166.65	-0.0379237	0	3	2	1	6620.73
5255	1	60	2	3	1	1	2	4	1	1	0	0	0	0	0	0.22	982.08	54.88	129.72	1500	1417.05	72.11	4.5	6.38	40.5	-1.54683	0	2	2	1	12717.1
5256	1	35	1	4	3	1	3	2	0	0	3	0	0	0	0	0.03	1816.66	65.15	306.77	726.88	539.53	285.32	10.55	8.06	96.73	1.45749	1	3	2	4	22610.3
5259	1	34	1	4	2	3	2	3	2	1	3	0	0	0	0	0.39	2009.57	68.45	316.49	176.09	31.33	5.62	1.69	10.7	113.71	-2.56766	0	1	1	2	22198.9
5260	1	28	1	4	1	1	3	2	0	1	0	0	0	0	0	0.21	1818.67	109.35	185.99	734.35	502.79	79.21	5.33	10.32	116.61	-0.70755	0	2	2	10	5669.13
5261	2	37	1	4	1	1	3	2	0	0	0	0	0	0	0	0.02	3232.98	250.07	200.87	741.07	83.18	60.67	17.05	56.47	259.51	7.53334	0	4	2	8	11416.7
5265	2	81	2	3	1	2	2	4	0	0	0	0	1	0	0	2.59	3563.72	114.21	446.86	12088.7	602.55	211.04	16.66	16.95	260.14	15.3294	0	4	2	1	5645.06
5269	1	35	1	3	1	3	2	3	2	2	1	0	0	0	0	0.11	3638.92	137.46	459.36	743.23	179.6	122.28	11.52	16.22	190.69	2.28979	0	4	2	1	42137.9
5271	1	23	1	3	2	3	2	2	0	2	3	0	0	0	0	0.03	4600.76	177.4	474.64	2807.88	2171.58	123.74	13.21	23.32	153.31	5.02095	0	4	1	8	45705.5
5273	2	41	1	3	3	1	3	2	1	2	3	1	0	0	0	0.2	1937.37	52.3	216.3	575.51	338.49	168.4	13.37	6.9	56.56	-0.0910318	0	3	1	2	24668
5275	1	60	2	3	1	1	3	4	1	1	1	0	0	0	1	0.32	2128.84	143.79	199.84	1356.8	387.51	163.81	10.5	13.76	221.89	3.35532	0	4	1	9	10592.2
528	1	26	1	4	1	3	2	3	0	1	2	0	0	0	0	0.01	3994.57	66.14	625.87	656.8	88.81	330.37	16.73	17.46	82.71	3.34932	0	4	1	5	14091.6
5282	2	48	1	3	1	2	3	3	2	2	1	0	0	0	0	0.58	1743.36	43.23	229.65	462.04	87.4	195.35	5.36	5	75.18	-1.14624	0	2	2	5	22420
5284	2	70	2	3	3	1	3	4	0	0	3	0	0	0	0	0.05	1580.3	65.52	287.42	1313.22	206.29	118.53	34.64	28.52	49.45	5.36934	0	4	2	7	12466.4
5294	2	54	2	4	1	2	2	3	0	1	0	1	0	0	0	0.23	2222.05	104.46	243.03	1304.64	1047.31	59.38	10.91	8.07	182.05	1.41283	0	3	1	2	8350.49
5295	2	70	2	1	1	1	2	2	0	0	0	0	0	0	0	0.44	576.9	22.55	74.13	76.47	9.58	35.11	2.37	2.6	27.52	-4.40598	0	1	1	6	768.011
5302	1	62	2	3	1	1	2	2	2	2	0	0	0	0	0	0.21	1759.03	84.46	166.71	417.85	132	30.26	3.59	13.14	100.06	-1.78032	0	2	2	1	20629.1
5303	1	30	1	1	2	1	3	3	0	2	1	0	0	0	0	0.18	4199.16	164.64	485	929.24	255.97	26.02	15	18.37	155.14	1.79615	0	4	2	13	4450.81
5305	2	35	1	4	1	3	1	2	0	1	0	0	0	0	0	0.04	1709.72	102.27	172.37	313.88	85.86	31.14	6.71	8.32	153.76	-1.03339	1	2	2	8	26849
531	1	69	2	3	2	1	3	3	1	1	2	1	0	0	0	0.03	1359.27	70.03	151.98	717.5	687.66	247.84	5	4.53	88.45	-0.186996	0	3	1	5	25301.2
5310	1	82	2	3	3	1	3	2	1	1	1	0	0	0	0	0.54	2786.67	116.44	301.07	2163.34	898.51	294.06	44.33	31.35	90.28	10.3105	0	4	2	7	4630.67
5313	1	23	1	3	3	3	3	3	2	2	2	0	0	0	0	0.02	2657.75	74.33	237.73	126.05	24.37	25.23	3.61	11.5	106.28	-2.17496	0	1	1	5	31370.4
5315	1	60	2	4	2	1	3	3	1	1	0	0	0	0	0	0.02	2440.31	79.96	404.39	220.7	207.8	130.87	6.16	9.39	157.97	-0.0931143	0	3	2	8	3584.36
5316	1	31	1	3	2	1	2	2	0	1	0	0	0	0	0	0.45	2929.74	98.97	504.34	477.98	477.99	94.37	8.16	17.13	67.8	-0.458747	0	3	2	12	20106.6
532	1	40	1	4	1	3	2	3	2	1	2	0	0	0	0	0.2	4860.05	138.41	632.23	1254.35	40.65	91.19	23.5	13.48	235.97	4.71861	1	4	2	4	3965.59
5321	2	76	2	1	1	2	1	2	0	0	0	0	0	0	0	0.35	1251.87	35.81	167.89	358.33	160.33	33.77	5.48	6.9	44.02	-2.9738	0	1	1	4	1662.79
5329	2	80	2	3	1	2	2	2	0	0	0	0	0	0	0	0.38	1910.8	69.47	278.46	3412.67	1941.01	357.42	7.38	11.37	81.7	4.47002	0	4	2	2	13731.1
5331	1	22	1	5	1	3	2	4	0	0	2	1	0	0	0	0.62	3615.76	141.31	480.65	1366.61	218.31	264.73	10.6	19.1	175.31	4.0591	0	4	2	2	73100.7
5332	2	70	2	2	1	2	2	3	0	0	0	1	0	0	0	0.26	1365.26	29.83	188.37	209.25	67.73	52.7	7.77	5.29	36.07	-2.88227	0	1	2	7	25003.1
5333	1	56	2	3	2	1	3	4	1	1	3	0	0	0	0	0.37	2623.6	112.45	254.86	1648.38	1089.84	202.06	16.03	11.3	161.11	3.81759	0	4	2	8	13635
5335	2	41	1	1	1	1	3	2	0	0	0	0	0	0	0	0.05	768.37	12.52	140.53	77.68	12	35.89	1.88	2	11.08	-4.78518	1	1	1	5	2076.25
5336	1	53	2	3	1	1	3	3	1	2	3	1	1	0	0	0.32	3727.87	140.16	500.61	1702.06	435.07	157.94	13.3	30.91	216.28	5.63756	0	4	2	1	28240.6
5338	1	75	2	1	1	1	1	3	1	2	0	0	0	0	0	0.43	2772.88	98.61	335.51	372.56	78.77	153.61	13.91	14.77	129.39	1.50096	0	3	1	3	634.915
5344	2	20	1	4	1	3	3	2	0	2	1	0	0	0	0	0.09	2644.76	113.8	288.22	815.83	517.29	323.19	8.97	10.03	126.61	2.28561	0	4	2	4	12383.5
5348	1	44	1	3	2	1	1	2	2	1	3	0	0	0	0	0.51	3163.97	190.21	365.38	37068.4	458.81	146.33	7.35	29.38	311.08	37.6848	0	4	2	1	17585.5
535	2	45	1	1	2	1	3	3	0	1	0	0	1	0	0	0.95	1968.09	49.24	311.36	6535.75	5790.93	22.82	11.93	17.37	77.45	6.38828	1	4	1	6	4856.17
5357	2	29	1	5	3	1	3	3	0	1	3	1	0	0	0	1.41	959.25	0.24	228.55	0	0	0	0	2.66	0.24	-5.57971	1	1	2	13	7306.37
5359	2	41	1	1	2	1	2	4	2	2	0	0	0	0	0	0.13	1851.94	53.45	266.87	330.55	39.17	98.58	7.66	7.82	92	-1.26934	1	2	1	4	2519.6
5362	2	25	1	3	3	3	3	2	0	2	3	0	0	0	0	0.05	3338.48	74.73	507.09	1524.4	511.62	261.67	27.67	17.54	240.07	7.73628	1	4	2	9	10738.5
5363	1	81	2	3	3	1	3	2	0	1	0	0	0	0	1	0.05	2257.68	85.69	327.36	699.06	266.56	105.82	17.13	18.67	88.37	1.64859	1	4	2	8	3682.32
5364	1	40	1	4	1	2	3	4	0	2	0	1	0	0	0	0.48	3397.19	165.13	486.91	177.95	70.18	49.75	7.5	16.16	268.74	1.67001	0	4	2	4	4015.37
5365	2	22	1	3	1	3	2	2	2	2	0	0	0	0	0	0.1	4265.93	112.84	486.85	1226.51	95.14	72.85	18.19	13.58	175.51	2.79374	0	4	2	8	29103.1
537	1	41	1	3	1	1	2	3	2	2	0	0	0	1	0	0.24	3246.69	114.6	431.98	403.23	130.53	32.42	13.87	15.44	196.45	1.52938	0	3	2	1	27344.3
5371	2	81	2	3	1	2	2	3	0	0	0	1	0	0	0	0.49	1481.74	54.8	168.66	2727.08	2267.19	165.96	8.91	9.43	35.95	1.52935	0	3	2	3	12922.8
5376	1	41	1	1	1	1	2	3	1	2	0	0	1	0	0	0.16	1587.73	27.68	255.94	262.5	147.02	11.85	3.84	4.9	43.71	-3.71632	1	1	2	8	2081.97
5385	2	35	1	4	1	3	2	2	2	2	0	0	0	0	0	0.48	2171.54	89.97	221.74	318.78	46.43	49.13	7.46	12.65	101.58	-1.14297	0	2	2	9	14792.5
5396	1	65	2	1	1	2	2	2	2	2	1	0	0	0	0	0.29	1606.79	28.61	257.45	481.96	204.59	67.59	4.5	2.87	67.46	-2.72494	0	1	2	3	1108.11
5400	2	22	1	4	2	3	2	4	0	1	3	0	0	0	0	0.67	3373.97	145.12	353.99	712.27	116.7	74.18	7.11	18.93	163.63	0.970378	1	3	1	11	3560.46
5406	2	44	1	3	1	1	3	3	0	0	1	0	0	0	0	0.01	1908.76	52	292.25	405.94	52.56	12.73	8.23	5.14	110.64	-1.86634	1	2	1	1	48987.7
5408	1	50	1	4	1	1	3	4	1	2	0	1	0	0	0	0.29	3481.08	122.6	433.89	636.54	267.55	73.38	8.85	16.98	201.17	1.59154	0	4	2	8	4395.47
5411	2	57	2	1	1	2	2	4	0	2	1	0	0	0	0	1.36	1471.63	44.9	232.1	1261.15	841.42	183.14	4.38	5.84	52.75	-0.771354	0	2	1	3	2678.99
5421	2	73	2	3	1	1	3	4	0	1	0	0	0	0	0	0.72	1326.29	49.71	180.56	944.28	808.77	129.42	4.73	7.76	52.44	-1.31808	0	2	2	5	19909.6
5431	2	27	1	2	2	1	3	2	2	2	2	0	0	0	0	0.02	1552.86	52.85	215.49	217.68	26.41	11.94	5.26	8.1	80.82	-2.68152	0	1	2	7	12661.7
5437	1	20	1	3	2	3	3	4	0	2	1	0	0	0	0	0.19	2302.64	63.25	326.45	171.87	60.23	8.66	9.76	6.79	88.64	-2.05407	0	2	1	11	75675.6
5438	2	81	2	3	1	2	2	3	0	1	0	0	0	0	0	0.24	1724.58	83.82	206.04	718.05	128.12	101.1	10.67	10.82	145.5	0.707065	0	3	1	1	8321.87
5442	1	40	1	3	3	3	3	3	0	2	1	0	0	0	0	0.06	1873.1	80	221.53	566.43	166.5	34.6	5.94	9.02	124.25	-1.262	0	2	2	10	52144.4
5445	1	50	1	3	3	2	2	4	1	1	1	0	0	0	0	0.48	2197.57	93.07	258.66	706.51	140.09	202.21	4.76	14.45	91.26	0.222762	0	3	2	3	29764.3
5448	1	49	1	4	2	1	3	2	2	2	1	1	0	0	0	0.05	2985.5	172.96	200.36	453.94	68.78	59.04	12.42	25.74	232.99	3.1435	0	4	1	7	4105.69
5452	2	85	2	3	2	2	2	3	0	1	0	1	0	0	0	0.16	1752.52	80.54	178.98	1449	1230.83	67.31	13.38	7.05	77.26	0.325526	0	3	1	11	12980.8
5455	1	28	1	3	2	1	3	2	0	1	3	0	0	0	0	0.26	2712.3	82.77	340.15	1511.96	80.19	94.33	13.48	21.91	98.6	2.1355	0	4	1	12	26150
5456	2	45	1	3	3	1	3	4	0	2	2	0	0	0	0	0.13	1693.97	87.86	141.13	679.7	200.69	40.11	9.22	10.11	82.59	-1.13087	0	2	1	12	30506.7
5459	2	66	2	3	1	1	2	3	0	0	0	1	0	0	0	0.31	879.92	36.98	116.43	1286.14	855.11	89.3	5.34	4.25	65.47	-1.41149	0	2	1	11	29084.8
5460	1	38	1	5	3	2	3	3	2	1	3	0	0	0	0	0.68	1885.68	87.73	257.39	808.05	139.93	85.44	6.75	18.25	118.46	0.345681	0	3	2	6	44958.5
5463	1	60	2	1	1	1	1	3	1	2	3	0	0	0	0	0.08	3098.91	147.61	333.06	1786.31	441.43	110.84	10.99	25.41	225.4	4.53335	0	4	2	5	975.515
5464	2	48	1	1	1	1	3	4	1	2	2	1	1	0	0	1.77	1729.55	125.88	167.77	3907.92	3734.23	85.7	8.44	29.71	112.99	5.30536	1	4	2	13	1954.56
5476	2	56	2	1	1	2	2	3	0	0	3	0	0	0	0	7.83	185.72	2.72	39.49	39.74	39.74	6.43	0.91	0.52	6.25	-5.44992	1	1	2	6	2209.96
5477	1	38	1	3	3	3	3	4	2	2	2	0	0	0	0	0.21	2744.65	88.58	254.09	671.51	617.13	76.8	12.67	8.92	126.36	0.393147	0	3	1	5	14119.7
5484	2	41	1	3	3	1	3	1	0	1	2	0	0	0	0	0.02	1364.89	27.44	245.58	429.89	425.74	7.8	7.24	4.6	59.86	-2.78789	0	1	3	1	59746
5489	2	66	2	1	1	2	2	3	0	0	1	0	0	0	0	1.3	1525.4	42.7	239.49	939.77	650.41	168.94	5.2	6.37	42.14	-1.2217	1	2	1	13	475.621
5492	1	37	1	4	1	3	3	2	0	0	0	1	0	0	0	0.19	1637.1	52.31	234.85	913.79	299.52	129.97	5.18	6.97	68.02	-1.23211	0	2	1	6	5075.9
5493	2	40	1	4	3	2	2	2	0	1	2	0	0	0	0	0.12	2508.87	64.07	394.5	1405.67	1125.27	155.68	7.33	8.44	91.12	0.479409	0	3	1	9	13559.6
5494	2	21	1	3	2	3	2	2	0	0	1	0	0	0	0	0.09	2294.06	89.73	353.06	876.69	235.02	53.7	11.63	12.5	163.13	1.02731	0	3	1	5	15543
5496	1	68	2	3	2	1	3	2	1	2	0	1	1	1	0	0.7	1472.36	104.82	174.16	1599.38	1397.19	86.82	5.81	16.05	122.7	1.0836	0	3	1	11	13906
55	2	61	2	2	3	2	3	2	2	2	1	0	1	0	0	0.18	2538.42	71.13	279.65	1596.64	1280.55	288.75	20.3	8.18	71.46	3.58307	0	4	2	9	3042.58
5503	1	76	2	1	1	1	2	3	1	1	1	0	0	0	0	0.78	1892.64	71.83	327.2	1985.81	1279.47	125.34	3.94	11.05	85.93	0.409929	0	3	2	5	581.89
5504	2	20	1	1	1	1	2	2	0	0	0	0	0	0	0	0.43	2894.98	183.03	328.27	4131.35	3267.17	118.92	15.65	12.44	412.14	9.75021	0	4	2	6	7808.96
5508	1	42	1	3	1	3	3	3	2	2	1	0	0	0	0	1.64	3740.14	104.4	309.76	728.08	62.92	13.63	7.69	18.91	86.77	-0.679879	0	2	1	12	33030.2
551	2	53	2	3	1	1	3	3	0	1	0	0	0	1	0	0.32	728.65	42.16	95.03	157.78	40.7	62.92	2.46	8.16	85.46	-2.62266	1	1	2	11	33884.3
5514	1	42	1	4	3	1	3	2	0	0	2	0	0	0	0	0.01	2888.63	99.84	553.12	2146.88	1221.71	330.67	9.27	12.05	54.02	2.84419	0	4	2	4	7569.45
5520	2	69	2	1	1	2	1	3	0	0	1	1	1	0	0	0.08	824.51	69.01	88.42	1192.16	1057.6	44.5	2.81	5.85	58.5	-2.19883	0	1	1	2	2084
5527	1	36	1	5	1	1	2	4	2	2	1	0	0	0	0	3.35	3591.88	38.52	751.1	3793.09	3586.19	160.97	7.29	5.09	31.12	2.01757	0	4	2	5	18547.6
5533	1	77	2	3	2	1	2	2	0	0	0	0	0	0	0	0.19	2371.01	81.43	332.96	997.77	303.01	155.65	10.66	11.37	107.9	0.970468	0	3	2	11	10267.8
5543	2	40	1	3	3	3	3	4	0	0	0	0	0	0	0	0.91	1846.82	30.98	280.45	2213.36	1635.94	180.03	7.09	6.83	28.98	0.399289	0	3	1	1	79954.2
5546	2	21	1	3	1	1	1	2	2	1	1	0	0	0	0	0.22	2339.32	51.63	360.03	167.88	38.67	7.61	6.03	8.42	67.54	-2.8174	0	1	1	11	40301.8
5547	1	44	1	2	1	1	2	4	2	2	0	1	1	0	1	1.09	2459.14	50.82	430.54	409.19	67.7	91.49	3.18	7.29	51.66	-2.62443	1	1	2	4	7343.91
5549	2	51	2	3	1	2	3	2	0	2	1	0	0	0	0	0.03	3156.32	76.48	417.78	1640.94	261.73	45.55	12.27	11.25	127.96	1.08034	0	3	1	10	27976
5553	2	45	1	1	1	1	2	4	0	0	0	0	0	0	0	0.28	2194.05	96.21	267.39	433.42	188.25	100.74	14.91	13.32	106.84	0.765772	0	3	1	4	2678.99
5555	2	48	1	5	1	3	1	4	0	0	0	0	1	0	0	0.43	1538.47	80.08	185	1427.05	1331.73	83.31	5.4	15.32	65.31	-0.139646	0	3	1	11	23150.4
5562	1	64	2	3	1	2	2	2	2	2	0	0	0	0	0	0.1	1970.03	35.44	302.17	136.18	99.99	41.32	5.04	4.69	44.12	-3.40061	0	1	1	7	9587.77
5575	1	26	1	3	3	1	2	2	0	0	0	0	0	0	0	0.04	2502.78	93.26	315.34	1320.86	423.49	15.19	9.21	11.12	127.68	0.0648037	1	3	1	1	14763.5
5576	1	36	1	3	3	3	2	2	2	2	2	0	0	0	0	0.18	3464.3	57.6	626.01	1091.68	26.65	79.93	7.96	12.03	114.84	0.0490734	0	3	1	9	23661.3
5577	1	57	2	3	3	1	3	3	1	1	2	1	0	0	0	0.07	1866.47	97.13	190.73	664.66	243.7	111.65	21.36	13.65	120.02	2.32091	0	4	2	1	20344.4
5579	2	53	2	3	3	2	3	4	0	0	1	1	0	0	0	0.39	4223.6	139.95	420.5	1801.13	307	169.66	22.45	24.87	125.47	5.22988	0	4	1	11	21519.1
5590	2	58	2	4	1	2	3	2	2	1	0	0	0	0	0	0.07	1059.69	31.97	176.19	541.28	503.3	104.13	3.48	3.71	49.97	-2.61114	1	1	2	9	3550.44
5591	2	53	2	3	3	1	3	4	1	0	0	0	0	0	0	0.55	2770.24	99.5	350.93	4040.83	3322.05	160.65	16.6	21.67	116.22	6.53935	0	4	1	7	22583
5603	2	29	1	1	1	1	2	3	0	1	0	0	0	1	0	0.16	2312.94	88.61	405.28	1288.3	927.54	54.22	9.24	13.36	99.25	0.29907	1	3	1	12	4937.81
5608	1	54	2	3	1	1	2	2	1	2	1	0	0	0	0	0.13	2659.56	105.36	243.28	504.61	85.59	17.36	2.79	14.75	178.65	-0.585685	0	3	2	12	48383
5610	1	74	2	3	3	1	3	2	1	1	3	1	0	1	0	0.1	1708.76	72.67	209.97	759.78	69.6	29	12.55	11.12	76.55	-0.671967	0	2	1	6	19026.1
5613	1	63	2	1	1	1	2	4	2	2	1	0	0	0	0	0.22	2938.76	102.59	337.1	648.56	284.39	122.46	12.82	15.17	156.57	1.80467	0	4	2	5	970.739
5614	1	21	1	3	2	3	2	1	0	1	2	0	0	0	0	0.08	2504.35	96.03	356.33	1097.15	81.21	45.01	4.73	12.39	87.09	-1.14486	0	2	2	2	31741.8
5615	1	39	1	2	2	1	2	2	2	1	0	0	0	0	0	0.24	2936.81	124.05	343.29	865.57	431.59	45.94	14.92	12.98	178.9	1.79436	0	4	2	12	16773.4
5623	1	70	2	3	3	1	3	2	0	1	3	1	0	0	0	0.19	1546.53	55.23	225.11	846.59	597.66	89.56	4.86	9.43	61.78	-1.49475	0	2	2	5	8616.48
5625	1	60	2	3	1	1	2	2	2	2	0	1	0	1	1	0.98	1083.26	45.88	175.21	2885.7	2803.28	37	3.18	8.84	62.23	0.0875664	0	3	1	11	17609.5
563	1	23	1	1	1	1	1	3	1	2	3	1	0	0	0	0.04	1978.82	95.48	235.14	76.17	38.41	48.26	7.3	11.99	126.11	-1.08096	1	2	2	7	3813.87
5630	1	46	1	1	2	1	2	4	1	2	2	1	1	0	0	0.44	2263.05	68.1	221.03	2158.07	2060.9	29.56	10.97	7.66	102.26	0.893572	1	3	1	4	9063.21
5633	1	26	1	1	2	3	2	2	2	2	2	0	0	0	0	0.91	2295.83	99.86	273.41	514.54	226.14	83.93	7.23	10.37	146.86	-0.163718	0	3	2	8	4333.84
5634	1	31	1	3	2	1	2	4	2	2	2	1	1	0	0	0.4	4339.51	126.69	507.94	764.88	77.63	50.26	11.47	14.67	173.18	1.19819	0	3	1	11	12067.5
5635	1	78	2	3	3	1	2	3	1	1	1	0	0	0	0	0.88	1174.14	42.52	161.17	677.51	614.47	134.49	4.95	5.68	53.17	-1.71591	0	2	1	8	8585.52
5641	1	20	1	3	2	3	3	2	0	2	2	0	0	0	0	0.03	3171.96	67.62	485.54	682.86	213.51	56.2	8.06	12.4	67.58	-1.16678	0	2	1	1	14763.5
5650	2	44	1	4	2	3	3	4	0	0	0	0	0	0	0	0.36	1725.86	74.72	207.64	564.27	70.24	37.58	3.35	8.57	53.61	-2.7957	0	1	2	4	7374.77
5651	2	54	2	3	1	1	3	3	0	0	3	1	0	1	1	1.19	1481.54	68.25	237.76	1017.06	250.19	104.69	3.96	12.68	43.19	-1.39937	1	2	1	8	27473.7
5654	2	82	2	3	1	1	2	3	1	1	2	1	1	0	0	0.21	784.84	50.64	106.51	2087.6	1820.77	89.92	3.77	3.62	57.65	-0.874147	0	2	2	3	6506.61
5657	1	26	1	3	1	3	1	1	0	0	0	0	0	0	0	0.07	1336.63	64	134.21	138.3	37.16	6.52	4.15	9.6	88.24	-2.71114	1	1	1	10	34701.3
5662	1	24	1	4	1	3	1	2	2	2	2	0	0	0	0	0.03	3254.28	136.33	298.96	769.39	380.76	47.07	13.81	14.96	184.56	1.81379	0	4	2	5	4706.94
5666	2	47	1	3	1	3	2	2	2	2	2	0	0	0	0	0.08	3116.92	138.65	123.43	856.67	583.17	21.86	11.02	17.82	175.15	1.41252	0	3	2	8	49574.5
5673	1	66	2	3	2	1	2	3	1	1	0	0	0	0	0	0.98	1643.11	76.85	243.47	1026.02	901	334.08	10.74	6.98	83.56	1.98097	0	4	1	12	13112.3
5674	1	85	2	3	3	1	3	2	0	1	0	1	0	0	0	0.3	1909.08	73.83	220.89	786.81	425.78	155.69	7.49	13.35	99.49	0.383341	0	3	2	11	8355.34
5676	1	50	1	4	1	2	1	3	2	1	0	1	0	0	0	0.66	1781.21	57.57	212.17	1631.67	1282.33	77.18	6.28	5.5	98.79	-0.325489	1	3	2	9	3604.37
5678	1	40	1	1	1	1	1	2	1	2	3	0	0	0	0	0.06	2965.96	101.73	292.69	553.74	487.76	340.39	6.88	16	108.45	2.17637	0	4	1	12	2373.84
568	2	63	2	3	3	1	3	3	0	1	3	0	0	0	0	0.32	1789.71	90.93	196.97	708.48	378.53	181.75	8.32	14.57	95.84	0.730011	0	3	2	3	32660.7
5685	2	28	1	1	1	2	1	2	0	0	1	1	0	0	0	0.09	3203.47	106.83	360.44	1124.04	377.97	209.26	20.28	18.12	145.03	4.31053	0	4	1	4	15105.6
5686	1	46	1	3	2	1	1	2	1	2	0	0	0	0	0	0.23	3530.35	121.14	469.57	2193.52	1112.5	151.68	18.42	19.69	184.13	5.3939	0	4	1	1	23270.3
569	2	29	1	1	1	1	3	3	0	1	0	0	0	0	0	0.88	2063.45	62.58	286.4	358.06	82.96	108.1	6.9	7.27	96.02	-1.2561	1	2	1	10	3992.36
5692	2	20	1	3	2	3	1	2	0	1	1	0	0	0	0	0.03	1608.5	36.11	320.14	988.15	237.38	196.44	7.38	10.42	32.02	-0.453691	1	3	1	8	14300.1
5699	1	21	1	1	1	3	2	2	2	2	3	0	0	0	0	0.22	2254.58	124.68	225.24	333.38	48.42	12.91	6.89	11.26	139.37	-1.09992	0	2	2	8	7109.22
57	1	39	1	3	3	1	3	3	0	1	0	1	0	0	0	0.27	3490.26	80.29	402.45	1211.54	619.87	156.49	9.7	7.78	87.74	0.439031	0	3	2	5	17180.3
5709	1	22	1	3	2	3	2	3	2	2	3	0	0	0	0	0.08	2510.61	123.8	237.45	653.72	135.65	32.22	11.94	8.68	167.17	0.345707	0	3	2	10	48223.9
5713	1	45	1	3	3	1	3	4	0	1	2	0	0	0	0	0.51	1645.98	116.1	115.95	705.57	99.82	24.29	8.08	7.33	223.28	0.448328	0	3	1	11	34872.4
5715	2	64	2	3	1	1	2	2	2	2	0	0	0	0	0	0.96	2662.29	99.23	268.77	2740.06	2046.51	158.43	10.44	9.39	137.04	3.21169	0	4	1	11	20004.3
5718	2	40	1	1	2	1	3	3	0	1	0	0	0	0	0	0.92	1204.54	40.88	161.45	149.5	39.46	25.91	4.03	5.15	52.06	-3.53326	1	1	1	4	4580.02
5725	1	69	2	3	3	2	3	3	1	2	1	1	0	0	0	0.42	2593.72	92.77	257.87	1352.72	172.97	41.61	12.14	12.92	110.92	0.642954	0	3	1	2	13979.4
5727	2	76	2	1	1	2	2	3	0	2	0	1	1	0	0	0.19	809.75	29.38	123.91	251.77	24.49	69.49	1.88	3.2	33.28	-3.8598	0	1	1	4	880.058
5744	1	23	1	5	2	3	3	2	0	2	0	0	0	0	0	0.05	2055.12	68.52	393.92	14.05	7.22	0.61	0.84	11.85	124.09	-2.62439	0	1	2	8	53716
5747	2	52	2	1	1	1	2	3	0	0	0	1	0	0	0	0.28	1933.23	91.87	289.36	213.77	74.87	173.58	6.19	13.38	87.22	-0.441895	1	3	2	6	1716.53
5749	2	66	2	4	1	1	2	4	1	1	0	1	1	0	0	0.25	2012.9	72	325.12	3218.65	2978.39	607.16	6.02	10.14	105.79	6.87149	0	4	2	4	4205.42
5753	1	61	2	1	1	1	3	4	1	1	0	0	0	0	0	0.16	2424.62	60.56	309.23	412.65	76.6	54.59	7.73	9.69	75.52	-1.64968	0	2	1	12	1125.89
5759	2	52	2	1	1	1	3	3	2	2	1	1	0	0	0	0.19	2326.69	59.15	307.22	321.56	99.12	17.39	13.2	8.41	66.38	-1.48392	0	2	1	4	5048.39
5761	2	52	2	4	3	3	3	2	1	1	0	0	0	0	0	0.05	2069.88	77.13	269.58	1609.96	1243.04	101.83	7.02	9.54	104.65	0.46811	0	3	2	6	7100.89
5765	2	61	2	3	3	1	3	2	0	1	2	0	0	0	0	1.01	1205.09	51.7	162.3	632.7	42.8	55.59	34.28	25.67	49.85	3.81716	0	4	1	10	15868.7
5777	1	60	2	3	2	1	3	4	1	2	1	0	1	1	0	0.18	1451.45	70.1	160.93	634.85	91.63	64.62	9.03	5.27	138.19	-0.615841	0	2	1	11	25819.1
5779	2	22	1	3	3	3	3	2	0	2	0	0	0	0	0	0.01	2224.23	79.38	160.86	589.93	230.79	206.81	5.09	9.32	89.91	-0.286081	1	3	3	1	8794.39
578	2	46	1	3	2	2	3	2	1	2	0	0	0	0	0	0.12	2506.59	100.38	233.15	884.77	759.37	67.3	12.9	10.96	81.44	0.0733333	0	3	1	12	48366.5
5783	2	26	1	4	2	2	2	2	0	1	0	0	0	0	0	0.05	2588.27	90.22	425.44	707.11	514.16	132.92	13.58	11.12	166.97	1.89367	0	4	1	12	35412
5789	2	69	2	1	1	2	2	2	0	2	0	1	0	0	0	0.49	1008.05	41.64	153.65	297.8	139.04	73.91	3.82	3.46	49.58	-3.17268	0	1	1	4	1129.99
5794	2	39	1	1	1	1	2	3	0	2	0	0	0	0	0	0.19	1226.49	60.11	107.23	642.05	579.84	72.65	29.56	7.78	78.73	2.089	0	4	2	2	5546.07
5799	1	32	1	3	2	1	2	3	2	2	2	0	0	0	0	0.02	1023.25	44.21	96.17	146.09	49	21.67	3.96	7.76	63.43	-3.15427	0	1	2	7	13916.6
5805	2	42	1	1	2	1	2	3	2	2	0	0	1	0	0	0.23	1808.91	69.02	315.84	1300.43	169.43	325.77	4.06	9.65	81.54	1.1658	1	3	1	4	2265.25
5811	2	44	1	3	3	1	3	4	1	1	0	0	0	0	0	0.59	1124.72	36.11	130.66	286.19	133.37	38.59	3.08	6.09	31.39	-3.64657	0	1	1	11	50197.5
5820	1	42	1	4	1	3	3	4	0	1	3	0	0	0	0	0.47	2404.33	80.42	441.69	16560.2	16301.1	470.11	4.52	12.02	90.14	20.5807	0	4	2	4	13212.5
5826	2	61	2	4	1	1	3	2	0	1	0	1	0	0	0	0.09	1285.67	50.64	157.66	961.37	708.79	181.43	6.67	8.09	93.17	0.10862	0	3	2	9	1668.4
583	1	42	1	4	1	3	2	2	2	2	0	0	0	0	0	0.03	3508.34	176.28	454.82	1240.43	272	350.47	18.78	21.79	222.02	6.99073	0	4	2	9	8941.89
5830	1	70	2	4	1	3	1	3	2	1	0	1	1	0	0	0.68	2103.48	83.69	291.18	1340.8	209.52	151.49	10.42	16.55	85.18	1.33318	0	3	1	7	3121.65
5831	1	47	1	3	1	1	3	2	2	2	0	0	0	0	0	0.26	3756.48	130.47	381.13	4667.51	620.29	215.6	8.94	17.77	197.37	6.62741	0	4	2	7	76198
5838	1	24	1	3	2	1	2	2	2	0	0	0	0	0	0	0.12	1658.64	32.3	306.24	216.87	100.62	60.01	5.24	3.94	47.03	-3.15445	0	1	2	10	21429.7
584	1	20	1	3	2	3	1	3	0	2	2	0	0	0	0	0.06	2708.73	157	259.69	602.48	130.55	23.1	8.22	30.07	174.49	1.8315	0	4	1	11	24812.7
5841	2	37	1	4	3	2	2	4	0	2	3	0	0	0	0	0.71	5449.08	137.32	805.93	3682.43	3299.02	452.63	22.94	20.41	119.09	9.78014	0	4	2	8	5447.58
5843	1	56	2	1	1	2	1	2	1	2	1	1	1	0	1	0.21	1956.51	81.35	214.04	520.92	414.9	61.96	10.63	7.81	103.19	-0.708649	1	2	2	6	5498.01
5844	1	36	1	1	3	1	3	2	0	1	0	1	0	0	0	0.07	894.14	49.83	78.84	102.32	15.29	0.33	1.59	3.82	41.66	-4.48268	0	1	1	7	7721.23
5846	2	30	1	1	3	3	3	3	2	2	2	0	0	0	0	0.42	1137.99	41.57	102.82	736.44	395.65	39.28	4.31	5.64	51.36	-2.71658	1	1	2	11	7089.86
5862	2	75	2	3	1	1	2	2	0	0	0	0	0	0	0	0.03	709.24	22.75	112.01	809.67	795.48	8.95	2.69	3.22	27.13	-3.68959	0	1	1	11	39278.6
5863	1	31	1	3	2	1	3	2	0	1	1	0	0	0	0	0.06	2147.03	125.14	181.4	284.81	145.44	46.8	6.04	19.93	92.02	-0.830195	0	2	1	1	18315.3
5865	2	49	1	1	2	2	2	3	0	2	3	0	0	0	0	1.1	2062.74	43.4	209.24	243.53	77.1	27.6	3.43	7.41	49.83	-3.3318	0	1	1	4	5069.77
5868	2	47	1	4	1	1	3	2	2	2	0	0	0	0	0	0.21	1661.97	139.81	157.94	31.08	2.55	12.95	4.91	22.76	222.98	0.719791	0	3	1	7	10764
588	1	39	1	4	1	1	1	3	0	0	0	0	0	0	0	0.06	3077.64	82.7	614.85	347.59	205.87	600.58	3.6	13.9	115.42	3.69212	0	4	1	2	23767.4
5896	2	36	1	4	1	3	2	4	2	0	0	0	0	0	0	0.32	3047.95	133.8	418.88	316.87	17.81	23.67	8.38	19.41	356.45	3.35009	0	4	2	9	12542.4
59	1	70	2	1	1	1	1	3	1	2	0	0	0	0	0	0.73	1414.35	44.46	93.25	76.87	36.45	14.59	6.92	8.86	49.77	-2.9297	0	1	1	6	722.722
5901	2	54	2	3	1	2	2	2	1	2	2	1	1	0	0	0.02	1024.1	42.81	163.77	1914.71	1838.44	138.7	10.15	9.42	49.36	0.843929	0	3	3	1	27660.7
5903	2	48	1	3	2	2	1	4	1	2	1	1	0	0	0	0.98	2712.77	102.79	345.1	598.37	304.03	104.74	13.43	14.22	234.64	2.81003	0	4	2	1	14816.9
5908	1	49	1	1	1	1	2	3	1	2	0	0	0	0	0	0.07	2802.77	87.35	419.81	795.51	402.61	167.78	14.52	12.31	139.07	2.09432	0	4	1	4	4871.34
5914	2	63	2	4	1	1	1	4	0	0	0	1	0	0	0	1.16	592.68	32.08	59.98	895.9	719.35	113.34	2.78	2.74	23.16	-2.77219	0	1	1	5	13331.5
5919	1	73	2	3	1	1	3	2	1	1	3	0	0	0	0	0.14	4684.94	126.72	531.32	1970.65	1635.47	230.39	67.66	28.71	410.9	18.043	0	4	1	5	14170.6
592	1	32	1	3	3	1	3	3	0	2	0	0	0	0	0	0.09	2685.2	70.87	360.16	769.94	545.89	90.67	12.5	10.32	76.34	-0.0718076	1	3	1	12	18982.6
5924	2	82	2	5	1	2	1	2	0	0	0	0	0	0	0	0.1	1152.64	61.02	140.73	957.02	627.58	142.33	5.07	7.46	60.56	-1.08448	0	2	1	10	8357.45
5926	1	21	1	1	1	1	2	2	0	1	3	0	0	0	0	0.09	2290.71	95.62	348.81	461.51	82.53	36.17	4.11	14.4	121.83	-1.16025	0	2	2	6	4376.77
5929	2	34	1	4	2	1	2	3	1	2	0	0	0	0	0	0.1	1774.47	60.48	260.87	460.43	282.52	128.37	9.16	4.22	89.34	-0.97983	1	2	3	1	3433.55
593	1	35	1	3	1	1	2	4	1	2	0	0	0	0	0	0.14	5696.43	209.57	617.81	2957.66	2430.88	142.38	18.41	23.63	203.93	7.00604	0	4	1	1	21593.6
5935	2	62	2	3	1	2	2	4	1	1	1	1	0	0	1	0.12	2275.99	112.25	304.25	511.09	495.31	95.12	8.91	19.7	106.23	0.541311	0	3	2	1	14878.2
5936	1	66	2	1	1	3	2	2	1	2	0	0	0	0	0	0.16	871.35	25.03	139.03	44.57	12.66	117.43	1.88	4.09	41.34	-3.40029	0	1	1	13	1256.05
5944	2	31	1	3	1	2	1	3	2	2	1	0	0	0	0	0.6	1825.44	43.79	315.65	391.98	207.71	101.87	5.98	5.07	58.89	-2.18138	0	1	2	1	32929.6
5949	2	59	2	3	3	1	3	2	1	2	3	0	0	0	0	0.2	1615.2	51.68	172.68	908.51	634.05	80.93	6.91	5.35	69.07	-1.47561	0	2	2	12	25326.3
595	1	34	1	3	2	2	2	2	2	2	0	0	0	0	0	0.06	4080.75	120.72	526.9	1335.04	61.33	5.68	7.5	14.7	185.48	0.877299	0	3	1	1	23578.9
5952	2	38	1	3	1	1	1	4	2	2	3	0	0	0	0	1.14	1230.94	33.96	75.61	140.39	22.51	52.36	2.6	3.44	52.29	-3.68833	0	1	1	1	16288.7
596	2	30	1	3	3	1	3	3	2	2	3	0	0	0	0	1.26	1831.71	79.65	183.97	619.17	178.16	56.67	4.75	9.8	98.04	-1.52344	0	2	2	12	16776.9
5961	2	63	2	4	1	2	3	4	1	2	0	0	1	0	0	1.26	464.41	20.04	60.82	194.95	119.37	29.03	2.09	2.3	20.38	-4.51087	1	1	1	7	3740.16
5965	2	23	1	1	1	1	1	4	0	1	1	0	0	0	0	0.7	1000.82	47.25	120.36	163.69	138.1	52	5.37	4.47	67.34	-2.8809	0	1	2	2	5015.93
5967	1	33	1	4	1	1	3	4	0	1	0	1	0	0	0	0.12	2802.74	85.78	417.16	229.12	123.08	32.06	14.54	12.44	103.74	-0.251148	0	3	1	9	25197.3
5968	1	68	2	4	1	1	2	4	0	2	0	1	1	0	0	1.26	780.02	32.26	113.48	92.78	32.84	44.62	0.84	3.53	65.65	-3.85672	0	1	2	11	2033.12
5970	1	82	2	3	2	1	3	3	0	1	0	1	1	0	1	1.6	1347.44	37	194.1	223.29	71.58	97	4.79	5.55	46.43	-2.74068	0	1	2	11	8516.91
5976	1	47	1	1	1	1	2	4	2	2	2	1	0	0	0	1.57	1707.56	63.55	135.95	340.63	18.24	24.22	4.16	8.26	88.94	-2.49049	0	1	1	4	3016.66
5982	1	59	2	3	3	2	2	4	2	1	0	0	0	0	0	0.26	3961.04	108.96	626.17	1279.83	684.68	230.47	22.56	14.18	234.27	6.067	0	4	2	9	20092.4
5985	1	29	1	3	2	1	3	3	0	2	1	0	0	0	0	0.21	5040.22	197.09	502.2	1169.8	273.58	41.18	13.13	23.45	286.78	4.39126	0	4	2	1	18149.2
5987	1	40	1	3	3	1	3	2	0	1	2	0	0	0	0	0.03	2020.49	73.95	300.19	2050.25	190.47	53.61	15.24	13.64	62.92	1.19208	0	3	1	9	35003
5992	1	20	1	1	2	3	3	2	0	2	0	0	0	0	0	0.03	3408.37	158.7	402.23	1469.49	418.16	273.28	14.6	22.82	160.23	5.02681	0	4	1	10	12036.8
5994	2	27	1	1	2	1	3	1	0	1	2	0	0	0	0	0.07	2699.32	75.84	325.51	484.65	93.55	137.23	10.57	8.08	162.75	0.803198	0	3	1	8	4500.63
6000	2	77	2	3	1	1	2	3	0	0	0	1	1	0	0	0.28	964.96	44.98	112.44	592.63	41.17	5.48	4.2	5.92	82.59	-2.74893	0	1	2	3	20113.1
6003	1	46	1	4	1	3	1	3	1	2	0	0	0	0	0	0.58	1200.59	39.28	201.7	96.5	48.66	12.62	2.97	4.56	42.11	-4.07497	1	1	1	7	12527.9
6008	2	58	2	3	1	1	3	2	0	0	1	0	0	0	0	1.18	1102.68	39.85	130	359.53	85.25	60.41	4.38	4.31	73.1	-2.72123	0	1	2	12	20095.5
6019	2	52	2	3	1	1	2	3	1	1	0	0	0	0	0	0.39	1774.63	64.54	230.88	278.14	261.14	44.57	7.01	11.25	69.23	-1.87352	1	2	1	1	19530.4
602	1	28	1	1	1	1	1	3	2	2	0	0	0	0	0	0.51	2354.18	120.52	244.59	127.15	12.95	6.67	8.41	9.86	256.9	0.5629	0	3	1	6	11458.7
6025	1	50	1	2	1	3	1	3	1	2	0	0	0	0	0	0.27	843.51	26.45	140.25	1.5	1.5	0	3.96	4.33	26.15	-4.40246	1	1	2	7	4786.07
6037	1	45	1	1	1	2	3	3	2	2	1	0	0	0	0	0.18	2903.34	82.79	371.61	284.36	145.94	53.24	10.17	7.79	149.54	-0.424334	0	3	1	6	5589.89
6039	1	42	1	3	2	3	2	4	0	0	1	1	1	0	0	0.23	4601.6	137.19	511.92	877.25	303.33	57.83	21.1	18.34	223.49	4.04823	0	4	2	8	20214.4
6050	1	34	1	1	1	3	2	4	2	0	3	0	0	0	0	0.28	1695.4	65.05	231.19	493.17	395.6	69.08	6.22	10.4	87.86	-1.3411	0	2	1	1	11456.8
6051	1	65	2	4	2	1	1	3	0	1	0	1	1	0	0	0.16	910.42	49.33	112.77	8025.96	105.77	31.82	3.73	9.36	87.34	4.51635	0	4	2	7	2986.73
6054	2	48	1	1	1	1	3	4	0	0	1	1	0	0	0	0.38	2107.38	71.91	163.35	742.53	498.91	46.67	12.16	13.06	60.83	-0.535237	0	3	2	3	2168.62
6063	1	66	2	3	3	1	3	3	2	2	0	0	0	0	0	0.41	3590.07	175.66	288.45	2735.95	2280.7	130.47	18.53	38.64	154.93	7.38267	0	4	1	8	17033
6066	1	59	2	3	3	1	3	4	0	1	3	0	0	0	0	0.36	2041.33	95.26	279.09	405.97	94.95	60.1	7.17	5.98	211.06	0.0441465	0	3	2	5	24775.2
6067	2	39	1	4	2	2	1	4	2	2	1	0	0	0	0	0.35	1418.7	48.94	164.83	47.86	1.01	0.89	2.13	8.44	71.81	-3.5318	1	1	2	9	4290.5
6073	1	37	1	1	1	1	2	2	0	1	2	0	0	0	0	0.06	1805.36	54.51	314.22	314.66	158.34	146.31	7.99	4.97	79.14	-1.24322	0	2	2	7	5872.49
6075	1	38	1	4	2	1	3	3	0	2	3	0	0	0	0	0.07	4221.18	128.08	557.35	862.05	79.77	211.87	7.37	23.58	188.41	3.2272	0	4	1	9	11200
6077	2	53	2	3	3	3	3	2	0	1	3	0	0	0	0	0.3	3304.02	161.42	289.33	1418.9	669.95	108.83	14.9	18.39	315.57	5.5563	0	4	1	12	25975.1
6078	1	23	1	3	3	3	3	2	0	1	3	0	0	0	0	0.26	2537.8	103.08	300.24	1826.19	371.25	98.11	11.01	14.84	109.35	1.61981	0	4	1	9	29448.6
6082	2	70	2	3	2	2	3	2	0	1	3	0	0	0	0	0.66	1749.33	35.13	258.14	1153.23	538.83	21.42	6.19	8.92	54.68	-1.80897	0	2	2	8	18056.1
6083	1	40	1	3	2	1	2	2	0	2	1	0	0	0	0	0.11	3928.6	130.72	510.85	2292.55	217.85	471.73	6.94	26.65	157.68	6.67448	0	4	1	10	12054.7
6085	1	54	2	3	2	1	3	4	2	2	3	1	0	0	0	0.91	1927.23	77.08	172.99	545.9	76.42	60.52	5.6	10.2	108.07	-1.25373	0	2	1	1	21039.3
6086	2	57	2	3	1	1	3	2	0	2	0	0	0	0	0	0.2	1162.27	25.08	171.66	339.81	130.91	146.58	3.55	3.13	32.01	-2.81888	0	1	2	3	16532.3
6087	2	29	1	1	1	1	1	2	2	0	1	0	0	0	0	0.79	3343.95	103.67	600.38	761.16	674.46	323.65	5.1	13.69	210.46	3.33027	0	4	1	4	12601.8
6089	2	74	2	3	2	1	2	3	0	0	1	0	0	0	0	0.55	641.28	25.02	75.48	240.52	79.92	71.51	1.88	2.98	28.18	-3.93797	0	1	2	11	11284.5
6093	2	52	2	1	1	2	1	4	0	2	0	0	1	0	0	0.99	1134.69	29.33	173.29	203.6	64.36	24.42	5.99	4.25	38.44	-3.4864	0	1	1	4	4109.83
6094	1	63	2	4	1	3	2	3	0	1	1	1	0	0	0	0.28	1771.66	70.28	230.83	505.76	135.85	27.45	4.75	12.77	102.77	-1.54059	1	2	2	9	4142.01
6097	1	68	2	4	1	1	1	3	1	1	3	0	0	1	0	5.78	1133.18	23.3	102.81	8.91	8.29	1.32	0.79	3.21	34.75	-4.84908	0	1	1	7	2987.5
6099	1	23	1	1	1	1	2	2	2	2	0	0	0	0	0	0.06	2116.4	58.32	281.38	397.76	176.83	176.29	5.81	4.94	64.02	-1.46437	0	2	2	8	5821.88
6102	2	42	1	4	2	1	3	4	0	0	0	0	0	0	0	1.23	849.49	40.73	118.31	3613.28	3394.75	47.53	2.57	6.31	25.2	0.0701472	0	3	2	4	4470.97
6109	2	66	2	2	2	1	2	4	0	1	0	1	1	0	0	0.08	2324.98	90.16	297.53	439.88	308.61	80.25	9.53	10.01	119.97	-0.338033	0	3	2	7	2851.24
6115	2	81	2	3	2	2	3	3	1	2	3	1	0	0	0	0.44	1078.42	55.11	96.78	435.3	360.37	187.67	6.47	5.29	80.01	-0.898659	0	2	1	12	18900.7
6116	2	71	2	2	1	1	2	3	0	1	0	1	0	0	0	0.14	1139.95	51.34	120.52	388.77	200.16	5.92	4.12	6.35	67.27	-3.096	0	1	2	7	13359.8
6122	2	59	2	3	1	2	2	4	1	2	0	1	0	0	0	0.69	2191.12	76.21	259	303.29	130.84	53.81	7.29	12.32	103.09	-1.12853	0	2	2	1	32279.5
6124	2	61	2	2	1	2	2	3	0	2	0	1	0	0	0	0.17	1657.89	59.5	222.91	247.42	129.95	88.06	8.56	7.69	75.28	-1.54907	0	2	3	1	12284.2
6125	2	55	2	4	1	3	1	2	0	0	0	1	0	0	0	0.1	1086.58	38.22	165.85	327.92	115.57	115.21	3.76	4.54	58.79	-2.53661	0	1	2	4	15182.4
613	1	69	2	3	1	1	1	3	2	1	0	0	0	0	0	0.48	1765.72	59.51	270.41	1775.65	1553.32	224.53	4.92	7.56	96.07	1.16275	0	3	2	4	6986.88
6138	1	70	2	3	1	2	2	3	1	2	1	1	1	0	0	0.09	2324.21	68.52	417.6	2708.72	619.71	458.67	30.64	22.01	136.85	9.92501	0	4	2	9	3005.12
6140	2	82	2	2	2	2	2	3	1	2	1	0	1	0	0	0.26	1205.96	58.95	151.25	1289	30.83	36.94	3.02	11.57	89.92	-1.35945	0	2	2	7	6580.31
6143	2	23	1	1	2	1	2	3	0	0	3	0	0	0	0	1.43	2307.04	142.9	275.97	3140.3	3082.68	36.69	4.47	17.55	162.97	2.98358	0	4	1	13	6348.25
6146	1	39	1	3	3	2	3	2	0	2	2	0	0	0	0	0.12	3252.95	97.13	330.47	533.31	415.07	121.74	13.68	13.43	125.72	1.2145	0	3	2	6	51913.6
6147	1	70	2	3	3	1	3	3	2	2	0	1	0	0	0	1.51	2365.76	96.63	175.67	1692.35	1350.04	43.78	10.5	13.98	115.11	1.17056	0	3	3	1	13301
6153	1	32	1	1	3	2	3	3	0	1	3	0	0	0	0	0.15	3897.66	93.79	497.04	971.44	336.74	138.08	17.96	13.53	137.2	2.58747	0	4	2	3	4808.1
6154	2	32	1	3	1	1	2	2	0	2	3	0	0	0	0	0.03	1983.7	102.84	243.71	771.72	340.92	206.34	12.51	18.93	82.38	1.86684	0	4	1	1	18906.5
6157	2	38	1	3	2	1	3	2	1	1	0	0	0	0	0	0.27	872.13	27.14	113.73	336.88	32.03	26.15	2.17	5.64	27.18	-3.98912	1	1	2	6	21966.9
6159	2	51	2	4	1	2	1	3	2	2	0	0	0	0	0	0.36	1195.43	72.12	127.78	254.48	135.86	21.16	3.61	9.15	88.78	-2.568	0	1	1	13	9397.31
6162	1	72	2	3	3	1	3	4	1	1	2	1	1	1	0	0.31	1554.14	101.8	260.71	1191.4	934.37	235.85	7.75	8.24	207.01	2.80643	0	4	2	1	11831.6
6168	1	21	1	1	1	1	2	4	0	1	2	0	0	0	0	1.92	1471.39	70.33	170.08	234.48	176.58	100.55	4.04	12.6	70.34	-1.73414	0	2	1	4	6124.59
6170	1	39	1	3	1	1	2	4	2	2	0	0	0	0	0	0.39	2140.83	83.59	270.96	614.36	51.6	25.46	5	9.49	108.75	-1.66975	0	2	2	1	74794.5
6178	2	40	1	1	2	1	3	1	0	1	1	0	0	0	0	0.18	2195.52	79.38	235.64	1579.51	628.9	97.55	12.8	10.11	110.65	1.29395	0	3	2	6	1905.16
6183	1	62	2	1	1	1	2	3	0	1	0	1	0	0	0	0.19	2588.35	74.67	283.34	493.56	360.28	92.68	9.93	9.76	104.58	-0.363652	0	3	2	13	853.552
6184	2	73	2	1	1	2	1	3	0	0	0	0	0	0	0	0.86	802.21	29.91	140.5	1078.15	334.25	34.74	2.66	5.91	40.52	-2.86289	0	1	1	4	1503.48
6185	2	37	1	3	2	1	2	4	2	2	3	0	0	0	0	0.02	1381.01	63.19	149.54	337.59	178.28	199.99	8.71	5.51	61.5	-0.836171	0	2	1	5	36502
6190	2	34	1	4	1	1	1	3	0	1	0	0	0	0	0	0.39	4259.21	138	574.1	3278.37	1738.49	582.14	14.58	20.56	262.26	11.1462	0	4	2	5	15067.7
6196	1	65	2	3	1	1	3	3	0	2	1	0	0	0	0	0.55	2331.75	80.38	270.85	360.81	154.54	163.91	8.7	10.97	83.04	-0.288684	0	3	1	1	19170.9
6197	2	29	1	3	3	1	3	2	0	1	3	0	0	0	0	0.43	1179.48	14.27	115.99	152.13	46.66	15.14	2.72	1.88	15.68	-4.70976	0	1	1	10	15778.6
6198	2	73	2	5	1	1	1	2	0	0	0	1	0	0	0	0.09	1552	59.7	163.67	278.22	111.35	191.89	7.03	4.6	64.3	-1.28522	0	2	1	11	18075.3
6199	1	54	2	3	3	2	1	4	0	2	0	1	0	0	0	0.81	2439.47	70.57	376.59	1166.83	52.5	22.38	4.68	10.47	70.46	-1.74699	1	2	1	8	7035.95
620	2	62	2	4	1	2	1	3	0	0	0	1	0	0	0	0.23	449.95	26.12	46.06	195.15	5.1	1.44	2.46	3.1	57.21	-4.08692	1	1	2	11	3234.06
6201	1	70	2	2	1	1	2	3	0	1	0	1	0	0	0	0.07	1586.46	81.71	170.03	363.29	43.12	20.23	6.53	9.2	73.2	-2.28506	0	1	2	7	8534.73
6203	2	71	2	3	1	2	2	2	2	2	2	1	0	0	0	0.22	1777.21	50.12	253.19	1937.13	1601.49	158.45	9.4	6.64	87.91	1.19484	0	3	2	5	19115
6210	1	21	1	1	2	3	1	3	0	2	2	0	0	0	0	6.25	2060.72	75.07	290.84	1234.34	1139.49	62.4	6.66	6.91	98.82	-0.65583	0	2	1	4	9661.96
6212	1	82	2	3	2	1	2	3	1	1	1	0	0	0	0	0.67	2408.65	69.66	365.8	3433.84	1189.08	55.12	7.66	10.96	99.49	1.82365	0	4	3	1	7143.09
6217	2	27	1	1	1	3	1	3	0	2	0	0	0	0	0	0.64	2092.77	65.36	315.9	1042.9	194.79	362.84	5.32	7.44	71.74	1.1081	1	3	1	4	7331.93
6218	2	30	1	3	3	3	3	2	0	1	3	0	0	0	0	0.5	1650.01	58.65	275.24	1104.45	537.55	226.09	6.5	9.5	82.54	0.549244	0	3	2	4	26603.3
622	2	82	2	3	2	1	3	2	0	0	0	1	0	0	0	0.05	1534.13	77.01	200.16	1636.36	1229.99	205.58	8.09	7.62	110.2	1.50017	0	3	1	1	10722.3
6220	1	23	1	3	1	1	2	2	0	2	1	0	0	0	0	0.23	1879.72	58.39	262.76	130.61	29.3	5.71	3.84	10.65	70.41	-2.94855	0	1	1	1	17931.7
6222	2	61	2	1	3	2	2	4	0	0	0	1	0	0	0	0.54	1893.41	68.83	274.67	860	160.35	144.34	8.35	7.79	83.81	-0.369093	0	3	2	6	568.228
6223	1	45	1	4	1	1	2	2	2	2	0	0	0	0	0	0.1	1966.17	73.1	159.63	440.73	43.57	6.1	5.51	6.85	129.29	-1.86488	0	2	2	5	8941.59
6231	1	41	1	1	1	1	1	4	0	2	0	0	0	0	0	0.18	2778.21	102.68	358.3	393.11	241.62	135.77	5.35	11.69	145.27	0.0168078	0	3	2	3	7275.5
6232	1	67	2	3	1	2	2	3	2	2	0	1	0	0	1	0.21	1171.67	32.09	157.83	169.62	17.07	22.72	3.21	3.72	34.17	-4.09197	0	1	1	7	9127.36
6233	2	46	1	3	2	1	3	4	0	0	2	0	0	0	0	0.35	1504.9	91.16	165.53	832.87	435.06	40.61	6.79	18.62	97.21	-0.254559	1	3	2	2	48794.9
6240	2	53	2	5	3	2	3	2	0	0	1	0	0	0	0	0.29	1220.95	75.71	164.07	66.55	36.1	82.6	4.91	12.55	88.97	-1.66578	0	2	2	9	10871.7
6242	1	23	1	3	2	3	3	2	0	0	1	0	0	0	0	0.25	2384.14	108.82	300.13	479.48	180.94	171.08	6.82	14.68	148.43	0.968769	0	3	2	1	18149.2
6247	1	61	2	4	1	1	2	3	1	2	1	1	0	0	0	0.47	1678.83	63.77	155.19	781.1	458.7	67.09	10.18	6.99	90.89	-0.756746	0	2	2	8	4345.69
6248	1	40	1	4	1	2	1	2	2	2	0	0	0	0	0	0.01	1576.58	62.86	246.53	843.39	244.7	195.82	5.47	8.35	80.29	-0.339349	0	3	2	9	6263.69
6256	2	52	2	4	1	2	3	4	0	0	0	1	0	0	0	1.51	3006.23	115.95	402.05	464.69	80.03	44.47	10.59	8.47	167.1	0.0435754	1	3	2	4	7374.77
626	1	66	2	4	1	2	2	2	2	1	0	1	0	0	0	0.55	981.22	27.27	28	56.32	9.22	22.67	1.35	5.78	28.81	-4.36659	0	1	2	12	3410.94
6260	1	70	2	3	1	1	1	2	0	0	1	0	0	0	0	0.56	2723.37	105.99	400.91	1088.25	761.3	299.35	7.41	14.49	113.87	2.36788	0	4	2	1	4850.81
6266	1	79	2	3	3	1	2	3	1	1	1	0	0	0	0	0.11	2751.89	121.6	469.63	8043.3	5322.06	342.14	30.4	25.5	96.18	14.4804	0	4	2	6	8798.88
6268	1	35	1	3	3	1	3	3	0	1	2	0	0	0	0	0.28	2991.13	152.25	251.31	1140.14	129.42	19.27	5.26	22.95	201.91	1.55181	0	4	2	6	16826.6
627	2	61	2	1	1	2	2	2	0	2	0	1	0	0	0	0.47	1050.96	31.08	182.02	431.96	94.73	102.6	4.75	3.45	61.87	-2.46851	1	1	1	12	1749.38
6270	1	60	2	1	1	2	1	3	0	2	2	0	0	0	0	0.59	3339.46	76.76	220.63	119.54	40.21	11.24	7.62	7.06	155.33	-1.35804	0	2	2	6	2113.23
6273	1	37	1	3	1	2	2	4	2	2	2	0	0	0	0	0.26	4570.27	137.75	547.14	1164.88	527.74	106.08	15.37	17.4	147.77	2.65434	0	4	2	8	28509
628	2	64	2	3	1	2	2	4	2	0	0	0	1	0	0	0.32	2133.75	138.28	143.44	249.22	155.12	78.04	20.01	13.11	149.9	1.81915	0	4	2	5	9106.99
6283	1	79	2	1	1	1	1	3	0	0	0	1	0	0	0	0.53	1577.25	41.32	256.1	386.05	196.49	21.49	2.65	8.02	56.45	-3.18957	0	1	1	3	1283.14
6287	2	53	2	2	1	2	2	4	0	0	0	1	1	0	0	2.56	1068.58	43.2	145.94	960.71	875.09	65.6	6.66	4.9	52.61	-1.846	1	2	1	5	11730.1
6289	2	68	2	4	1	1	1	3	0	2	0	0	0	0	0	0.38	514.34	37.14	78.26	1017.04	995.08	92.98	0.95	3.19	32.75	-2.8731	0	1	2	12	9502.4
6298	2	39	1	3	3	1	3	3	1	2	0	0	0	0	0	0.74	1433.97	60.5	149.72	642.49	133.73	51.32	8.33	10.61	73.22	-1.31229	0	2	3	1	27113.5
6303	1	73	2	4	3	1	3	3	1	1	0	1	0	0	0	0.07	1445.02	87.36	197.06	4281.25	4240.92	62.28	1.56	11.6	108.28	2.65271	0	4	2	4	2049.59
6304	2	71	2	1	1	1	2	2	0	0	0	0	0	0	0	0.65	1263.47	76.45	152.92	178.8	115.41	130.82	2.36	11.82	90.03	-1.55492	0	2	1	4	1848.67
6309	2	80	2	5	1	2	1	4	0	1	0	1	0	0	0	0.38	812.13	33.23	136.28	430.65	109.43	86.84	1.22	4.02	38.17	-3.46699	0	1	2	9	5264.21
6312	1	26	1	3	1	2	3	3	0	2	3	1	0	0	0	0.56	1907.23	60.01	272.87	709.58	57.65	34.88	4.18	13.71	70.18	-1.80898	1	2	1	1	14104.7
6325	2	27	1	1	2	1	3	3	2	2	1	0	0	0	0	0.21	1579.56	97.34	115.43	590.52	90.04	15.53	7.35	10.27	119.67	-1.16404	0	2	1	5	7167.27
6326	1	32	1	4	1	3	2	2	0	0	2	0	0	0	0	0.11	793.49	12.2	141.38	14.85	14.85	52.96	3.87	2.46	26.52	-4.09388	1	1	1	2	20690.5
6327	1	78	2	3	1	1	2	4	1	0	0	1	1	0	0	0.41	1757.64	91.57	100.43	623.9	54.91	23.1	8.63	11.25	128.06	-0.650616	0	2	1	11	10726.6
6328	2	23	1	1	2	3	1	4	0	0	3	0	0	0	0	0.44	2047.32	80.88	290.08	408.59	183.96	48.48	4.43	10.64	94.48	-1.80868	1	2	2	8	10102.7
6334	1	28	1	3	3	1	3	2	2	2	3	0	0	0	0	0.01	3141.37	123.8	324.44	434.54	254.01	70.99	9.11	13.97	178.81	0.787509	0	3	2	8	16755.4
6335	1	66	2	3	1	2	1	1	2	2	0	0	0	0	0	0.08	1396.6	60.32	134.96	327.42	84.92	34.58	5.11	12.05	39.86	-2.63357	0	1	2	5	9462.26
6336	1	45	1	3	1	2	3	4	2	2	1	0	0	0	0	0.37	2561.43	83.47	234.59	2006.24	1326.18	49.7	8.44	9.25	141.38	1.1273	1	3	2	6	20994.5
6337	1	47	1	3	3	1	3	2	0	1	3	0	0	0	0	0.08	1812.35	49.53	230.17	1065.51	789.23	267.93	13.05	6.35	71.43	1.49449	0	3	3	1	59924.7
6339	1	62	2	1	1	1	1	3	1	2	0	1	1	0	0	0.43	2054.43	70.3	381.72	2266.33	1369.32	706.94	3.61	12.09	57.61	5.60445	0	4	1	3	1306.53
6344	2	77	2	3	1	1	2	4	0	0	0	0	0	0	0	0.36	900.5	31.17	105.51	222.7	74.25	10.99	2.95	4.12	25.48	-4.27284	0	1	1	11	29694
6348	1	51	2	1	1	1	2	4	0	2	0	1	0	0	0	0.23	2789.13	91.65	306.5	1416.53	732.57	157.46	8.01	11.41	165.77	1.95538	0	4	1	10	2358.19
6349	1	38	1	1	1	1	2	3	1	2	0	0	0	0	0	0.1	1655.43	51.6	291.48	469.65	172.2	24.77	6.68	7.07	86.42	-2.09618	0	2	1	10	8052.45
6355	2	61	2	1	2	2	2	3	0	0	1	0	0	0	0	1.53	1358.01	76.92	129.75	198.63	19.51	17.74	5.49	7.01	85.83	-2.64039	0	1	2	6	568.228
636	1	46	1	3	2	3	2	2	2	2	2	0	0	0	0	0.19	2796.33	59.73	393.39	521.03	220.2	136.87	7.76	6.16	115.3	-0.490601	0	3	1	8	31975.4
6360	1	61	2	5	2	1	2	3	0	1	1	1	0	0	0	0.15	1902.94	55.51	274.43	341.66	233.26	199.64	11.51	5.53	69.03	-0.270436	0	3	2	4	6043.64
6362	1	24	1	1	2	1	2	3	0	0	3	0	0	0	0	0.16	2731.36	130.19	333.82	545.02	41.35	172.59	6.36	12.49	132.14	0.471513	0	3	1	12	12059.6
6373	1	51	2	3	2	1	3	4	0	1	0	1	0	0	0	0.4	983.2	8.69	182.09	126.75	64.58	9.58	2.39	1.71	8.24	-4.96137	1	1	2	4	19303.8
6376	1	80	2	1	3	2	1	3	2	1	0	0	0	0	0	0.42	2160.95	113.5	248.3	522.68	207.49	511.12	10.89	20.07	122.55	4.87202	0	4	1	4	556.151
6377	2	29	1	3	2	1	3	3	2	2	0	0	0	0	0	1.3	1606.5	69.29	227.04	449.97	223.26	114.98	5.53	6.82	107.59	-1.15361	0	2	1	12	32665.6
6379	2	71	2	1	1	1	2	4	0	0	1	1	0	0	0	0.68	465.06	27.48	61.07	265.87	91.67	38.62	1.33	3.07	36.75	-4.1566	1	1	2	2	1590.6
6383	2	54	2	1	1	2	1	4	2	0	0	1	0	0	0	0.08	227.6	9.27	30.05	121.11	65.14	1.98	0.65	1.5	6.7	-5.34929	0	1	1	3	7683.48
639	2	32	1	3	2	1	2	3	0	1	1	0	0	0	0	0.01	2414.28	76.97	313.34	996.55	278.24	213.52	14.08	9.14	100.37	1.68799	0	4	2	1	45062.9
6390	2	58	2	2	1	3	1	3	0	0	0	1	1	0	1	0.15	1719.22	55.45	208.52	777.08	293.38	16.76	5.7	6.66	93.01	-1.95336	1	2	2	9	17082.2
6395	1	59	2	4	1	3	3	2	0	0	2	1	0	0	0	0.27	2250.07	111.88	303.73	697.62	419.98	454.17	12.49	11.85	154.97	4.51073	1	4	2	4	8885.89
64	2	63	2	4	2	1	3	2	2	2	0	0	0	0	0	0.57	1174.21	27.24	173.15	2627.31	2586.94	59	3.04	3.82	36.56	-0.902744	1	2	1	9	6143.56
6401	1	20	1	3	1	3	3	4	2	2	3	0	0	0	0	0.34	1505.37	37.98	284.77	131.49	13.89	6.83	2.26	2.46	41.11	-4.43446	0	1	2	12	35223.6
6414	1	67	2	4	1	2	2	4	0	2	0	1	0	0	1	0.46	1039.34	54.94	109.43	59.74	11.66	14.73	4.56	4.65	87.58	-3.1409	0	1	2	5	2096.96
6419	2	69	2	3	2	1	2	2	0	1	0	1	0	0	0	1.42	1713.75	72.11	196.64	979.73	216.77	78.74	5.5	8.91	84.65	-1.16589	1	2	1	7	13086.3
642	1	59	2	3	1	1	2	3	2	1	0	0	0	1	0	0.72	1417.98	39.13	150.35	89.43	49.46	0.11	3.55	5.24	76.17	-3.51357	0	1	1	11	36478.4
6426	2	40	1	3	3	1	3	4	0	2	3	1	0	0	0	1.21	3264.4	113.65	392.79	707.15	113.3	161.99	9.59	15.45	151.14	1.61924	1	4	1	7	28885.2
6435	1	49	1	4	1	1	2	2	2	1	0	0	0	0	0	0.04	1091.37	41.09	189.99	1679.34	1666.8	241.16	6.01	5.62	54.71	0.597618	0	3	1	7	6897.88
6437	2	51	2	3	1	2	1	4	2	2	1	0	0	0	0	0.78	3084.68	116.06	359.13	1414.08	810.23	165.81	18.3	13.87	128.18	3.30071	0	4	1	11	19408.8
6438	2	31	1	1	1	1	1	3	0	1	0	0	0	0	0	0.45	1916.13	56.05	221.3	369.35	110.53	33.44	10.73	10.05	31.32	-2.05603	1	2	1	10	8385.11
644	2	32	1	4	3	1	2	4	0	0	0	0	0	0	0	1.02	1063.88	34.63	158.62	722.52	69.15	19.96	3	5.33	48.96	-3.25563	1	1	2	13	12539.9
6448	2	80	2	3	1	2	1	4	1	2	0	1	0	0	0	1.28	981.75	45.13	153.36	2860.84	2387.61	112.7	5.03	9.25	48.1	0.762204	0	3	2	9	4109.63
646	2	45	1	2	1	2	3	4	2	2	1	0	0	0	0	0.06	1176.56	34.13	159.31	484.02	104.83	29.15	4.15	4.6	55.99	-3.16149	1	1	1	6	54534.1
6461	2	66	2	2	1	1	3	4	0	0	0	1	0	0	0	0.09	2287.75	79.84	310.56	1112.41	531.03	36.82	9.06	6.55	105.01	-0.715989	0	2	1	8	16664.3
6462	1	59	2	1	1	1	2	3	1	1	0	0	0	0	0	0.4	693.97	25.71	104.01	685.83	330.89	59.29	3.41	3.01	58.13	-2.88583	0	1	2	6	4456.03
6467	2	41	1	4	2	2	3	4	2	1	0	0	0	0	0	1.45	2525.29	83.48	254.99	1246.72	603.66	272.72	12.76	8.56	125.03	2.6527	0	4	2	9	3589.65
6471	1	37	1	1	1	1	2	2	0	2	3	0	0	0	0	0.05	2630.21	97.81	385.67	128.25	39.44	57.52	20.05	17.58	105	1.24244	0	3	1	12	6277.21
6473	2	79	2	1	1	2	2	3	0	1	0	0	0	0	0	0.21	2228.03	69.3	335.84	1480.05	793.23	199.23	10	12.46	60.25	1.18977	1	3	1	13	958.92
6476	2	32	1	3	3	1	3	3	0	1	3	0	0	0	0	0.13	1383.13	33.88	233.41	803.06	137.94	26.37	36.28	26.99	71.79	4.50354	0	4	1	9	38850.6
6477	1	35	1	3	1	1	2	3	1	2	0	0	0	0	0	0.08	2775.34	85.62	323.49	264.73	82.04	20.38	9.67	12.1	104.61	-1.10959	0	2	2	1	17018.5
6480	1	67	2	3	3	2	3	3	0	1	1	0	0	0	0	0.09	2676.32	64.22	312.43	176.34	71	143.89	3.27	8.18	114.8	-1.2793	0	2	2	5	16428.6
6483	2	37	1	1	1	2	2	4	1	2	0	0	0	0	0	0.4	1320.2	63.31	197.05	623.52	124.1	54.79	2.52	12.99	62.56	-2.13291	1	2	2	6	8354.72
6487	2	39	1	3	2	2	3	4	1	1	0	0	0	0	0	1.29	2658.08	85.2	318.36	850.26	356.4	48.51	15.21	12.91	113.17	0.808993	1	3	1	7	44581.3
6493	1	54	2	3	1	1	3	2	2	2	1	0	0	0	0	0.1	3224.84	106.58	374.04	876.89	250.68	67.45	14.47	13.36	610.39	8.58476	0	4	2	12	21608.6
6499	2	74	2	3	2	2	3	2	0	1	0	1	0	0	0	1.03	2568.51	129.76	293.26	1369.33	584.37	145.76	10.76	21.58	106.74	2.27301	0	4	2	12	21931
6510	2	40	1	4	2	2	2	4	1	1	1	0	0	0	0	0.29	1199.95	35.61	168.76	131.53	66.19	8.08	5.99	4.07	48.02	-3.56939	1	1	2	5	9387
6520	1	35	1	3	2	1	2	4	2	2	0	0	0	0	0	0.35	3501	192.11	266.99	688.33	260.58	31.4	16.06	38.58	181.1	4.15959	1	4	1	5	37437.7
6533	2	30	1	3	3	1	3	2	1	2	2	0	0	0	0	0.05	2523.52	131.53	239.39	978.17	64.51	89.85	13.15	23.83	140.89	2.39989	0	4	2	8	19930.4
6536	2	32	1	3	1	1	2	2	1	2	1	0	0	0	0	0.5	1714.49	46.74	294.73	407.24	41.07	9.87	2.71	9.28	79.47	-2.82761	1	1	2	1	39072.9
6539	1	47	1	3	3	1	3	3	1	2	2	1	0	0	0	0.01	2337.95	108.67	229.78	555.7	298.08	60.6	6.11	12.47	159.75	-0.0923102	0	3	2	8	19182.3
654	2	67	2	1	1	2	1	3	1	0	0	1	1	1	0	3.76	1281.38	50.49	140.33	459.27	222.34	37.11	7.68	3.56	104.31	-1.89075	0	2	1	3	1821.08
6545	1	51	2	1	3	1	2	3	1	2	0	0	0	0	0	0.23	1839.32	75.1	294.28	538.83	181.67	126.91	5.36	12.67	66.71	-1.06389	0	2	1	13	5032.8
6548	1	37	1	2	2	3	2	2	2	2	0	0	0	0	0	0.6	5403.87	166.99	708.58	842.31	184.81	150.79	17.09	22.07	234.79	4.75221	0	4	1	2	58844
6558	2	44	1	1	1	2	2	3	0	2	0	0	0	0	0	0.26	1467.52	72.24	158.05	487.12	44.48	5.04	4.65	7.16	66.26	-2.90874	0	1	2	12	3386.53
6559	2	40	1	1	1	1	1	3	0	2	0	1	1	0	0	0.1	1599.09	92.14	213.82	3045.76	2968.15	79.83	4.13	9.2	102.61	1.46811	0	3	1	4	2193.65
6561	2	53	2	3	1	3	1	4	0	0	1	0	1	0	0	1.01	2490.39	185.04	157.86	1044.75	40.16	8.28	4.29	17.1	183.21	0.336377	0	3	2	9	17082.2
6562	1	32	1	4	1	3	1	2	0	1	2	0	0	0	0	0.1	1435.24	73.21	152.61	678.58	270.68	29.67	5.95	7.38	87.68	-1.90314	0	2	2	4	3973.48
6574	1	50	1	4	1	3	2	3	0	2	0	0	0	0	0	0.12	2020.8	90.4	216.5	45.29	45.29	89.93	2.15	19.74	82.99	-1.43648	0	2	1	11	7177.26
6578	1	47	1	3	3	1	3	3	1	1	3	0	0	0	0	0.1	2255.37	95.16	269.44	1332.6	941.89	136.59	9.14	10.64	145.31	1.52524	0	3	2	6	39438.5
6579	1	55	2	3	1	1	1	4	1	2	0	1	0	0	0	1.26	1529.36	21.12	222.33	232.1	47.5	15.55	2.19	2.59	39.17	-4.28444	1	1	2	12	8696.48
6581	2	34	1	3	1	1	2	4	0	1	2	0	0	0	0	0.19	1672.68	41.3	247.55	231.27	38.37	55.13	4.91	4.33	34.7	-3.40488	1	1	2	12	18422.9
6583	2	85	2	4	1	2	2	4	0	0	0	1	0	0	0	0.69	619.72	17.85	94.5	104.91	104.91	105.88	2.14	2.04	29.59	-3.76927	0	1	2	12	4975.51
6584	2	28	1	3	2	3	2	3	0	2	1	0	0	0	0	0.1	1522.96	72.44	208.25	98.16	74.8	6.29	4.12	3.58	56.31	-3.8228	0	1	1	1	36012.5
6593	1	33	1	3	3	1	3	3	0	2	3	1	0	0	0	0.02	3624.19	152.9	392.17	1123.77	247.69	100.08	16.39	24.42	251.88	4.94145	0	4	2	8	37324.7
6596	1	49	1	3	3	1	3	4	1	1	1	0	0	0	0	0.19	2780.48	115.59	335.62	959.69	361.49	171.06	10	12.25	160.47	1.88617	0	4	2	12	26171.7
6601	2	31	1	4	2	2	2	4	0	1	0	0	0	0	0	0.1	1942.3	76.76	251.55	153.76	77.99	69.45	7.2	12.11	116.51	-0.960209	0	2	1	13	4860.25
6614	1	82	2	3	3	2	2	4	1	2	1	1	1	0	0	0.06	2977.9	90.08	486.05	1182.65	135.25	138.34	15.07	18.09	94.43	2.06549	0	4	2	8	6763.24
6618	1	67	2	4	1	1	2	3	0	1	0	0	0	0	0	0.16	960.35	32.64	131.9	979.21	616.89	36.31	4.26	3.52	61.56	-2.52774	0	1	1	9	6302.92
6622	2	48	1	1	1	1	2	4	0	0	1	0	0	0	0	0.68	1239.18	35.11	152.68	362.31	182.91	42.81	7.14	4.7	48.24	-2.77385	0	1	1	12	2207.52
6637	2	57	2	3	2	1	1	4	1	2	0	1	0	0	0	0.97	2776.6	81.07	309.8	977.5	334.91	61.75	17.47	8.11	134.76	1.25544	0	3	2	6	9728.53
6642	1	75	2	3	2	1	2	3	2	2	1	0	0	1	0	0.17	2567.84	112.33	207.7	846.52	267.3	28.31	13.55	16.87	134.67	1.05921	0	3	2	3	9547.14
6643	2	31	1	5	1	3	1	4	0	0	0	0	0	0	0	0.21	1793.39	80.56	165.01	375.82	318.77	28.68	5.82	10.78	100.22	-1.66823	1	2	1	11	17700.9
6644	1	31	1	3	1	1	2	3	2	2	1	0	0	0	0	0.29	2564.77	83.79	293.98	153.48	23	22.58	6.68	7.46	83.31	-2.44678	0	1	1	7	33753.5
665	1	28	1	3	1	1	2	4	0	2	2	0	0	0	0	0.24	4093.78	118.62	514.87	749.19	264.97	51.43	20.98	15.61	183.3	2.96103	0	4	1	10	18237
666	2	67	2	1	2	2	2	4	0	0	0	0	0	0	0	0.79	1497.18	39.11	215.4	120.02	60.68	7.75	4.06	7.22	45.66	-3.61317	0	1	1	12	910.96
6670	2	52	2	1	1	1	2	3	0	0	0	0	0	0	0	0.05	962.26	48.25	109.53	467.61	386.83	29.59	1.68	11.07	40.23	-3.09978	1	1	2	3	1959.85
6671	2	43	1	4	1	1	1	4	0	2	0	0	0	0	0	0.33	2887.66	94.11	419.21	957.54	54.94	61.25	7.4	9.03	75.8	-1.21592	0	2	1	7	4864.39
668	1	24	1	4	1	3	2	2	0	2	2	0	0	0	0	0.07	2737.44	87.51	263.08	496.76	80.69	37.38	23.36	6.19	157.47	1.61498	0	4	1	7	3869.79
6683	2	42	1	1	1	1	3	4	0	0	0	0	0	0	0	0.02	1149.44	62.34	107.38	323.16	234.07	16.78	4.93	7.56	63.28	-2.86601	0	1	2	10	2370.03
6686	2	63	2	4	1	2	1	4	2	2	0	1	0	0	0	0.06	1894.23	86.01	189.48	958.45	527.43	38.5	6.39	7.61	115.61	-0.986549	0	2	3	1	5750.21
6696	1	24	1	3	2	3	3	2	0	0	3	0	0	0	0	0.05	1594.17	37.79	266.85	758.45	461.92	59.55	3.07	4.91	37.66	-2.97003	0	1	1	6	21139.8
6698	2	54	2	3	1	1	3	4	1	2	1	0	0	0	0	0.58	1838.44	58.56	162.46	324.89	138.62	20.62	14.79	6.43	58.18	-1.5146	0	2	1	11	34406.3
6703	1	74	2	2	2	2	1	2	2	2	0	0	0	0	0	0.54	2609.36	78.14	356.24	7866.32	489.48	115.42	13.04	11.26	173.3	8.18357	0	4	2	7	7730.91
6704	2	28	1	1	1	1	2	2	0	2	0	0	0	0	0	0.18	2362.02	118.46	229.83	1519.77	1279.79	33.48	8.23	13.57	136.53	0.843659	1	3	2	6	9596.11
671	2	82	2	3	1	2	2	3	0	0	0	1	1	0	0	0.1	1414.41	67.64	145.06	997.04	365.69	33.28	4.34	7.8	67.53	-2.08047	0	2	1	1	6099.85
6711	2	84	2	3	2	2	3	3	2	2	1	1	0	0	0	0.51	1010.76	36.15	174.42	207.04	53.89	85.45	2.86	6.3	40.9	-3.17634	0	1	1	8	9477.71
6715	1	51	2	3	2	1	1	3	2	2	2	0	0	0	0	0.1	1945.95	103.47	211.59	174.66	62.8	132.73	6.21	13.63	116.23	-0.377537	0	3	1	11	13703.1
6716	2	57	2	2	2	2	3	4	0	1	2	1	0	0	0	0.69	1300.35	77.68	157.13	219.94	57.97	47.04	3.31	4.97	99.79	-2.66479	1	1	2	7	15230.6
6717	1	34	1	3	1	1	3	2	0	2	2	0	0	0	0	0.1	1969.72	86.99	142	413.28	52.78	26.09	5.78	7.53	113	-1.84839	0	2	1	11	21141.2
6720	1	54	2	3	1	1	3	2	2	2	0	0	0	0	0	0.57	1637.55	103.07	164.79	181.78	39.31	19.33	4.37	13.12	93.16	-2.10247	1	2	2	1	15369.6
6726	1	20	1	3	1	1	1	2	2	2	1	0	0	0	0	0.07	1437.77	47.15	194.36	63.8	52.25	33.03	3.04	6.74	51.13	-3.55518	0	1	2	1	34034.4
6732	1	64	2	1	1	1	3	3	1	2	1	1	0	0	0	0.29	2851.93	65.82	267	1708.3	1618.86	47.58	5.65	9.32	102.54	-0.11249	0	3	1	6	1602.01
6733	2	37	1	4	2	3	2	2	2	2	1	1	0	0	0	0.1	2505.85	105.11	272.09	191.02	54.31	14.6	8.78	6.46	137	-1.4214	1	2	2	12	11327.9
6738	1	60	2	1	1	1	2	3	0	2	1	1	0	0	1	0.21	2036.23	67.48	243.79	389.54	106.05	169.8	6.18	7.08	115.78	-0.483994	0	3	1	3	1457.75
674	2	34	1	3	2	1	3	2	0	2	0	0	0	0	0	0.62	2059.14	66.9	246.5	1271.55	648.65	120.44	17.56	12.08	122.38	2.34087	0	4	2	2	19095.4
6747	1	40	1	1	1	1	2	3	1	2	3	0	0	0	0	0.14	3835.21	141.53	396.11	460.57	240.05	157.64	14.37	14.19	186.98	2.56026	1	4	1	4	3010.18
675	2	45	1	4	2	2	1	2	2	2	2	0	1	0	0	1.37	2206.74	69.99	232.21	578.35	479.17	112.85	6.04	12.87	109.96	-0.291243	1	3	1	7	3909.69
6758	2	65	2	1	1	1	1	2	2	2	1	0	0	0	0	0.22	1543.31	48.97	104.57	272.09	72.15	23.3	6.22	8.57	70.78	-2.47841	0	1	1	4	743.081
6760	2	31	1	3	3	1	2	4	0	1	1	1	0	0	0	0.25	941.66	54.85	140.4	945.01	832.48	212.82	4.91	7.26	85.35	-0.0631634	0	3	2	12	19694.4
6761	1	34	1	2	1	1	2	3	0	2	0	0	0	0	0	3.54	3158.15	87.29	470.95	728.8	288.51	133.15	11.84	10.21	137.62	1.04883	1	3	2	7	31930.9
6765	1	24	1	4	1	3	3	2	0	0	0	0	0	0	0	0.06	4644.77	92.05	774.68	1258.65	196.9	357.26	9.64	14.1	102.3	3.03955	0	4	2	12	15179.3
6769	1	23	1	4	2	3	2	4	2	1	2	0	0	0	0	0.1	2716.59	95.5	399.05	1654.21	86.39	134.98	7.38	11.87	108.72	0.871369	0	3	1	2	17169.1
6772	2	23	1	3	2	3	2	4	2	2	2	0	0	0	0	1	2820.41	71.62	400.46	562.09	33.71	8.11	11.32	10.84	100.96	-0.889782	1	2	2	3	15895.1
6773	1	38	1	1	1	1	2	3	2	2	0	0	0	0	0	0.52	2263.35	61.28	208.02	261.13	49.98	19.92	7.17	7.44	127.14	-1.61722	0	2	1	4	6192.25
6788	2	61	2	4	3	2	3	4	0	0	0	1	0	0	0	0.54	1080.65	57.96	106.73	301.05	104.09	75.92	4.74	5.64	76.18	-2.39498	0	1	2	4	2437.19
6792	1	34	1	4	1	1	1	2	2	2	0	0	0	0	0	0.04	2451.12	91.98	290.48	606.54	294.24	55.12	14.16	11.16	170.53	1.18801	1	3	2	9	2899.96
6796	1	32	1	3	1	1	1	4	1	2	1	0	0	0	0	0.4	4563.59	48.87	235.97	362.88	360.6	143.53	1.35	7.51	201.74	-0.0642821	0	3	2	2	17698.7
6799	2	23	1	2	1	3	2	4	0	2	0	0	0	0	0	1.01	3159.75	87.03	429.46	358.01	78.58	31.03	8.71	12.28	139.26	-0.525749	0	3	2	4	11536.8
6801	2	69	2	3	2	1	2	3	2	1	1	1	0	0	1	1.15	2237.11	84.17	182.49	900.37	378.56	128.12	14.57	14.16	103.92	1.46557	0	3	2	3	19425.9
6808	1	64	2	3	1	1	3	3	1	1	1	1	0	1	0	0.15	4006.42	105.48	547.93	977.22	262.69	75.05	17.82	13.52	193.58	2.84697	0	4	2	1	14678.6
681	1	48	1	1	2	1	2	4	1	2	0	0	1	0	0	0.05	1872.11	79.93	180.77	826.31	626.65	156.06	7.02	12.63	85.92	0.119261	0	3	1	4	6568.92
6810	2	31	1	1	1	3	3	2	0	1	0	0	0	0	0	0.12	934.43	37.32	101.86	528.63	61.21	21.87	3.29	4.26	67.33	-3.18975	1	1	2	6	4332.3
6812	1	53	2	3	2	1	3	3	1	2	2	0	0	0	1	0.1	3775.68	98.23	478.5	2970.67	1054.72	164.06	14.7	12.87	181.09	4.90451	0	4	2	5	19303.8
6818	2	40	1	1	3	1	3	3	1	1	1	1	0	0	0	0.31	2337.9	108.76	254.71	570.05	220.68	65.58	8.64	17.4	84.73	-0.340088	0	3	2	13	1750.83
6822	2	29	1	3	1	1	2	2	2	2	3	0	0	0	0	0.44	3098.4	46.07	436.9	632.84	105.1	43.84	12.31	5.63	55.87	-1.53188	1	2	1	1	33051
6824	2	35	1	3	1	2	1	2	1	0	0	0	0	0	0	0.11	1464.69	72.74	167.17	204.53	76	16.86	5.92	7.19	88.22	-2.50827	1	1	1	1	47261.4
6829	2	43	1	4	2	1	3	4	0	1	0	1	0	0	0	0.24	1737.03	51.63	189.55	897.66	460.35	108.92	5.76	6.95	64.15	-1.37107	0	2	1	9	13456.6
684	2	31	1	3	1	1	2	2	0	1	1	0	0	0	0	0.04	2551.4	76.12	311.29	1952.86	1704.43	48.31	16.24	11.96	100.5	1.99979	0	4	1	1	17782.9
6841	1	60	2	3	2	1	3	4	1	2	3	1	0	0	0	0.48	3323.84	106.72	500.2	2392.67	623.24	123.21	12.07	20.82	100.14	3.02267	0	4	1	9	23516.7
6844	1	42	1	3	2	1	3	4	0	1	2	1	1	0	1	0.29	3186.66	131.6	388.29	1197.7	434.38	97.81	11.51	18.29	174.1	2.48066	0	4	1	1	35179.4
685	1	75	2	3	1	2	2	2	2	2	0	1	0	0	0	0.74	790.73	47.44	82.18	533.63	17.08	10.16	2.58	4.59	61.49	-3.47099	0	1	1	5	16221.2
6850	1	72	2	4	1	1	2	3	0	1	0	1	0	0	0	2.54	1167.52	64.33	148.19	55.32	50.15	86.64	2.88	11.64	70.22	-2.3278	0	1	2	10	4061.62
6852	2	31	1	4	1	3	2	4	2	2	2	0	0	0	0	0.04	1796.39	88.75	187.09	383.23	145.6	29.66	9	9.24	115.37	-1.11856	0	2	2	4	4100.02
686	1	39	1	3	3	1	3	2	1	2	1	1	0	0	0	0.3	1968.06	98.42	209.82	1006.93	485.86	240.5	4.04	15.55	107.2	1.16837	0	3	2	2	21841.6
6861	1	51	2	4	1	1	3	3	2	2	0	1	1	1	0	3.66	2669.7	122.9	309.05	123.23	37.99	58.25	2.4	19.33	122.37	-1.05062	0	2	1	9	17664.3
6862	1	38	1	3	1	1	2	3	1	2	0	0	0	0	0	0.27	2738.72	57.81	351.65	1247.19	137.74	50.45	9.69	14.71	83.84	-0.00320151	1	3	1	11	14896
6867	1	85	2	3	3	1	3	3	1	1	1	0	0	0	0	0.93	1944.96	70.82	252.4	2613.35	779.86	317.66	7.19	10.6	106.59	3.38427	0	4	3	1	8988.81
6869	1	27	1	3	1	1	3	3	2	2	1	0	0	0	0	0.04	3200.22	133.84	322.75	218.52	11.34	15.46	5.13	20.28	164.17	-0.20174	0	3	1	5	21059.4
6873	2	36	1	1	2	1	2	3	0	2	3	0	0	0	0	0.12	2622.5	87.61	347.52	1837.89	857.28	189.73	11.12	13.13	112.43	2.48418	0	4	1	4	20041.6
6879	1	45	1	3	2	2	3	2	2	2	2	0	0	0	0	0.04	1416.41	40.3	147.86	215.96	38.64	3.96	4.02	5.13	77.53	-3.2844	0	1	2	12	40726.3
6891	2	22	1	2	2	3	1	4	2	2	1	0	0	0	0	0.11	2638.86	63.42	453.86	298.08	51.7	54.34	3.82	6.11	130.01	-1.87323	0	2	2	10	45494.8
6894	1	56	2	1	1	1	2	3	1	2	0	0	1	0	0	0.04	2611.44	119.21	356.57	4774.29	2923.6	125.3	9	12.64	123.72	4.83853	0	4	2	6	2220.53
6896	1	57	2	3	2	1	3	4	1	1	1	0	0	0	0	0.37	2327.79	96.56	151.22	894.81	330.07	62.66	25.62	9.68	138.32	2.65793	0	4	1	1	16650.6
6899	1	37	1	1	1	1	2	3	0	1	0	0	0	0	0	0.06	2463.41	87.49	231.71	285.08	144.62	47.19	5.19	15.64	104.96	-1.17549	0	2	2	6	4830.96
69	1	27	1	4	3	3	2	4	0	2	3	0	0	0	0	0.3	2030.85	51.46	240.65	220.98	164.23	236.19	2.84	6.9	58.39	-1.43582	0	2	1	7	9791.83
690	2	68	2	1	2	2	3	3	0	1	1	0	0	0	0	0.65	1751.91	55.96	291.82	1765.51	890.11	106.23	7.73	8.71	53.02	-0.206531	0	3	1	13	1599.32
6907	2	45	1	1	1	1	3	4	0	0	1	1	1	0	0	0.23	1016.11	64.86	102.68	747.35	711.09	16.78	2.39	11.55	57.78	-2.45835	0	1	2	13	1882.51
6908	1	20	1	3	1	3	1	2	2	0	0	0	0	0	0	0.05	881.42	21.44	164.01	112.14	62.44	93.41	2	2.69	30.49	-3.83161	0	1	1	11	55161
6910	1	55	2	3	1	2	2	2	2	2	0	0	0	0	0	0.29	2539.95	73.33	295.73	316.49	87.47	33.91	5.1	7.98	105.97	-2.02549	0	2	1	11	26146.3
6918	1	52	2	3	1	1	3	3	1	2	3	0	0	0	0	0.04	2281.13	110.5	166.47	791.39	421.62	100.2	13.28	14.64	723.17	10.5301	1	4	1	1	24036.7
692	1	53	2	3	2	1	3	4	0	1	1	0	0	0	0	0.65	1288.37	57.24	130.65	235.55	106.54	27.54	4.25	8.28	73.84	-2.75008	0	1	2	6	15076.5
6922	2	55	2	1	1	1	3	3	0	2	0	0	0	0	0	0.39	2435.12	83.56	340.06	779.13	520.76	388.16	11.2	7.3	98.03	2.48517	1	4	2	11	3657.85
6926	1	26	1	2	3	1	3	2	0	2	2	0	0	0	0	0.01	2759.98	117.76	351.39	1094.15	225.43	76.79	9.34	12.33	213.62	1.83923	0	4	3	1	9051.38
6931	1	45	1	3	2	1	3	3	0	1	1	0	0	0	0	0.18	2998.72	120.68	363.23	107.03	37.92	47.51	11.85	18.67	148.79	0.643843	0	3	2	12	32128.2
6940	2	54	2	5	1	1	1	4	0	0	0	1	1	1	0	2.55	1023.81	61.68	84.82	216.95	61.26	21.32	3.36	10.58	101.44	-2.32283	1	1	1	6	4358.14
6942	2	47	1	1	1	1	1	2	2	2	1	1	0	0	0	0.28	960.67	43.09	109.38	107.3	18.03	26.66	4.84	4.13	37.75	-3.7642	0	1	1	4	2548.47
6944	1	64	2	1	2	1	2	4	1	2	1	0	0	0	0	0.22	1792.37	57.3	288.99	318.13	127.54	42.34	3.88	10.85	72.89	-2.35784	0	1	1	3	2109.67
6948	2	54	2	2	1	2	2	2	0	1	1	0	0	0	0	0.07	1326.3	56.39	191.57	434.57	199.22	104.86	6.97	4.02	86	-1.64819	0	2	1	8	20827.4
6949	1	39	1	2	1	1	1	3	1	2	0	0	0	0	0	0.33	1571.05	55.25	206.36	416.5	338.28	66.84	7.15	7.56	76.74	-1.74819	0	2	2	8	32809.2
695	1	59	2	1	1	1	2	3	1	2	1	0	1	0	0	1.13	2234.68	129.53	236.78	736.5	370.79	48.67	8.75	17.25	155.08	0.780384	0	3	1	12	7777.07
6952	1	22	1	3	1	1	1	4	2	2	0	0	0	0	0	0.26	1736.4	54.7	158.34	116.65	22	8.46	6.68	8.5	67.4	-2.75347	1	1	2	5	26783
6956	1	70	2	3	2	1	3	3	1	1	3	0	0	0	0	0.24	1730.76	78.97	205.97	1540.77	863.01	182.37	24.58	20.64	83.48	4.51908	0	4	2	8	16476.4
6957	1	56	2	3	3	1	3	3	1	2	0	1	0	0	0	0.1	3784.56	103.44	193.25	424	113.24	90.78	3.65	21.14	100.09	-0.439652	0	3	1	12	27743.5
6959	1	37	1	1	1	1	1	4	1	2	0	0	0	0	0	0.38	1177.97	45.93	156.52	39.26	14.18	15.03	8.04	5.36	40.2	-3.27946	0	1	2	3	11694.2
6962	1	71	2	1	1	1	2	2	1	0	1	0	0	0	0	0.13	1340.26	48.89	159.04	78.4	3.2	7.57	3.37	8.08	65.36	-3.38543	0	1	1	4	721.336
6965	2	36	1	2	2	1	1	4	2	2	1	0	0	0	0	0.59	1936.67	129.53	231.35	373.92	86.6	67.74	1.8	12.76	171.63	-0.698124	0	2	2	7	26208
6967	2	70	2	3	2	1	3	2	1	1	2	1	0	0	0	0.7	1865.07	105.8	267.14	2011.88	1493.77	98.84	6.32	21.45	98.01	1.81014	0	4	1	8	10575.3
6968	1	22	1	3	1	3	3	2	2	2	0	0	0	0	0	0.02	2057.22	119.84	280.12	1285.46	162.13	141.85	6.01	23.1	169.08	2.43291	0	4	3	1	23506.3
6969	2	24	1	3	2	3	2	3	1	2	0	1	0	0	0	0.38	2541.02	80.38	335.34	615.02	263.25	72.86	5.1	10.39	102.98	-1.1707	0	2	2	11	29542
6971	1	78	2	3	3	1	3	2	1	1	1	0	0	0	0	0.12	3031.14	107.36	487.64	1182.75	533.16	101.28	17.63	18.51	191.36	3.7587	0	4	2	5	16520.9
6972	2	63	2	3	2	1	3	2	0	1	0	0	0	0	0	0.32	1376.95	70.7	172.91	682.28	397.19	68.29	8.78	7.15	153.22	-0.0886483	0	3	1	5	37904.1
6974	2	50	1	3	3	1	3	2	0	1	2	1	0	0	0	0.03	2430.72	120.85	323.61	1308.91	408.29	228.75	5.43	17.14	154.76	2.41724	0	4	3	1	13495.7
6976	2	65	2	4	2	2	2	4	2	2	0	1	0	0	0	0.89	682.87	22.24	95.61	517.77	125.05	136.04	2.64	3.53	22.48	-3.00588	0	1	2	7	2308.55
698	2	52	2	1	2	1	3	3	0	2	0	0	0	1	1	1.12	2475.38	49.74	354.17	776.55	240.04	114.34	8.59	8.49	60.14	-0.958425	0	2	2	2	4642.82
6981	2	48	1	4	3	3	3	3	1	2	1	0	0	0	0	0.44	3295.9	161.63	285.46	1065.2	284.63	106.42	15.69	18.32	367.91	6.04563	0	4	2	4	4899.29
6983	1	29	1	4	1	3	2	2	2	1	3	0	0	0	0	0.01	6480.95	353.22	596.39	1668.37	663.86	365.15	23.64	42.92	472.45	14.2778	0	4	1	9	5211.9
6985	1	49	1	1	2	1	3	3	0	2	2	1	0	0	0	0.08	4806.01	202.93	407.48	1495.2	912.94	95.84	16.85	20.88	252.38	5.13446	0	4	2	5	2302.07
6987	2	46	1	3	2	1	3	4	0	1	0	0	0	0	0	0.22	1408.23	43.04	159.21	287.14	57.67	44.96	3.65	5.08	33.97	-3.57626	0	1	1	1	46549.7
6990	2	85	2	4	1	2	1	2	0	0	1	1	0	0	0	0.05	689.03	30.87	85.63	239.67	94.33	92.96	2.33	2.63	44.24	-3.45585	0	1	2	8	13094.9
6992	1	56	2	1	1	1	2	2	2	2	0	1	1	0	0	0.44	1121.27	38.28	186.57	261.97	198.36	9.13	2.21	6.8	35.86	-3.9179	0	1	2	6	3398.04
6996	1	34	1	3	3	1	3	2	0	1	0	0	0	0	0	0.05	2379.87	72.68	338.49	530.34	183.65	165.86	4.9	12.25	107.8	-0.193298	0	3	1	5	49649
6999	2	54	2	3	1	2	3	4	0	1	3	0	0	0	0	0.21	2150.81	110.67	214.09	1539.5	1052.64	190.71	13.75	8.36	271.3	4.66931	0	4	2	1	30348
7008	2	42	1	1	1	2	1	3	2	2	1	0	0	0	0	0.14	1571.24	50.18	254.98	1694.65	145.68	393.93	12.34	8.35	43.44	2.70358	0	4	2	8	8157.01
7020	1	65	2	3	3	1	3	4	0	1	0	1	0	0	0	0.53	2445.78	57.7	313.1	870.09	718.13	227.91	11.84	9.91	389.32	6.00245	0	4	1	8	19648.5
7022	2	85	2	3	3	1	3	2	0	1	1	1	0	0	0	0.32	2404.61	67.98	290.74	5994.06	5024.36	258.8	17.07	10.68	87.52	8.16829	0	4	1	8	9477.71
703	2	33	1	2	1	1	2	4	0	1	2	0	0	0	0	1.78	3541.39	128.87	509.42	209.6	122.93	69.97	13.72	23.48	137.97	1.55191	0	4	2	7	17072.6
7030	1	69	2	4	1	2	3	3	0	1	0	0	1	0	1	0.1	1130.22	34.28	162.34	1682.71	1615.7	194.86	4.29	7.54	48.67	-0.00739073	0	3	2	4	2995.66
7037	1	44	1	3	2	1	2	3	1	2	1	0	0	0	0	0.06	2092.13	109.13	194.24	348.22	175.23	199.4	3.83	20.32	113.16	0.648746	0	3	1	9	28687.1
7043	2	35	1	3	2	1	3	3	0	1	2	0	0	0	0	0.55	1418.36	56.44	179.64	1098.1	877.94	280.05	6.82	5.85	95.1	1.00822	1	3	1	1	76636.8
7045	2	29	1	3	3	1	3	2	0	1	1	0	0	0	0	0.64	2290.23	81.87	376.31	819.34	593.67	215.95	3.22	14.03	99.76	0.412782	0	3	2	2	17004.4
7049	2	85	2	3	1	2	2	2	0	0	1	1	0	0	1	0.46	1433.48	92.09	167.64	241.59	21.94	14.43	7.17	11.92	102.08	-1.64312	1	2	1	7	6469.15
7051	1	31	1	4	1	1	2	2	2	1	2	0	0	0	0	0.18	1815.42	95.61	232.27	302.82	70.24	196.83	5	11.17	117.06	-0.0893471	1	3	2	4	3842.54
7053	2	44	1	3	2	1	3	3	1	1	3	0	0	0	0	0.16	1457.41	39.32	236.16	302.14	31.72	3.27	3.67	4.17	85.19	-3.24429	1	1	2	12	41525.8
7057	1	29	1	3	1	3	2	2	2	2	3	0	0	0	0	0.17	2529.01	80.29	311.1	808.33	682.28	208.29	8.56	13.61	110.64	1.30879	0	3	1	2	19944.8
7060	2	71	2	3	1	1	2	3	0	0	1	1	1	1	1	0.54	1335.77	65.07	137.06	397.22	138.29	89.43	7.34	4.66	95.34	-1.57381	0	2	1	1	39350.4
7066	2	39	1	3	2	2	2	4	2	2	1	1	0	0	0	0.32	1839.2	30.92	277.69	115.35	83.94	21.86	7.63	4.68	55.01	-3.03264	1	1	1	1	34508.5
7067	2	39	1	3	2	1	3	2	1	1	1	0	0	0	0	0.06	579.83	14.08	81.42	1693.79	1638.84	113.72	1.74	1.71	12.42	-2.25347	0	1	2	11	56790.9
7068	1	51	2	3	2	1	3	4	1	1	1	0	0	0	0	0.34	2414.98	107.78	242.41	1633.93	530.88	127.51	10.03	11.78	184.79	2.47009	0	4	1	1	21046
7073	1	81	2	1	1	1	1	3	1	2	0	0	1	0	0	0.06	1431.15	39.29	244.4	37.9	27.61	78.33	2.13	5.9	60.17	-3.25409	0	1	2	3	727.601
7074	2	36	1	2	3	1	2	2	0	1	3	0	0	0	0	0.05	1520.65	82.09	198.33	526.88	157.73	73.57	5.37	6.83	101.29	-1.59962	0	2	2	7	17876.6
7075	2	45	1	4	2	1	2	4	0	0	0	1	1	0	0	0.91	2109.85	78.15	309.04	589.84	255.85	27.53	5.49	5.57	77.72	-2.40692	1	1	1	11	3882.58
7077	2	64	2	3	1	1	2	4	1	0	3	1	0	0	0	1.27	1109.57	60.46	168.98	381.68	292.32	52.35	4.02	8.83	96.32	-1.98194	1	2	1	1	11658.6
7078	1	70	2	3	1	1	3	3	1	2	1	1	0	0	0	0.09	1350.4	34.89	221.84	773.74	74.61	9.81	4.14	6.13	62.68	-2.83483	0	1	3	1	7731.12
7082	2	62	2	3	2	1	3	3	1	1	1	0	0	0	0	0.29	653.32	25.69	102.18	661.33	404.2	6.91	1.31	3.44	50.52	-3.76872	0	1	2	11	20443.3
7085	2	60	2	1	1	2	2	3	1	2	0	0	0	0	0	0.76	2107.1	169.3	154.78	713.64	529.08	80	7.09	26.22	155.48	1.70575	0	4	2	6	476.008
7087	2	60	2	4	3	1	3	2	0	1	0	0	0	0	0	0.07	1074.26	24.33	169.88	6009.56	76.12	27.39	3.96	5.01	40.93	1.55449	1	4	2	7	2499.81
7089	2	29	1	1	1	3	3	3	2	2	0	0	0	0	0	0.48	958.13	31.09	127.4	210.09	168.05	34.36	2.54	5.67	28.85	-3.90864	1	1	2	13	3222.53
7093	1	20	1	3	1	3	2	2	2	2	2	0	0	0	0	0.02	3445.92	107.74	581.97	359.92	103.7	54.61	4.61	19.7	109.07	-0.682319	0	2	1	11	24551.9
7096	2	29	1	3	1	1	3	3	0	1	3	0	0	0	0	0.56	2552.9	96.13	399.04	595.27	205.61	32.02	7.08	11.18	124.11	-0.865706	0	2	1	7	43355
7097	2	20	1	4	1	3	3	4	0	2	0	0	0	0	0	0.79	1628.91	69.13	180.94	172.15	67.15	21.9	5.59	8.72	104.38	-2.14642	0	1	2	4	12383.5
7106	1	57	2	3	1	1	3	4	2	2	1	1	0	0	0	0.28	2992.38	93.17	279.87	359.03	95.86	25.06	13.94	12.94	147.14	0.420605	0	3	1	2	21030.7
7107	2	28	1	3	2	1	3	3	0	2	3	0	0	0	0	0.39	3498.43	117.35	413.99	1590.06	835.67	103.05	14.67	14.24	167.53	2.97353	0	4	2	1	17529
7112	1	24	1	1	1	3	2	2	0	0	0	0	0	0	0	0.09	5309.5	299.1	344.36	2886.38	575.96	97.02	12.32	41.81	225.88	7.23559	0	4	2	6	5308.51
7114	2	77	2	1	2	2	3	4	0	1	2	1	0	0	1	1.05	1353.33	52.83	220.5	184.03	52.74	131.91	4.79	7.86	95.51	-1.47973	0	2	2	13	641.054
7125	1	82	2	3	1	1	2	3	1	2	1	0	0	0	0	0.13	1913.55	59.88	315.4	711.2	137.23	113.21	5.75	6.16	60.8	-1.70875	1	2	1	1	8940.87
7133	2	54	2	3	2	1	3	4	0	0	2	0	0	0	0	0.36	1373.82	68.49	131.33	339.96	156.5	45.64	6.52	8.5	85.55	-1.92521	0	2	1	6	25190.5
7136	2	56	2	1	1	1	2	2	2	2	0	0	0	0	0	0.42	1677.9	53.32	222.06	423.19	23.62	1.87	14.23	7.22	118.32	-0.707209	1	2	2	2	2182.56
714	1	47	1	3	2	1	3	2	2	1	1	0	0	0	0	0.06	2160.96	96.13	199.81	198	143.8	104.75	8.87	18.21	117.45	0.283923	0	3	2	1	45831.3
7140	2	32	1	3	1	2	3	3	2	2	1	0	0	0	0	0.05	2686.73	99.59	332.84	497.6	160.88	155.68	9.91	36.1	113.41	2.85968	1	4	1	9	46812.3
7144	1	55	2	3	2	2	3	2	2	2	3	0	0	0	0	1.7	4363.05	117.41	485.74	1151.12	543.46	128.46	16.08	13.29	225.18	3.75551	0	4	1	2	38754.7
7146	2	52	2	3	1	1	3	4	1	2	2	1	0	0	0	0.48	2303.97	88.73	263.6	887.32	201.35	113.1	12.96	11.1	108.73	0.800737	0	3	1	12	15881.1
7149	1	38	1	1	1	1	1	3	1	2	0	1	0	0	0	0.15	5248.33	95.91	844.74	913.67	162.94	53.48	25.86	12.92	96.59	2.25795	0	4	2	3	4943.9
7159	1	69	2	3	1	1	2	3	2	1	0	0	0	0	0	1.25	4496.77	103.75	660.21	683.06	116.26	173.89	20.63	9.67	191.97	3.48494	0	4	1	1	11224.4
7161	1	72	2	4	1	1	3	2	2	2	1	1	0	0	0	0.26	712.3	38.19	39.7	151.29	129.21	6.99	3.26	6.84	67.58	-3.39763	0	1	2	10	3133.89
7167	2	44	1	1	1	1	1	4	0	2	1	1	1	0	0	2.52	1659.55	74.53	200.2	525.96	482.04	73.51	9.1	8.51	160.92	0.140103	0	3	2	5	3005.2
7169	2	29	1	1	3	3	3	3	0	2	1	0	0	0	0	0.49	1094.03	37.04	126.35	382.23	175.67	39.93	9.11	4.79	83.19	-1.93068	1	2	1	4	5169.38
7171	1	66	2	3	3	1	3	4	1	1	2	0	0	0	0	0.51	3105.62	137.77	207.84	495.9	2.57	58.34	11.03	22.17	255.53	2.9442	0	4	3	1	8632.56
7174	1	45	1	4	1	1	3	2	2	2	0	0	0	0	0	0.16	3240.5	121.03	377.03	531.92	180.14	282.43	13.74	22.67	157.6	4.02169	0	4	2	9	5314.7
7177	1	33	1	3	1	3	1	4	2	1	0	0	0	0	0	0.52	4601.08	79.61	663.67	785.21	76.22	103.51	20.57	31.17	90.95	3.44575	1	4	2	6	74245.4
7185	1	29	1	3	1	3	3	4	0	2	3	0	0	0	0	0.03	5620.09	175.72	555.47	867.44	159.9	60.23	14.05	22.5	231.13	3.45674	0	4	3	1	11211.9
7186	1	66	2	3	3	1	3	4	1	1	1	1	0	0	0	0.26	2935.4	137.55	272.98	263.23	90.38	25.94	27.26	25.97	293.07	5.92333	0	4	2	8	9396.71
7190	1	31	1	3	2	1	3	3	0	1	2	0	0	0	0	0.06	2315.25	84.1	233.65	913.99	562.22	38.79	14.63	6.46	105.81	-0.00238042	0	3	1	10	23094.9
7192	2	45	1	4	1	1	3	4	1	2	0	0	0	0	0	0.1	2736.36	78.02	294.69	384.82	96.06	166.38	5.82	7.02	116.97	-0.565106	0	3	1	7	9704.13
7205	1	44	1	3	1	1	1	3	2	2	0	1	0	0	0	1.86	2456.55	78.27	179.11	184.97	65.91	48.57	7.15	8.32	174.97	-0.599401	0	2	1	1	9372.72
7212	1	48	1	4	2	1	3	3	2	1	2	0	0	0	0	0.18	2000.3	96.96	317.81	603.81	71.1	35.16	3.04	9.03	83.79	-2.31946	0	1	2	4	8325.94
7217	2	68	2	1	1	2	1	4	0	0	0	1	1	0	0	0.77	878.12	39.71	136.36	284.73	218.31	64.57	4.93	3.54	30.77	-3.3609	0	1	2	6	644.645
7218	1	32	1	3	1	1	2	2	2	2	0	0	0	0	0	0.1	3780.56	191.29	437.51	281.99	155.42	110.54	19.27	30.4	255.52	5.34193	0	4	1	10	42410.1
7221	2	61	2	4	1	2	2	3	0	1	3	1	0	0	0	0.73	1355.44	74.92	219.07	723.53	713.87	208.08	6.45	7.42	72.31	-0.281691	0	3	2	12	6005.13
7224	2	46	1	3	3	1	3	4	0	2	1	0	0	0	0	0.56	1569.85	80	201.62	890.04	156.1	21.75	21.54	14.01	109.09	1.57545	1	4	1	1	47668.8
7227	1	29	1	1	1	1	1	2	0	2	0	0	0	0	0	0.01	1678.64	93.69	186.26	359.72	275.05	268.93	4.87	10.52	150.52	1.10326	0	3	2	8	3980.77
7230	1	66	2	1	1	1	2	4	1	2	0	1	1	1	1	0.86	249.15	12.35	36.78	30.9	0	2.22	0.39	1.29	19.16	-5.31241	0	1	1	4	979.603
7231	1	64	2	4	1	2	2	2	2	2	0	0	1	0	0	0.1	1965.44	63.01	225.17	59.66	29.42	14.61	5.78	7.73	123	-2.10258	0	2	2	7	3496.09
7241	2	52	2	2	2	3	2	3	0	2	0	1	0	0	0	0.2	2360.47	147.09	325.29	1860.09	176.22	76.54	7.58	18.33	129.85	1.53009	0	3	1	12	34898.2
7244	1	82	2	3	1	1	1	2	0	1	0	1	0	0	1	0.28	1636.16	61.66	233.17	1254.23	69.9	114.08	16.67	13.16	55.09	1.05351	0	3	1	11	10883.7
7249	1	42	1	4	2	1	3	2	0	1	1	0	0	0	0	0.03	3048.24	92.86	439.27	776.02	666.06	268.6	8.75	14.4	108.74	1.90308	1	4	2	8	8113.52
7256	2	37	1	3	2	1	3	2	0	2	2	0	0	0	0	0.06	965.87	26.38	94.74	127.11	35.94	14.88	5.24	4.51	38.5	-3.73906	0	1	1	11	40993.5
7265	2	77	2	4	1	2	1	4	0	0	2	1	1	0	0	0.48	1774.36	105.25	176.2	1333.2	490.26	140.79	15.01	11.51	88.98	1.57715	0	4	1	7	16237.4
7269	1	79	2	1	1	2	2	3	1	2	0	0	0	0	0	0.11	2236.51	71.82	343.3	1751.44	232.34	72.65	6.77	16.06	99.55	0.596969	1	3	2	13	1117.54
7273	1	37	1	3	1	2	2	3	0	2	2	0	1	0	0	0.24	4326.75	134.69	386.9	758.46	582.77	81.55	24.02	22.55	161.78	4.13546	0	4	2	3	24396.6
7276	1	73	2	3	1	2	2	4	1	1	1	0	0	0	0	0.13	2017.09	83.32	181.55	532.57	84.28	106.52	5.11	10.34	123.11	-0.674053	0	2	2	12	15160.9
728	2	51	2	3	1	1	3	3	1	2	3	0	0	0	0	0.39	2293.43	64.22	271.23	774.65	348.38	155.93	12.46	9.17	63.85	0.168685	0	3	2	6	26892.3
7281	2	47	1	3	3	1	3	4	0	1	1	0	0	0	0	0.22	2513.96	95.93	243.29	2383.96	1703.85	195.85	12.35	11.14	89.73	2.88484	0	4	2	5	34881.6
7282	2	77	2	4	1	2	1	2	2	2	0	1	0	0	0	0.9	1708.95	71.55	277.19	1266.92	134.46	289.07	4.09	7.92	92.25	0.793997	0	3	2	5	3180.58
7283	1	59	2	3	2	1	3	3	1	2	2	1	0	0	0	0.05	2796.16	140.45	345.93	388.83	161.66	99.08	10.31	19.69	164.17	1.496	0	3	3	1	29386.2
7285	1	43	1	1	1	1	2	3	0	2	2	0	0	0	0	0.05	3190.81	168.19	349.29	868.19	368.17	20.32	12.72	19.68	195.78	2.11854	0	4	2	13	2263.36
7288	2	41	1	1	1	2	1	2	2	0	0	0	0	0	0	0.06	1142.96	59.6	149.64	349.63	89.17	162.15	2.46	8.16	59.25	-1.93753	1	2	2	6	3546.32
7290	1	71	2	3	1	2	2	2	2	1	0	0	0	0	0	0.26	1694.58	52.61	216.02	1102.26	609.88	112.13	4.31	6.5	82.88	-1.10048	0	2	1	1	8823.45
7293	2	38	1	1	1	1	2	4	2	2	1	0	0	0	0	0.43	1466.09	64.14	123.46	312.11	121.73	42.91	4.51	8.71	91.47	-2.18312	0	1	1	1	8783.93
7295	1	68	2	1	1	2	2	3	2	2	0	1	0	0	0	0.67	2270.85	108.69	355.77	2990.63	2825.8	127.05	8.07	22.6	129.1	4.13626	0	4	2	3	1010.54
7301	2	73	2	1	1	1	2	2	0	1	1	0	0	0	0	0.65	1225.41	45.55	137.46	3454.58	3231.49	39.25	7.39	5.69	50.98	0.896086	0	3	1	4	2088.76
7307	2	42	1	4	1	2	2	3	0	2	0	0	0	0	0	0.17	1734.56	45.02	201.72	174.57	8.97	5.57	5.79	4.69	56.59	-3.40611	0	1	2	2	5635.12
731	2	62	2	1	1	1	3	3	0	0	0	0	1	0	0	0.12	1793.2	64.62	157.47	457.49	23.43	22.11	6.99	9.32	78.93	-2.01681	0	2	1	4	2898.97
7312	2	62	2	3	3	2	2	3	1	1	1	0	0	0	0	0.16	2064.72	61.37	280.52	434.64	399.98	9.77	7.64	8.19	119.63	-1.43835	0	2	1	11	24153.2
7315	1	63	2	3	2	1	3	4	1	1	3	1	1	1	0	0.12	2091.46	111.22	203.93	3889.07	3546.27	40.66	9.37	31.44	126.55	5.35275	0	4	1	12	27919.4
7316	1	38	1	2	1	2	2	2	2	2	1	0	0	0	0	0.08	2421.35	96.66	268.84	855.89	204.15	131.87	10.12	12.58	151.22	1.30453	0	3	2	7	33907.6
7319	1	42	1	4	1	1	2	3	0	2	2	0	0	0	0	0.06	1961.75	76.19	276.45	962.57	12.32	100.62	8.98	7.57	102.44	-0.348582	0	3	2	9	6263.69
7325	2	36	1	3	1	2	2	2	0	1	3	0	0	0	0	0.15	1086.66	35.43	152.07	62.24	12.22	3.59	2.61	6.22	57.18	-3.85882	1	1	1	6	41923.6
7332	1	37	1	3	1	1	1	2	2	2	3	0	0	0	0	0.11	4453.69	138.35	548.44	1027.11	64.56	221.85	16.85	14.72	214.03	4.46496	0	4	1	11	23158.4
7336	1	26	1	4	3	1	2	2	0	2	2	0	0	0	0	0.12	6334.18	170.36	868.26	741.32	264.11	164.41	17.55	22.38	275.57	5.53621	0	4	2	12	4708.18
7337	2	80	2	3	3	2	2	2	0	1	3	0	0	0	0	0.54	1317.58	41.9	192.82	1060.83	258.3	223	10.18	6.88	57.29	0.33866	0	3	2	12	9635.3
7339	1	37	1	3	3	1	3	3	0	1	0	0	0	0	0	0.31	1496.57	78.79	166.85	626.48	452.83	128.32	6.26	7.18	85.65	-1.00766	0	2	2	5	17180.3
734	2	51	2	1	1	1	2	3	0	1	1	0	0	0	0	0.1	1487.08	44.75	217.12	730.3	232.49	34.08	3.87	5.1	56.54	-2.85029	0	1	2	2	3397.92
7342	1	75	2	3	1	2	2	2	1	1	1	0	0	0	0	0.11	1849.02	42.08	240.66	1243.01	933.46	187.69	11.13	5.56	40.86	0.110964	0	3	2	6	8762.32
7346	2	31	1	3	1	3	2	4	2	2	0	0	0	0	0	0.46	1110.11	50.47	110.81	562.03	383.2	38.09	6.02	7.39	78.83	-2.02811	0	2	2	8	36386.2
7349	1	27	1	3	3	3	3	1	0	1	3	0	0	0	0	0.4	3083.59	163.45	381.05	873.01	463.78	489.33	9.56	28.06	189.44	6.65402	0	4	3	1	35913.5
7351	2	32	1	4	2	3	2	4	2	2	0	0	0	0	0	0.89	1374.65	55.94	167.23	267.68	6.38	0.01	4.09	5.09	94.14	-3.01857	0	1	2	4	8263.78
7352	1	51	2	3	1	1	3	3	1	2	3	0	0	0	0	0.09	3328.15	160.67	440.03	1037.77	63.83	71.7	21.04	18.46	238.98	4.50162	0	4	1	7	13175.3
7357	2	38	1	2	2	1	3	4	0	2	2	0	0	0	0	0.33	3263.68	80.13	496.66	396.1	289.73	53.33	8.82	24.02	107.23	0.42764	0	3	2	9	5269.11
7358	2	73	2	3	1	2	3	2	1	2	3	0	0	0	0	0.62	1669.32	92.34	229.99	1070.8	282.46	122.08	4.31	11.78	91.63	-0.469991	0	3	1	7	19719.5
7360	2	68	2	1	2	1	2	2	1	1	1	1	0	0	0	0.64	1479.13	66.7	234.16	1597.66	1483.81	229.7	6.5	6	108.56	1.31888	0	3	2	1	1598.24
737	2	22	1	4	3	3	1	2	0	1	1	0	0	0	0	0.12	1575.4	69.83	190.24	487.56	88.3	38.46	1.49	6.21	69.35	-3.12656	0	1	2	4	4100.02
7374	2	46	1	1	1	1	3	2	0	2	1	0	0	0	0	0.06	1628.56	63.05	171.23	390.87	295.85	24.82	6.46	6.41	78.52	-2.35627	0	1	1	12	2415.25
7381	2	51	2	2	1	3	1	3	2	2	0	0	0	0	0	0.22	2058.33	95.48	230.42	527.37	95.54	22.19	6.8	12.11	156.66	-0.493877	0	3	1	2	50224.2
7384	1	49	1	3	3	3	1	3	1	2	2	0	0	0	0	1.26	3550.86	200.14	452.41	4402.85	3744.65	150.46	11.56	24.28	291.88	9.06021	0	4	1	11	20736.4
7393	1	56	2	4	1	3	2	3	0	2	0	1	0	0	0	0.89	1227.08	21.26	256.2	193.78	1.09	151.92	0.53	6.96	28.8	-3.07804	0	1	2	4	13339.4
7395	2	35	1	3	1	1	3	3	0	0	3	0	0	0	0	0.66	1289.15	43.75	212.26	473.36	38.89	17.22	4.53	5.92	57.87	-3.07995	1	1	1	1	37296.6
7411	2	70	2	4	1	1	2	3	0	1	3	1	0	0	0	0.11	705.7	20.64	106.84	143.76	66.23	31.89	4.13	2.18	30.86	-4.07776	1	1	2	4	3690.95
7412	2	37	1	3	2	1	3	4	0	1	1	0	0	0	0	0.06	525.98	16.41	74.38	135.12	135.12	0	0.51	1.38	37.05	-4.90241	0	1	1	10	22172.3
7418	1	48	1	3	3	1	3	3	2	2	3	1	0	0	0	0.39	2571.83	96.94	251.86	403.05	144.54	78.65	13.05	10.4	142.55	0.505567	0	3	2	12	20094.3
7419	1	64	2	3	1	1	2	4	0	1	2	0	0	1	0	0.1	660.29	23.01	57.74	796.95	591.29	76.73	3.17	2.73	30.59	-3.05248	1	1	2	3	24998.8
7421	1	62	2	3	1	1	3	3	1	1	1	0	0	0	0	0.67	1148.53	47.61	123.43	230.95	139.24	6.78	7.26	6.22	26.09	-3.40693	0	1	1	1	10954
7442	2	71	2	3	1	2	1	2	1	2	0	0	0	0	0	0.23	2074.75	111.14	142.22	606.94	397.68	14.23	3.3	16.9	148.96	-0.616084	0	2	1	7	17498.7
7448	2	23	1	1	1	1	2	4	0	1	3	0	0	0	0	0.32	1832.87	81.94	238.86	1453.12	605.31	44.37	7.03	8.95	99.25	-0.492897	0	3	2	6	3596.81
7450	1	60	2	3	2	1	3	4	1	1	2	1	0	0	0	0.4	2578.37	105.51	278.56	1096.74	165.6	263.93	3.53	18.96	109.55	1.67297	0	4	2	11	23641
7454	2	36	1	2	1	3	2	2	2	2	0	0	0	0	0	0.3	2562.77	139.03	170.97	723.81	78.76	8.65	6.62	16.1	212.12	0.770966	0	3	1	2	28112.3
7456	1	61	2	1	1	1	1	3	1	2	0	1	1	0	0	0.31	1395.84	102.42	118.72	290.87	59.43	36.3	3.11	13.01	90.93	-2.08494	0	2	1	4	1638.08
7457	1	33	1	3	1	1	3	2	2	2	1	0	0	0	0	0.12	3750.27	126.46	386.69	821.13	156.35	79.47	25.03	14.75	163.82	3.49767	1	4	2	1	52609.3
7459	1	22	1	1	1	3	1	2	2	2	3	0	0	0	0	0.25	5401.59	159.37	813.25	523.53	389.42	707.33	18.87	21.59	214.07	9.50442	0	4	2	6	4376.77
7464	2	31	1	4	2	3	3	4	0	2	3	0	0	0	0	1.82	1488.08	83.78	113.36	343.11	81.03	12.32	6.88	5.91	95.64	-2.28526	1	1	2	8	15022.8
747	2	24	1	2	3	3	2	2	0	2	3	0	0	0	0	0.04	2171.01	83.92	148.04	103.37	95.42	22.95	9.29	13.12	116.21	-1.00835	0	2	2	9	5269.11
7472	2	32	1	3	1	2	2	4	0	2	1	0	0	0	0	0.3	1289.25	43.52	159.55	166.68	82.62	13.46	3.7	6.82	47.53	-3.57954	0	1	2	1	35371.8
7482	2	42	1	4	3	1	3	4	0	2	3	1	0	0	0	0.04	944.42	57.35	104.44	1819.55	1737.95	164.76	6.91	6.22	98.61	0.919141	0	3	2	4	9351.68
7489	2	68	2	3	2	1	3	3	1	1	1	0	0	0	0	0.83	1876.01	105.81	99.01	830.82	522.06	238.68	20.25	8.23	112.12	2.87705	1	4	1	12	43861.3
7491	1	54	2	3	3	2	3	2	2	2	1	0	0	0	0	0.61	3365.06	116.97	431.65	1368.81	139.01	266.15	18.68	15.2	146.5	4.48188	0	4	2	8	21800.6
7497	2	65	2	4	1	3	2	2	0	2	0	0	0	0	0	0.09	1249.18	29.6	161.34	325.88	171.85	111.62	6.33	3.5	39.53	-2.55784	1	1	2	7	5468.3
7506	2	28	1	3	3	3	3	3	0	2	2	0	0	0	0	0.1	769.59	42.88	41.73	228.47	98.59	25.17	2.73	8.91	47.58	-3.35954	0	1	2	3	27709.6
7509	2	32	1	4	1	1	3	4	0	0	0	0	0	0	0	0.26	1575.09	71.32	153.23	666.69	160.79	447.33	4.64	7.95	83.64	1.66102	0	4	1	7	19218.1
7517	1	37	1	3	1	2	2	4	0	1	0	1	1	0	0	1.59	2500.2	108.76	382.87	1939.92	123.23	98.55	5.63	24.3	139.72	2.22037	0	4	2	12	20504.1
7522	1	67	2	3	1	2	1	3	1	2	3	0	0	0	0	0.11	750.27	52.65	88.56	491.67	29.54	19.22	1.86	3.84	70.78	-3.46391	0	1	1	1	10793.6
7525	2	74	2	3	1	2	2	3	1	0	0	0	0	0	0	0.24	461.31	12.71	58.7	190.77	86.56	25.15	4.15	1.84	21.66	-4.26405	0	1	1	7	13577.4
7531	1	64	2	3	3	1	3	4	2	1	2	1	0	1	0	0.3	2109.11	116.1	198.81	551.02	288.61	112.53	5.55	14	123.25	-0.12637	0	3	1	5	40072.6
7536	2	38	1	3	1	1	2	4	0	2	0	0	1	0	0	1.16	2217.44	131.42	197.27	1337.23	912.12	73.59	7.67	12.12	111.59	0.34283	0	3	1	1	19552.3
7540	1	49	1	3	1	1	3	4	1	2	0	1	0	1	0	0.12	2157.17	107.21	327.84	3800.42	2779.81	155.57	9.71	14.46	118.99	4.41891	1	4	2	11	83195.2
7546	1	56	2	3	3	1	3	3	1	2	2	1	0	0	0	0.1	3236.47	119.73	322.34	451	159.96	95.99	10.96	15.52	143.2	0.894765	0	3	3	1	12034.8
7548	1	52	2	2	1	1	2	2	0	2	1	0	0	0	0	0.26	1812.09	43.59	259.65	464.64	295.59	60.97	8.58	5.4	61.27	-1.99638	0	2	2	7	10157.6
7550	2	82	2	3	1	2	2	4	0	1	1	0	0	0	1	0.58	1495.01	48.32	146.19	868.01	728.03	68.6	13.09	8.04	43.46	-0.778295	0	2	1	1	7703.6
7552	2	64	2	3	1	2	1	4	1	2	0	1	1	1	0	1.4	1126.77	46.04	140.29	193.26	44.17	20.36	4.78	3.96	80.22	-3.10828	1	1	1	8	24862.4
7553	2	69	2	3	1	1	3	3	0	0	0	1	0	0	0	0.54	1292.46	28.28	215.52	790.88	248.2	51.97	6.25	3.71	33.47	-2.75149	0	1	1	7	13130.1
7554	1	63	2	1	1	1	2	3	1	1	0	1	0	0	0	0.27	1539.04	61.19	177.69	554.96	128.89	88.79	9.82	6.56	139	-0.197603	0	3	1	3	1955.05
7566	2	56	2	3	3	1	3	2	0	1	3	0	0	0	0	0.37	1202.79	31.02	188.82	1243.67	645.43	212.88	9.55	6.98	32.88	0.0408849	0	3	1	5	19832.8
7568	1	25	1	3	1	2	3	2	0	1	0	0	0	0	0	0.22	2592.07	121.23	288.99	640.76	45.47	25.97	7.44	19.83	145.36	0.305253	0	3	2	12	41011.5
757	1	29	1	3	1	3	2	3	2	2	2	0	0	0	0	0.03	2066.13	71.55	258.62	508.67	140.65	48.18	9.09	8.38	114.69	-0.918294	1	2	2	1	15363.7
7578	1	71	2	1	1	1	2	3	1	1	0	1	0	0	0	0.21	1700.99	82.37	230.69	545.26	186.94	7.5	5.49	9.1	82.39	-2.23143	0	1	2	13	736.354
7582	1	62	2	5	3	1	3	2	0	0	0	1	0	0	0	0.07	941.07	33.24	174.89	157.17	113.82	215.45	1.58	3.3	58.51	-2.23799	0	1	2	8	14612.5
7596	2	52	2	3	3	1	3	2	0	1	3	0	0	0	0	0.02	2760.56	114.36	305.08	2393.53	890.12	277.31	55.61	42.88	131.52	13.8664	0	4	2	5	29168
7601	1	66	2	3	3	1	3	3	2	2	0	0	0	0	0	0.55	2364.37	96.32	234.03	695.56	174.99	54.5	3.85	15.46	113.79	-0.821449	0	2	2	12	14776.1
7605	2	43	1	5	3	2	2	4	0	1	2	0	0	0	0	0.2	2058.75	58.07	279.19	228.77	30.02	171.42	26.06	9.11	95.34	2.32801	0	4	1	12	14262.5
7613	2	21	1	3	1	1	1	3	2	2	3	0	0	0	0	0.22	880.68	23.45	127.12	265.76	5.94	5.4	3.48	2.9	43.62	-4.05846	0	1	2	5	58598.2
7617	2	36	1	4	1	2	2	3	1	0	0	0	0	0	0	0.66	1111.25	78.18	52.2	258.48	137.86	28.37	7.84	7.33	69.13	-2.32337	0	1	1	7	12538.9
7619	1	42	1	1	1	1	1	3	0	1	0	0	0	0	0	0.04	1827.99	59.05	293.72	968.23	577.17	178.58	10.61	7.46	82.47	0.440134	0	3	1	13	2066.51
7620	1	64	2	3	1	1	3	3	0	0	1	1	0	0	0	0.32	2031.19	65.25	275.06	389.83	89.8	98.86	4.76	9.54	89.53	-1.52112	0	2	2	1	10301.9
7621	1	33	1	3	1	2	2	2	2	1	0	0	0	0	0	0.57	2571.77	89.02	340.34	1141.94	809.81	78.13	9.6	13.31	96.05	0.358436	1	3	1	10	10459.4
7626	2	65	2	1	1	2	2	4	1	1	1	1	0	0	0	0.55	1912.41	81.54	148.43	1140.33	209.27	197.91	22.29	15.79	82.46	3.29897	0	4	1	4	1825.98
7627	1	24	1	2	2	3	3	4	2	2	0	0	0	0	0	0.08	2372.17	80.52	211.79	458.01	23.04	1.34	2.75	8.73	84.27	-2.83748	0	1	2	9	9860.35
7634	2	50	1	1	3	1	3	4	0	1	1	0	0	0	0	0.2	1507.02	85.98	211.89	619.83	78.42	131.72	4.94	6.47	110.08	-0.970844	0	2	1	13	3971.98
7635	1	63	2	1	1	1	3	3	1	2	1	0	1	0	0	0.49	3439.26	155.7	384.02	2301.58	1513.89	385.02	24.45	10.68	377.01	10.7545	0	4	2	6	1115.56
7636	1	48	1	1	1	1	2	4	0	2	0	0	1	0	0	0.05	1253.03	64.71	82.86	631.02	468.91	42.31	17.28	7.22	79.53	-0.168702	0	3	1	12	2551.43
7639	2	21	1	3	1	1	1	4	0	1	1	1	0	0	0	0.46	1748.48	67.06	229.74	524.75	129.57	53.81	4.36	8.46	94.98	-1.88414	1	2	1	9	25665.4
7656	2	48	1	4	1	2	3	4	0	2	0	0	0	0	0	0.23	1219.74	69.59	151.86	527.46	92.77	108.05	11.05	10.05	136.81	0.440526	0	3	1	7	9750.3
7657	2	66	2	3	1	1	3	2	1	2	3	1	0	0	0	0.17	1947.53	63.15	258.22	576.35	293.47	267.98	7.99	6.94	109.89	0.801517	0	3	3	1	12942.7
7660	2	51	2	3	1	2	1	2	2	1	0	0	0	0	0	0.08	1891.54	84.26	256.89	403.18	118.05	24.21	8.89	6.18	151.54	-0.913275	1	2	1	11	19998
7665	1	47	1	1	2	1	3	4	0	1	3	0	0	0	0	0.18	4048.05	107.44	514.69	582.76	77.81	29.72	11.52	13.7	146.61	0.350536	0	3	2	5	2407.53
7671	2	34	1	4	1	1	2	4	0	0	1	0	0	0	0	0.29	2014.83	76.93	215.57	172.32	22.8	39.91	6.96	8.9	116.55	-1.57528	1	2	1	11	10267.3
7672	1	39	1	3	3	1	3	3	0	2	3	0	0	0	0	0.19	2115.69	131.24	243.25	386.33	243.21	113.02	7.52	12.44	201.75	1.08433	0	3	3	1	35293.9
7673	2	20	1	4	1	3	2	4	0	1	0	0	0	0	0	1.98	1415.63	46.52	172.82	121.67	77.47	71.92	4.07	4.88	71.83	-2.84387	0	1	2	4	12383.5
7687	1	42	1	1	1	1	1	4	2	2	0	1	0	0	0	0.45	1872.39	61.63	265.79	376.55	193.42	111.77	8.67	7.2	92.26	-0.969634	0	2	1	4	3242.34
7696	2	56	2	1	1	1	2	3	2	0	0	1	1	0	0	2.12	879.1	52.78	76.1	801.67	88.34	41.76	6.55	8.88	75.3	-1.67946	0	2	1	4	2475.17
7699	1	31	1	1	1	3	3	2	0	1	0	0	0	0	0	0.04	3216.64	130.55	428.74	1781.27	1465.01	404.73	16.43	18.79	167.21	6.76286	0	4	1	2	15464.5
77	1	25	1	3	2	1	2	3	2	2	1	0	0	0	0	0.22	3413.11	145.29	398.52	919.92	331.94	86.49	7.61	25.37	183.38	2.33037	0	4	2	8	13714.5
770	1	27	1	1	1	1	1	3	2	2	3	0	0	0	0	0.07	2135.43	119.48	259.72	468.11	23.67	22.37	7.68	8.31	150.21	-0.895794	0	2	2	2	4826.1
7701	1	77	2	3	1	1	3	3	0	1	3	1	0	0	0	0.08	2015.87	93.88	128.13	843.77	90.43	27.86	7.82	8.07	124.99	-0.88299	0	2	1	6	7731.12
7707	2	26	1	1	1	3	1	3	0	0	0	0	0	0	0	0.35	957.91	31.26	154.48	120.02	78.74	96.64	3.81	4.27	27.55	-3.40257	0	1	2	9	5195.62
7713	2	62	2	2	1	3	1	3	0	1	0	1	1	0	0	0.46	958.82	57.63	87.95	343.59	242.45	131.06	5.36	5.06	58.5	-2.0529	1	2	2	9	9521.5
7714	1	21	1	1	2	3	3	2	2	2	3	0	0	0	0	0.04	4016.04	112.26	564.04	839.05	72.96	53.52	4.66	16.65	79.8	-1.01023	1	2	1	5	9570.18
7721	2	21	1	3	1	2	1	2	0	2	0	0	0	0	0	0.15	1960.78	65.85	195.2	55.92	14.9	3.25	5.66	9.79	102.64	-2.34582	0	1	2	1	12179.4
7733	2	24	1	2	2	1	2	4	0	1	1	0	0	0	0	0.61	1013.62	48.83	147.61	137.17	24.78	215.25	2.27	8.72	42.29	-1.89631	1	2	2	7	11372.8
7735	2	20	1	2	2	3	1	2	0	2	2	0	0	0	0	0.04	828.07	20.65	177.4	19.3	8.95	43.46	0.66	2.66	14.75	-4.83736	1	1	2	9	9876.06
7743	1	21	1	4	1	3	1	4	2	2	1	0	0	0	0	0.46	2782.95	121.15	361.01	2040.05	74.93	131.53	4.3	16.68	136.28	1.59959	0	4	2	11	18154.2
7748	2	45	1	3	1	1	1	4	2	1	1	0	0	0	0	0.77	1935.01	43.83	282	270.61	77.82	10	5.6	7.08	50.77	-3.14947	1	1	2	5	25462.5
7750	1	43	1	1	1	1	3	3	0	2	0	0	0	0	0	0.33	826.01	27.89	196.06	6292.65	6292.65	212.43	8.81	3.95	14.35	5.26185	0	4	2	10	2805.43
7753	1	39	1	3	2	1	3	3	1	2	2	0	0	0	0	0.06	2972.64	104.35	394.56	2332.85	487.2	51.97	7.51	15.1	188.7	2.39038	0	4	2	12	20924.1
7758	2	85	2	3	3	2	3	3	0	0	1	0	0	0	0	0.18	1162.12	56.41	160.24	678.07	109.79	72.32	3.24	5.95	56.95	-2.58693	0	1	1	1	7265.81
776	1	45	1	3	3	1	3	3	0	2	3	0	0	0	0	1.15	2194.11	66.71	302.56	301.26	115.46	166.74	4.69	11.09	89.47	-0.835948	0	2	2	8	26466
7761	2	69	2	1	1	1	1	2	0	2	0	0	1	0	0	0.38	1662.44	58.54	231.68	1826.85	380.03	223.97	7.68	8.48	80.43	1.19082	0	3	2	10	1707.48
7764	2	78	2	3	1	1	2	2	0	1	1	0	0	0	0	0.03	1150.66	65.95	84.95	382.7	166.13	73.09	4.97	7.18	77.67	-2.12394	0	2	1	8	10790.3
7767	2	72	2	2	1	1	2	4	0	1	1	0	0	0	0	0.37	1030.25	74.89	97.37	1100.93	807.73	12.45	2.98	9.03	83.26	-1.91692	0	2	2	7	10382.7
7768	2	27	1	4	2	3	2	4	0	1	0	0	0	0	0	0.13	955.74	26.25	160.61	336.33	92.03	18.06	3.52	3.45	27.13	-4.05333	0	1	2	5	5064.17
7773	1	21	1	3	2	3	2	3	0	1	3	0	0	0	0	0.02	1189.41	59.41	164.2	219.98	103.56	19.05	4.85	14.29	85.84	-1.97988	0	2	2	11	95038.5
7775	1	39	1	1	1	1	2	2	1	1	2	0	0	0	0	0.07	3901.12	134.89	515.8	710.57	615.18	279.97	17.19	16.05	179.35	4.49297	0	4	1	2	6863.36
7778	2	43	1	3	3	1	2	2	0	1	3	0	0	0	0	0.03	2239.08	68.37	266.24	4157.34	3805.19	73.66	14.63	8.39	78.05	3.78348	0	4	1	11	46652.7
7780	1	20	1	4	2	3	1	2	0	1	2	0	0	0	0	0.02	4580.29	135.4	558.41	93.02	18.51	12.45	31.43	32.76	87.92	3.76853	0	4	2	2	13732.7
7782	1	75	2	3	3	1	2	3	0	0	3	1	0	0	0	0.27	1936.27	62.27	257.08	674.11	86.78	44.83	8.88	11.94	76.5	-1.08956	0	2	2	11	9940.82
7792	1	78	2	1	1	1	3	2	1	1	0	0	0	0	0	3.58	688.79	28.95	77.22	269.33	221.84	12.05	2.24	4.7	46.25	-3.91798	0	1	1	10	1022.91
7797	2	60	2	3	3	1	3	4	0	1	3	1	0	0	0	0.39	2153.59	89.27	371.17	871.1	52.2	189.17	5.63	14.55	133.21	1.02199	0	3	1	8	29435.8
7805	2	36	1	3	2	1	2	4	2	2	1	0	0	0	0	3.42	1299.89	26.78	155.64	326.62	257.11	95.51	2.77	3.41	42.71	-3.19419	1	1	2	1	17824.6
7807	1	24	1	1	1	3	3	1	0	0	3	0	0	0	0	0.03	1150.7	18.54	179.11	367.11	353.56	290.42	7.19	3.03	27.4	-0.944211	1	2	2	8	6947.74
7808	1	36	1	4	2	1	3	3	0	0	2	1	0	0	0	0.06	4882.93	128.5	717.95	10662.9	10351.6	412.99	35.66	13.29	163.55	19.382	0	4	2	9	6596.02
7810	1	29	1	5	3	3	1	2	0	2	1	0	0	0	0	0.96	2982.47	78.21	446.9	149.12	82.76	11.7	6.19	13.46	95.39	-1.84144	0	2	1	11	17219
7816	1	68	2	3	1	1	3	3	0	1	1	1	0	0	0	0.09	1738	80.83	309.54	202.9	59.03	249.92	3.14	8.27	89.23	-0.696864	0	2	2	12	21164.2
7822	2	41	1	1	3	3	3	4	0	2	2	0	0	0	0	1.01	3079.21	102.81	359.55	1014	252.16	42.24	12.86	13.98	140.49	1.03505	0	3	1	12	5039.15
7823	1	67	2	4	1	1	1	3	0	0	0	1	1	1	0	0.05	2318.85	123.34	383.32	2508.19	2160.44	508.71	8.56	16.12	100.78	6.03153	0	4	1	5	9345.13
7828	2	20	1	5	2	1	1	2	2	2	1	0	0	0	0	0.4	3449.58	82.46	508.83	262.78	57.8	7.51	5.94	23.23	114.65	-0.575408	0	3	1	7	21201.9
7831	2	61	2	3	1	1	3	2	2	2	0	1	0	0	0	0.19	1591.48	56.68	168.76	319.58	18.57	22.38	7.03	8.2	86.72	-2.12179	0	2	2	1	11273.6
7837	1	62	2	1	1	1	2	3	1	2	1	0	1	1	0	0.03	1367.04	67.35	153.61	275.93	1.84	4.47	3.83	11.02	81.76	-2.6265	0	1	1	3	1666.34
7842	2	36	1	4	1	3	1	4	0	2	1	0	0	0	0	0.33	433.12	39.42	37.29	81.75	54.52	7.29	1.11	1.87	34.24	-4.80643	0	1	1	8	9387.1
7843	1	62	2	1	1	1	2	3	1	2	0	1	1	0	0	0.21	2550.94	109.69	330.35	1226.77	132.03	213.14	70.23	54.66	97.9	14.9371	1	4	1	4	1333.99
7844	2	46	1	3	3	1	3	3	0	2	3	0	0	0	0	0.24	1482.58	59.37	198.83	862.24	600.74	172.12	6.09	7.06	89.63	-0.336476	1	3	2	5	29676.8
7848	2	83	2	3	1	1	2	4	0	1	0	1	1	0	0	0.07	1339.4	63.06	138.56	1410.38	840.13	121.26	3.57	8.81	65.32	-0.845077	0	2	2	4	4771.72
7857	1	31	1	4	1	3	2	2	2	2	0	0	0	0	0	0.01	3573.38	113.81	516.11	981.92	278.52	266.74	13.14	13.31	181.2	3.66823	0	4	2	9	2980.75
7861	2	77	2	1	1	2	2	4	0	0	0	1	1	0	0	0.64	1552.14	48.28	213.6	557.69	241.91	110.23	4.61	5.11	72.61	-1.94435	0	2	2	3	916.967
7865	2	41	1	1	2	1	3	4	0	1	2	0	0	0	0	1.37	1816.88	54.69	238.82	1454.54	1145.69	62.62	14.08	5.7	75.82	0.22172	1	3	2	13	3571.02
7868	1	41	1	1	1	1	3	4	1	2	1	0	0	0	0	1.87	1426.93	74.63	209.87	2318.14	2239.55	274.28	4.28	13.21	69.06	2.30556	0	4	1	6	7960.01
787	2	79	2	4	1	2	1	3	0	0	0	1	1	0	0	0.27	1617.11	51.37	267.67	209.1	89.77	70.96	4.96	5.42	75.2	-2.52877	0	1	2	5	4097.12
7877	2	65	2	1	1	2	1	3	0	0	0	1	1	0	0	0.1	1219.58	68.4	137.29	252.55	98.95	39.73	4.56	13.42	71.49	-2.11405	0	2	1	4	1121.83
788	1	80	2	3	3	1	2	4	1	1	1	0	0	0	0	0.89	3530.51	147.61	360.3	1576.57	110.25	78.72	10.03	28.21	212.16	3.8897	0	4	1	7	3439.55
7884	2	47	1	2	1	2	1	3	0	1	1	0	0	0	0	0.1	1410.86	36.92	232.47	787.3	267.71	217.5	4.39	4.48	37.91	-1.38389	0	2	2	9	4079.77
7890	2	24	1	3	3	1	3	3	0	2	2	0	0	0	0	1.13	3738.73	175.43	618.79	8205.45	6932.4	100.93	7.51	20.98	321.94	12.3214	0	4	3	1	20524.3
7910	1	21	1	1	1	3	3	3	0	2	1	0	0	0	0	4.42	4808.62	133.05	654.25	799.07	156.01	515.91	10.65	26.37	140.18	5.99867	0	4	1	10	5163.57
7919	2	27	1	1	1	1	2	2	1	2	1	0	0	0	0	0.01	2710.13	102.6	291.32	384.32	86.4	73.36	15.69	13.77	110.98	0.675237	1	3	1	4	14268.9
7923	1	31	1	2	2	1	2	2	0	2	0	0	0	0	0	0.1	1474.9	59.38	116.35	28.99	8.63	1.28	5.68	7.56	82.21	-2.91859	0	1	2	7	18561.4
7926	2	67	2	1	1	1	1	3	0	0	1	1	0	0	0	0.89	1081.35	45.76	188.67	435.7	307.04	104.05	4.6	6.44	86.21	-1.7566	0	2	2	3	2321.5
7927	2	77	2	3	1	1	2	2	1	2	1	1	0	0	0	0.09	1410.39	56.75	200.91	624.7	240.08	94.41	4.86	8.29	61.3	-1.85577	0	2	1	2	25152.4
7929	1	46	1	1	1	1	2	4	0	2	0	0	0	0	0	0.17	2416.5	141.47	277.75	808.09	65.4	59.26	8.44	12.43	121.6	-0.167101	0	3	1	6	2345.99
793	2	28	1	4	1	2	2	4	0	2	0	0	0	0	0	1.45	1794.91	44.3	345.18	338.33	334.96	536.13	3.08	9.07	72.45	1.91394	1	4	2	8	4968.71
7932	2	83	2	3	1	2	2	4	2	1	0	0	1	1	1	0.83	1287.42	75.32	148.4	1345.77	765.06	69.54	6.09	8	78.87	-0.872867	0	2	2	1	11735.6
7935	2	49	1	3	3	2	3	3	1	2	1	0	0	0	0	0.17	1088.41	56.79	110.38	374.27	233.11	97.24	2.75	5.26	52.02	-2.82105	0	1	2	8	40994.2
7936	2	82	2	3	1	2	2	4	0	0	0	1	1	1	0	0.71	2000.94	83.26	142.53	456.99	169.63	137.04	14.06	9.92	88.19	0.363594	0	3	1	8	6932.91
7939	1	64	2	1	2	1	3	4	1	2	0	1	0	0	0	0.67	1728.7	91.77	144.54	223.61	216.44	21.8	5.73	17.97	85.75	-1.43119	0	2	2	12	3364.72
7940	1	52	2	1	1	1	2	4	1	1	0	0	1	0	0	0.32	2107.66	90.13	291.45	192.52	159.55	46.14	7.24	16.03	108.35	-0.856819	0	2	1	4	3097.6
7941	1	72	2	3	1	1	2	4	1	2	2	0	0	0	0	0.4	2357.65	80.02	237.19	263.04	62.96	13.98	7.4	10.15	130.82	-1.31066	0	2	1	1	18260.9
7946	1	54	2	1	1	1	2	3	2	2	2	0	0	0	0	0.05	2103.92	92.65	204.99	858.33	467.62	37.37	9.78	9.32	132.45	-0.150302	0	3	2	2	4098.25
7947	1	63	2	4	2	2	3	4	1	2	1	1	0	1	0	0.41	2921.46	169.18	300.23	15178.3	241.32	85.97	12.01	16.48	348.55	17.4724	0	4	2	12	2068.27
7949	2	26	1	1	1	1	3	2	0	2	1	0	0	0	0	0.05	3000.9	106.23	459.23	1082.37	214.79	106.21	8.77	14.03	128.14	0.851926	1	3	1	6	4765.07
7951	2	46	1	2	1	1	2	4	0	1	0	1	1	0	0	0.27	859.5	33.52	122.64	101.95	98.59	44.85	5.73	4.61	41.8	-3.33621	0	1	2	9	21619.5
7953	1	73	2	3	1	1	3	3	1	1	0	0	1	0	0	0.06	2821.84	146.43	342.15	1266.53	274.43	75.39	22.21	23.63	147.87	4.06965	0	4	1	1	22403.6
7954	1	24	1	3	2	3	3	2	2	2	1	0	0	0	0	0.12	1919.33	75.98	238.04	537.47	81.73	25.51	4.22	11.51	81	-2.08374	0	2	1	1	39108.4
7957	2	44	1	1	3	2	2	3	2	2	0	0	0	0	0	0.12	1185.71	40.23	222.58	194.35	142.54	77.76	3.01	4.32	32.88	-3.5292	0	1	1	4	1962.74
7960	1	22	1	1	1	1	1	4	2	2	3	0	0	0	0	0.14	3699.74	97.98	239.18	328.51	143.22	44.6	2.9	13.48	125.93	-1.40133	0	2	1	11	7193.78
7961	2	36	1	1	2	1	1	4	0	2	0	0	0	0	0	0.69	2633.03	61.83	234.34	545.11	326.05	126.23	7.07	7.59	70.36	-1.20168	1	2	2	8	3552.81
7964	2	39	1	3	1	1	3	2	0	0	0	0	0	0	0	0.18	1836.91	58.5	212.9	905.13	508.75	111.07	6.55	7.44	62.55	-1.18759	0	2	1	11	21709.3
7966	2	42	1	4	1	2	2	4	2	2	0	0	0	0	1	0.09	371.07	7.89	51.79	8.45	0.3	0.14	5.1	0.53	6.43	-4.89253	1	1	2	4	4470.97
7970	1	37	1	3	3	1	3	2	0	1	3	0	0	0	0	0.11	3027.35	75.62	377.75	948.47	714.1	105.07	15.94	10.02	172.04	2.24211	0	4	1	12	23669.8
7975	1	79	2	3	1	1	2	4	2	2	1	0	0	0	0	0.08	2247.01	60.51	350.09	1143.62	671.61	153.25	5.26	9.93	51.1	-0.68298	0	2	2	1	21070
7982	1	72	2	3	3	1	2	3	2	2	1	1	0	0	0	13.1	1399.37	86.06	120.95	624.97	497.31	220.2	11.42	5.57	155.84	1.5665	0	4	1	5	22567.4
7984	2	76	2	1	1	1	2	3	0	0	1	0	1	0	0	0.52	1517.66	81.17	214.1	268.31	44.18	25.36	4.51	9.83	120	-1.85235	0	2	2	2	1104.57
7989	1	47	1	3	3	1	3	3	1	1	3	0	0	0	0	0.03	2721.32	116.91	379.34	1108.59	262.62	150.68	7	17.94	168.95	2.02906	0	4	1	7	56873.8
7998	1	22	1	5	2	3	2	2	0	0	3	0	0	0	0	0.08	3279.49	45.53	737.45	4427.06	3929.14	479.21	3.96	6.43	74.71	5.86285	0	4	2	10	8394.52
800	2	70	2	3	2	1	3	4	0	2	2	1	1	0	0	0.3	996.03	39.9	181.29	361.97	94.64	75.6	4.38	5.64	56.47	-2.70555	0	1	1	11	22259.1
8000	1	42	1	1	1	1	2	3	1	2	0	1	1	0	0	0.19	2054.86	85.79	348	932.68	879.78	940.64	9.45	6.47	78.29	7.09682	0	4	1	11	3246.03
8005	2	31	1	4	1	1	2	4	1	2	2	0	0	0	0	0.62	3071.8	135.96	361.23	1389.41	619.88	172.77	13.03	20.28	190.96	4.07155	0	4	1	5	15118.6
8007	2	34	1	3	3	1	3	2	1	1	3	0	0	0	0	0.07	2239.54	135.83	220.41	993.22	258.29	53.53	5.5	17	159.5	0.568269	0	3	2	8	37713.1
8011	2	34	1	3	3	1	3	2	0	1	1	0	0	0	0	0.32	2312.78	71.9	311.81	1096.05	648.43	283.38	4.7	8.63	135.43	1.54496	0	4	1	5	46970.3
8012	1	59	2	3	1	1	2	4	1	1	1	1	1	0	0	0.37	2133.74	76.55	249.66	473.33	204.57	48.31	9.45	8.35	115.88	-0.861938	0	2	2	1	8734.64
8013	1	45	1	1	1	1	2	3	1	1	0	0	0	0	0	0.05	1563.62	63.27	183.69	118.63	13.74	50	8.35	4.49	68.91	-2.48252	0	1	2	8	4857.16
8017	1	78	2	2	1	1	1	4	2	2	0	0	1	0	0	1.85	2631.88	122.55	346.85	813.26	554.3	61.95	9.56	21.06	131.16	1.14211	1	3	2	9	2739.92
8021	1	29	1	5	1	1	3	4	2	1	2	0	0	0	0	0.27	3429.59	125.05	414.42	339.45	114.28	23.79	14.67	20.18	274.18	3.17398	0	4	1	12	38568.5
8027	1	37	1	1	1	2	3	3	0	2	1	0	0	0	0	0.15	2259.98	138.15	151.14	1019.72	31.65	32.15	7.92	13.36	196.16	0.928115	0	3	1	12	5794.65
803	1	41	1	1	1	2	1	3	2	2	3	1	0	0	0	0.06	4504.22	74.96	392.26	429.06	49.94	26.66	4.27	6.74	186.57	-1.00461	0	2	1	12	2216.97
8031	1	46	1	1	2	1	2	3	0	1	0	0	0	0	0	0.18	2286.83	104.52	199.23	241.1	195.05	204.3	5.32	19.29	104.15	0.593664	0	3	1	4	2959.49
8039	2	73	2	3	1	2	2	3	1	1	1	1	0	0	0	0.06	1039.34	26.48	191.01	341.46	246.96	108.04	5.59	3.33	39.22	-2.69398	0	1	2	5	12422.5
804	1	50	1	2	3	1	3	3	1	1	2	1	0	0	0	0.43	2425.57	108.85	274.49	172.94	14.9	30.66	11.3	13.5	117.79	-0.522715	0	3	3	1	16506.6
8046	2	29	1	3	1	2	2	1	2	2	0	0	0	0	0	0.02	1384.74	37.08	213.75	229	40.22	6.62	5.51	3.66	61.42	-3.4089	0	1	1	11	18345.7
8050	1	54	2	1	2	1	3	3	1	2	3	0	0	0	0	0.53	2570.55	92.19	218.78	1308.33	1150.38	193.99	23.7	8.09	134.03	3.91112	0	4	2	3	2506.25
8053	2	65	2	3	1	1	3	2	1	2	0	0	0	1	0	0.01	494.84	8.53	88.84	34.95	4.96	6.94	1.53	1.16	15.7	-5.15401	0	1	3	1	7925.45
8055	1	81	2	3	2	2	3	3	0	0	0	0	1	0	0	0.54	1586.38	66.97	163.79	1767.69	872.22	63.87	3.48	9.76	55.41	-1.1147	0	2	3	1	4100.89
8056	2	64	2	1	1	2	2	4	1	1	1	1	0	0	0	0.74	2183.07	68.58	325.31	1036.93	826.47	66.09	7.49	11.17	127.86	0.114665	0	3	2	3	463.153
8062	1	66	2	4	2	1	3	3	0	1	2	1	0	0	0	0.09	1199.45	33.98	228.65	541.8	446.14	212.3	5.94	5.25	69.61	-0.803703	0	2	1	7	6585.85
8068	2	60	2	3	1	1	1	2	2	2	0	0	0	0	0	0.08	641.54	16.66	90.19	631.9	8.44	27.46	2.47	7.43	17.75	-3.64319	1	1	2	12	19364.7
807	2	77	2	5	1	2	2	2	1	2	1	1	0	0	0	0.72	1403.08	43.91	251.93	186.71	89.39	54.64	3.6	4.71	68.13	-3.08667	0	1	2	9	5269.74
8077	2	40	1	3	3	1	3	2	0	1	3	0	0	0	0	0.02	2428.66	84.77	219.11	1965.97	1588.12	59.05	7.73	10.21	77.68	0.24082	1	3	1	5	25293.6
8078	2	74	2	4	1	2	3	3	0	1	3	0	0	0	1	0.58	1290.01	49.57	160.3	240.28	96.13	54.57	8.63	4.44	80.62	-2.09208	0	2	2	5	3601.65
8081	1	50	1	3	1	1	3	3	1	2	1	0	0	0	0	0.28	1518.23	80.21	177.91	598.5	226.13	81.28	6.65	12.14	68.51	-1.2398	0	2	2	1	29917.4
8095	2	68	2	1	2	2	3	4	0	1	0	0	0	0	0	0.63	631.8	32.27	84.72	23.76	0	2.55	0.68	6.26	23.3	-4.72386	0	1	2	6	473.397
8096	1	56	2	4	2	1	1	3	1	1	0	1	1	0	0	0.08	1047.58	70.65	120.24	115.81	97.45	41.97	4.56	7.02	72.03	-2.83056	1	1	2	7	6219.41
8099	1	68	2	3	2	1	2	4	0	1	1	1	0	0	0	0.22	4036.76	103.2	594.21	939.73	478.57	267.72	18.24	10.41	149.89	3.71291	0	4	1	7	17989.6
81	1	30	1	3	3	1	3	3	0	2	3	0	0	0	0	0.36	984.83	37.84	132.73	99.35	66.99	46.78	5.54	4.13	53.24	-3.22817	0	1	2	12	48890.6
8105	1	34	1	3	2	3	3	2	2	2	0	0	0	0	0	0.14	1891.08	68.4	192.29	272.29	61.84	10.94	5.88	11.86	79.66	-2.1893	0	1	2	12	38534.3
8108	1	63	2	4	1	2	1	2	0	2	2	0	0	0	0	0.21	3558.86	157.45	334.49	319.49	72.24	12.03	10.98	22.61	184.97	1.32605	1	3	2	12	4158.08
8109	2	47	1	3	1	2	3	3	0	1	2	0	0	0	0	1.08	1389.19	36.83	142.04	132.91	25.09	28.91	3.97	5.91	47.03	-3.53736	1	1	1	1	51575.8
811	2	35	1	1	1	1	1	2	0	1	2	0	0	0	0	0.15	1197.61	67.76	151.9	654.2	504.78	100.54	4.06	8.71	71.26	-1.63762	1	2	1	5	4707.53
8110	1	27	1	3	1	1	2	2	0	1	1	0	0	0	0	0.06	2966.44	125.45	335.51	1687.92	73.96	71.95	11.23	28.95	174.91	3.60169	0	4	1	1	17931.7
8113	2	82	2	4	1	2	2	2	1	0	0	1	0	0	0	0.15	853.18	26.27	144.67	65.5	46.3	94.07	0.79	3.09	31.33	-4.00695	0	1	2	5	3606.71
8118	1	62	2	3	3	1	3	2	0	2	1	1	0	0	0	0.1	3001.78	80.05	493.91	825.28	165.93	96.2	7.92	16.7	119.96	0.519391	0	3	2	6	17771.2
8119	2	60	2	3	1	1	3	4	0	0	1	1	1	0	0	0.21	1480.09	48.25	217.44	383.98	306.84	67.99	10.42	4.87	98.97	-1.18657	0	2	2	5	13251.8
812	2	56	2	4	2	1	3	4	0	0	0	1	0	0	0	1.96	933.3	62.45	88.69	55.05	29.44	10.11	3.36	7.62	111.04	-2.71785	0	1	1	7	8870.21
813	1	62	2	1	1	1	1	2	2	2	0	0	0	0	0	0.77	1569.03	84.09	106.4	32.67	0	0.8	0.87	9.07	131.45	-2.75969	0	1	2	3	629.398
8133	2	42	1	3	3	2	3	2	0	2	3	0	0	0	0	0.12	1495.12	79.5	136.25	1818.73	1589.8	111.68	6.05	14.5	99.93	1.08971	0	3	2	12	33416.3
8138	1	33	1	2	1	1	2	3	0	2	0	0	0	0	0	0.1	2359.94	77.06	289.64	139.73	137.09	124.32	13.17	11.96	96.08	0.136955	0	3	2	9	14786.9
8145	1	56	2	1	1	1	2	3	1	2	0	0	0	0	0	0.05	1024.72	25.17	185.17	284.1	55.54	111.77	2.07	3.29	29.63	-3.45546	1	1	2	3	2590.86
8150	1	41	1	4	1	3	2	2	2	2	0	0	0	0	0	0.2	885.6	53.97	107.48	0.57	0	25.71	3.75	10.63	50.64	-3.21106	0	1	2	9	8941.89
8153	2	34	1	3	3	1	3	2	0	2	3	0	0	0	0	0.07	1987.72	90.86	209.88	8456.78	8346.47	249.42	13.09	8.68	134.99	11.0319	0	4	3	1	61285
8155	2	77	2	1	1	2	1	3	1	1	0	0	0	0	0	1.32	1546.9	46.24	204.38	322.33	22.2	2.8	4.22	6.7	56.14	-3.35014	0	1	1	4	1626.76
8157	1	60	2	3	3	1	2	4	1	1	2	1	0	0	0	1.15	3363.6	93.03	413.4	1028.68	424.2	220.59	8.28	7.79	95.31	0.709722	0	3	1	12	15762.4
816	1	44	1	1	1	1	2	2	1	2	0	0	0	0	0	0.37	1711.93	64.74	265.97	433.43	77.11	16.89	1.64	6.32	105.08	-2.78926	1	1	2	6	2138.6
8161	1	45	1	3	1	1	2	2	2	2	0	0	0	0	0	0.07	3689.45	111.97	531.72	440.63	178.3	196.29	10.08	21.36	135.69	2.12081	0	4	2	5	37497
8162	2	22	1	3	1	3	3	3	1	2	2	0	0	0	0	0.71	1727.77	62.24	170.66	492.16	98.77	88.35	7.29	7.1	77.38	-1.55594	0	2	1	7	26109.7
8165	1	30	1	3	2	1	2	2	2	1	0	0	0	0	0	0.62	2151.76	60.09	296.11	159.53	68.63	100.05	9.84	7.4	71.4	-1.4235	0	2	2	8	14559.5
8168	1	81	2	3	2	1	2	2	1	1	0	1	0	0	0	0.06	2838.32	70.4	412.7	1470	249.65	274.4	61.96	38.76	136.93	13.5197	0	4	2	7	3742.32
8169	1	59	2	2	3	1	3	4	1	1	1	0	1	0	0	0.16	3212.31	116.49	447.96	894.87	480.32	410.58	11.65	12.68	173.25	4.53764	0	4	2	7	20095
8171	2	44	1	4	2	1	1	4	2	2	1	1	0	0	1	0.26	4297.83	87.93	519.58	3131.6	2864.41	321.18	19.65	15.32	110.62	6.84418	1	4	1	9	19682.3
8174	1	66	2	1	1	1	3	3	2	2	0	0	0	0	0	4.65	4146.77	173.68	679.54	1985.99	1022.95	861.66	12.58	19.53	233.4	11.5057	0	4	1	4	1687.74
8175	2	22	1	3	3	3	1	3	0	0	2	0	0	0	0	0.03	2504.25	66	388.87	251.17	113.57	135.82	8.86	9.2	81.41	-0.82599	0	2	2	2	98129.1
8185	2	70	2	3	3	2	2	3	0	1	1	1	0	0	0	0.15	1793.5	87.22	224.33	1584.29	543.98	49.09	7.44	10.35	99.97	-0.136415	0	3	1	7	9817.68
8186	1	74	2	3	1	1	2	4	1	1	3	1	0	0	0	0.24	2147.25	67.12	270.43	828.95	225.19	337.18	8.89	5.77	87.45	1.32229	0	3	2	8	7619.48
8187	1	29	1	3	3	1	3	3	1	2	3	0	0	0	0	0.06	3582.06	116.84	453.3	669.14	97.88	41.84	9.09	16.48	158.63	0.623145	0	3	2	1	18887
8189	2	60	2	1	1	1	2	3	0	0	1	1	0	0	0	0.26	1345.9	48.1	195.32	338.13	57.15	29.53	5.89	5.48	79.14	-2.58836	0	1	1	6	1949.69
8199	1	69	2	1	3	1	3	3	0	1	3	0	0	0	0	0.13	1694.98	62.77	144.05	935.61	95.89	137.47	7.93	7.39	145.98	0.476092	0	3	1	13	1416.37
8202	2	69	2	5	3	1	3	2	0	0	2	0	0	0	0	0.24	892.29	44.12	124.4	367.71	166.1	119.36	4.62	5.75	45.58	-2.40374	1	1	1	8	29337.6
8206	2	37	1	3	1	1	3	2	2	2	3	0	0	0	0	0.17	1822.44	68.15	165.63	226.21	51.48	78.37	5.24	10	95.56	-1.6523	0	2	1	5	59234.5
8209	1	55	2	3	3	1	3	2	0	1	3	0	0	0	0	0.06	1327.14	66.62	149.52	704.12	208.13	96.5	7.64	5.91	73.54	-1.38515	0	2	1	10	52315.1
821	1	47	1	4	1	2	2	3	0	1	0	1	0	0	0	0.09	4157.58	132.82	493.94	2076.06	1188.36	122.08	18.35	15.48	161.33	4.26487	1	4	2	3	10044.5
8214	2	49	1	5	3	1	3	2	0	0	1	0	0	0	0	0.01	833.77	24.65	151.33	186.21	137.49	53.68	2.4	3.5	44.96	-3.7452	0	1	1	8	21933
8215	1	31	1	1	1	1	2	3	0	1	2	0	0	0	0	0.07	2707.9	103.96	381.53	627.81	82.31	38.86	5.8	14.08	109.61	-0.944494	0	2	2	13	8122.49
8219	1	68	2	3	1	1	3	3	1	2	3	1	0	0	0	0.24	1773.55	111.72	193.78	1201.57	673.09	53.77	6.31	11.91	125.1	-0.041013	0	3	2	11	21923.2
8233	2	30	1	3	3	1	2	2	1	2	2	0	0	0	0	0.04	1788.32	64.97	269.44	989.3	498.38	166.05	9.7	7.98	73.19	0.0917246	0	3	2	11	45487.2
8235	1	63	2	3	1	2	2	4	1	1	3	1	1	0	0	0.1	1914.8	65.86	256.32	686.5	174.51	111.53	10.63	8.11	103.06	-0.139483	0	3	2	1	20629.1
8241	2	52	2	2	2	1	2	4	0	2	0	1	0	0	0	0.14	3278.78	109.11	509.68	3824.89	3521.59	118.63	12.74	12.45	142.42	4.92145	0	4	2	7	5509.63
8243	1	66	2	1	1	1	1	2	0	2	0	0	1	0	0	7.36	2143.89	102.28	320.47	2104.58	785.74	231.6	9.18	14.91	131.85	3.26059	0	4	2	10	1527.5
8247	2	40	1	3	2	2	2	3	0	2	0	0	0	0	0	1.38	4322.91	180.48	363.47	1334.47	438.41	60.1	9.21	21.16	232.69	3.08762	0	4	1	9	27139.8
8248	1	67	2	4	1	3	2	4	1	1	0	1	0	0	0	0.22	1504.98	82.17	120.06	586.76	261.39	53.84	5.9	13.63	93.94	-1.07082	0	2	1	7	4340.41
8260	1	37	1	3	2	1	2	4	1	2	2	0	0	0	0	0.78	2447.62	136.43	213.81	748.47	369.58	43.97	7.04	15.98	141.93	0.156686	0	3	2	7	17692.5
8264	2	46	1	4	2	1	3	2	0	1	0	0	0	0	0	0.03	2231.92	93.73	272.06	188.62	37.78	40.56	9.62	12.35	143.54	-0.387094	0	3	1	7	18061.7
8268	2	58	2	1	1	1	2	4	0	0	0	0	0	0	0	0.81	2341.34	72.97	428.58	2060.92	1633.4	909.98	8.34	10.37	106.96	8.66494	1	4	2	3	5775.36
8271	2	67	2	3	1	1	3	2	0	2	3	0	0	0	0	0.52	2272.83	105.27	161.97	1404.2	272.24	47.94	12.37	13.42	194.56	2.14674	1	4	3	1	39472.8
8275	2	41	1	4	2	1	3	4	0	1	0	0	0	0	0	0.08	1471.2	61.38	152	1466.59	1124.88	20.58	9.57	4.8	115.7	-0.326458	0	3	1	7	15198.4
8278	1	36	1	1	2	1	3	4	0	1	1	0	0	0	0	0.63	2890.49	90.64	291.78	1969.94	1553.8	239.82	48.67	15.55	130.65	9.56213	1	4	1	4	7185.61
828	2	65	2	4	1	2	2	3	2	2	0	0	0	0	0	0.91	1149.57	75.22	127.48	177.69	173.96	25.54	1.77	9.03	114.26	-2.49087	0	1	2	5	5354.66
8289	1	76	2	2	1	1	1	3	1	2	0	1	1	0	0	0.52	2556.45	122.47	338.33	2542.61	59.02	41.96	5.61	16.34	131.07	1.31886	0	3	2	7	8186.13
8296	2	31	1	4	3	3	3	4	0	1	0	0	0	0	0	0.14	4107.86	111.36	594.83	1591.94	1326.87	34.65	12.02	13.91	125.37	1.37835	0	3	2	8	4999.35
8298	2	45	1	4	3	1	2	4	0	2	0	0	0	0	0	0.54	2159.75	99.89	252.77	3633.69	2974.91	148.61	9.63	11.78	146.49	4.40523	0	4	2	9	6297
8299	1	73	2	1	1	1	1	4	0	1	1	0	0	0	0	0.14	2169.39	94.03	276.91	1023.98	225.88	65.85	7.6	11.74	171.71	0.702716	0	3	2	2	1120.62
83	2	60	2	4	1	3	2	4	1	0	2	0	1	0	0	0.45	1552.36	93.36	191.73	477.41	371.68	107.79	6.08	12.21	135.66	-0.115673	0	3	1	7	3740.16
8304	1	39	1	4	2	3	2	2	2	2	1	0	0	0	0	0.06	1918.51	50.93	245.47	147.95	41.51	64.98	5.24	4.34	94.47	-2.41425	0	1	2	11	5194.11
8307	1	32	1	3	1	1	1	3	2	2	0	0	0	0	0	0.05	3151.68	142.6	467.12	793.9	497.73	551.9	12.3	26.23	161.84	6.98268	1	4	2	5	17159.8
8309	2	36	1	3	3	1	3	2	1	1	2	0	0	0	0	4.23	1683.45	55.09	274.75	265.58	76.84	26.25	6.48	8.34	64.61	-2.53352	0	1	2	8	17605.1
831	1	49	1	3	3	1	3	4	0	1	1	0	0	0	0	0.1	1333.68	80.46	151.64	518.79	121.32	10.89	4.14	5.94	115.03	-2.25273	0	1	2	5	33537
8314	1	70	2	5	3	1	3	3	0	1	0	0	0	0	1	3.19	1545.64	67.59	199.53	212.1	62.78	23.66	6.76	8.47	114.49	-1.78261	0	2	1	10	13399.4
8322	1	28	1	3	2	3	3	2	2	2	0	1	0	0	0	0.92	2723.83	72.9	404.33	649.93	109.29	10.8	9.12	11.21	128.15	-0.652762	0	2	1	8	16660.2
8325	2	39	1	3	3	1	3	2	0	2	0	0	0	0	0	0.01	2495.15	81.62	104.97	911.3	468.86	40.89	17.26	12.59	116.84	1.16487	0	3	1	5	60873.4
8337	2	84	2	3	1	2	2	2	0	0	1	1	0	0	1	0.04	1192.01	52.04	138.24	1154.66	759.24	154.45	7.96	6.89	67.44	-0.265766	0	3	1	1	13345
8338	1	23	1	1	1	3	2	3	0	1	0	0	0	0	0	0.04	1706.98	97.35	223.84	185.99	110.57	31.53	4.58	19.73	105.24	-1.10828	0	2	1	6	13748.4
8340	2	22	1	3	2	1	2	2	2	1	1	0	0	0	0	0.16	1686.98	54.54	250.62	166.64	26.61	16.93	5.21	7.02	66.91	-3.00922	0	1	2	1	40250.2
8353	1	70	2	1	1	2	2	4	1	1	3	1	0	0	0	0.18	1213.3	55.28	121.06	58.84	45.84	27.6	2.65	10.4	63.68	-3.12162	0	1	1	6	1317.35
8359	2	30	1	4	1	3	1	2	0	0	0	0	0	0	0	0.01	1754.24	55.42	275.77	1692.14	1625.42	90.34	7.41	6.33	83.04	-0.0543047	0	3	1	2	20271.1
836	2	29	1	3	3	3	3	2	2	2	0	0	0	0	0	0.02	1825.66	88.18	206.8	128.44	42.38	9.16	15.84	8.2	169.82	0.238891	0	3	2	9	8794.39
8365	2	70	2	1	1	1	2	4	0	0	0	1	0	0	0	0.08	917.71	25.39	146.01	281.17	147.64	24.3	3.4	3.6	47	-3.7295	0	1	1	4	1091.66
8376	2	71	2	3	1	1	3	2	1	1	0	1	0	0	0	1.64	891.49	20.63	154.56	363.68	286.37	75.98	5.84	2.76	41.92	-2.93195	0	1	2	5	11493.1
8382	1	59	2	3	1	1	2	2	1	2	0	1	0	0	0	0.38	2652.43	104.11	282.42	1192.09	562.32	52	7.27	17.45	106.89	0.313201	1	3	1	11	29355.7
8384	2	42	1	3	1	2	1	4	0	1	1	1	0	0	0	0.18	4054.81	129.53	431.33	982.77	264.29	187.28	21.93	16.3	145.33	4.03839	1	4	1	12	42428
8385	2	30	1	4	1	3	2	4	2	2	0	1	0	0	0	0.67	2458.79	40.82	501.81	159.81	112.18	299.39	4.26	8.02	44.5	-0.812415	1	2	2	2	5642.74
8388	1	62	2	4	1	2	2	3	2	2	1	0	0	0	0	0.56	1528.41	40.63	138.53	525.54	145.57	41	6.07	3.82	81.24	-2.39478	0	1	2	5	4300.87
8392	1	52	2	5	2	1	2	2	2	1	2	0	1	0	0	0.03	1912.1	106.93	274.98	1071.59	908.54	87.55	10.5	9.87	210.13	1.97156	0	4	1	2	40063.3
8396	1	58	2	3	1	1	3	4	1	2	0	0	0	0	0	0.26	3447.82	113.54	347.35	640.94	232.39	184.55	14.08	13.56	134.37	2.0476	0	4	2	3	15520.9
8397	2	67	2	3	1	1	3	4	1	1	1	1	0	0	0	0.61	1798.96	87.95	230.14	449.41	214.17	68.03	13.43	12.39	120.9	0.385444	0	3	3	1	19556.1
8401	2	71	2	3	1	1	2	2	1	0	0	0	0	0	0	0.24	1534.74	54.1	172.94	607.34	40.9	29.04	4.17	7.15	67.94	-2.63202	0	1	1	1	36946.9
8403	1	57	2	3	1	1	3	4	1	1	1	1	1	1	1	0.32	2550.62	93.16	275.12	466.57	201.58	53.04	15.47	11.95	156.35	1.08134	0	3	2	1	20344.4
8407	1	47	1	3	1	1	1	3	2	2	0	0	0	0	0	0.12	2349.34	75.5	363.57	322.24	158.62	46.44	8.91	24.97	91.83	0.134793	0	3	2	5	16916.8
8408	2	54	2	1	1	1	3	3	0	0	3	1	0	0	0	0.61	2404.72	101.62	299.09	1604.67	572.96	153.87	11.18	19.57	142.05	2.97027	1	4	1	12	5039.15
8412	2	62	2	1	1	1	2	3	0	2	0	1	1	0	0	0.62	1035.04	54.35	92.79	246.4	130.29	6.15	5.1	6.93	66.54	-3.04202	0	1	1	4	1260.8
8422	2	32	1	3	3	3	2	3	0	1	3	0	0	0	0	0.24	1905.3	99.86	213.51	2441.51	1835.85	370.88	9.74	11.15	113.64	4.5322	0	4	3	1	15102.9
8424	2	67	2	3	1	2	2	4	2	2	0	1	1	0	0	0.55	754.56	40.82	115.7	721.05	466.8	120.31	3.25	5.48	64.4	-1.95182	0	2	1	10	19224
8425	1	73	2	3	3	1	3	3	1	2	3	0	0	0	0	0.21	2150.36	71.95	256.48	856.94	557.78	278.42	8.1	9.68	101.83	1.3726	0	3	3	1	18563.3
8426	2	43	1	1	1	2	3	2	0	2	1	0	0	0	0	0.03	3052.74	56.79	406.53	953.15	60.69	161.21	21.01	11.47	58.59	1.77284	0	4	2	8	1825.48
8427	1	39	1	3	3	1	2	3	0	1	0	0	0	0	0	0.13	1960.02	102.47	202.31	736.68	60.19	38.71	5.57	15.35	130.54	-0.442598	0	3	1	9	17259.9
8430	2	33	1	1	2	1	2	4	0	0	1	0	0	0	0	0.25	2313.19	83.43	228.25	393.79	211.7	104.06	9.31	13.33	70.56	-0.660019	0	2	1	13	4388.96
8431	2	36	1	2	1	2	2	3	0	1	2	0	0	0	0	0.08	1548.87	69.86	269.14	1059.45	436.09	112.58	13.35	12.77	67.79	0.598916	1	3	2	10	43571.7
8432	2	45	1	3	2	1	3	4	1	1	1	1	0	0	0	0.75	2211.55	60	280.42	509.93	75.36	17.93	5.46	8.17	58.68	-2.65644	0	1	2	4	27994.4
8434	1	26	1	4	2	3	1	3	0	1	0	1	0	0	0	0.18	2764.84	173.12	309.18	1184.48	302.39	190.23	4.36	25.6	141.24	2.37596	0	4	1	9	26266.9
8451	2	32	1	4	2	2	1	3	0	2	2	0	0	0	0	0.19	3161.75	87.32	417.87	682.73	198.47	45.24	9.15	13.2	107.44	-0.408721	0	3	2	11	11483.3
8454	1	60	2	4	3	1	3	3	1	2	3	1	0	0	0	0.19	2333.74	76.38	273.29	656.9	482.62	223.82	9.32	10.07	78.96	0.550023	0	3	2	12	3394.27
8455	1	35	1	4	1	1	3	4	0	1	0	1	0	0	0	0.29	2131.57	132.04	172	1011.35	608.27	44.27	7.01	14.23	195.32	1.10352	0	3	1	7	9332.87
8460	2	75	2	3	2	1	3	3	0	0	0	1	0	0	0	0.34	2398.38	91.3	364.74	1395.07	319.64	164.99	41.93	27.94	158.29	8.64737	1	4	1	1	13190
8470	2	67	2	1	1	2	3	4	1	2	0	1	0	0	0	0.28	1252.64	42.1	151.79	717.8	269.33	20.42	4.44	4.52	96.3	-2.33145	0	1	2	6	821.647
8471	2	26	1	3	3	3	3	4	0	2	1	0	0	0	0	0.42	1708.08	55.83	260.37	1971.84	1493.58	114.76	4.81	9.44	80.84	0.253054	0	3	1	8	28927.8
8475	1	64	2	3	3	1	3	2	1	2	0	0	0	0	0	0.12	3897.08	184.27	484.61	808.47	381.51	180.68	18.11	33.44	182.61	5.50061	0	4	2	4	16579.2
8481	1	42	1	1	2	1	3	3	0	1	1	1	1	0	0	0.7	2321.86	79.95	290.51	449.64	333.98	34.12	5.89	11.7	120.53	-1.13476	1	2	2	13	4554.5
8484	1	36	1	1	1	1	2	4	1	2	3	0	0	0	0	0.56	1194.34	82.74	136.81	217.27	99.89	22.21	3.14	12.61	126.66	-1.75233	0	2	1	10	11458.7
8485	1	60	2	4	1	1	3	3	1	2	1	1	1	0	0	0.66	735.86	54.47	81.82	504.56	139.78	146.73	1.84	4.43	40.58	-2.67354	0	1	1	7	2902.19
8487	1	62	2	2	1	1	2	3	0	2	1	0	0	0	0	1.16	2151.06	98.05	281.94	465.86	144.18	38.41	7.95	12.04	141.89	-0.445869	0	3	2	7	9951.31
8489	1	75	2	1	1	1	2	3	1	1	1	1	1	0	1	0.74	1293.48	60.14	117.6	270.34	101.01	141.11	6.35	9.09	66.46	-1.39375	1	2	1	4	1578.95
8497	1	75	2	1	1	1	2	4	1	2	2	1	1	0	0	0.47	1586.74	75.66	238.58	1256.88	613.84	70.05	9.24	8.47	84.94	-0.357988	1	3	1	13	485.921
8498	1	50	1	1	1	1	1	3	0	2	0	0	0	0	0	0.16	2385.72	136.28	244.02	642.63	454.66	66.91	6.47	14.73	277.57	2.17607	0	4	1	5	3016.5
850	1	41	1	3	3	2	3	2	2	1	3	0	0	0	0	0.11	3225.94	152.6	267.71	2330.77	1035.82	45.34	12.17	17.74	156.21	2.93943	0	4	3	1	35641.9
8500	2	40	1	2	2	2	2	3	2	2	0	1	0	0	0	0.23	2033.23	90.84	227.12	117.2	21.36	32.54	8.44	9.11	107.09	-1.58883	1	2	2	7	11637.3
8501	1	54	2	4	1	1	3	4	1	2	0	1	1	0	0	0.17	2327.16	85.03	280.72	490.24	121.55	28.28	4.34	13.75	107.81	-1.44088	0	2	1	7	7578.62
8508	2	73	2	3	1	1	2	4	0	1	0	1	0	0	0	0.7	1056.31	53.4	131.59	1342.34	299.11	75.16	2.85	13.43	81.13	-0.878077	0	2	2	11	25795.5
8514	2	78	2	1	1	1	2	3	0	1	0	1	1	0	0	0.31	1034.15	28.92	116.62	721.38	591.59	165.33	4.95	3.37	29.95	-1.98371	0	2	2	6	762.015
8519	2	28	1	3	2	1	2	3	2	2	0	0	0	0	0	0.28	1225.1	35.36	193.15	278.93	146.99	69.4	5.29	5.16	38.59	-3.0056	1	1	2	1	33207.5
852	2	76	2	3	1	1	2	4	0	1	0	1	0	0	0	0.91	1635.21	61.56	188.86	1769.74	1439.66	31.26	6.8	11.48	70.94	-0.350049	0	3	2	6	12585.7
8525	1	81	2	3	1	1	3	2	1	2	0	0	0	0	0	0.13	2329.33	91.91	308.26	790.29	239.47	223.82	6.24	12.07	140.2	1.27294	0	3	1	5	5071.8
8528	1	37	1	1	1	3	3	2	0	2	2	0	0	0	0	0.04	2672.65	153.39	291.05	623.12	337.29	202.67	10.46	31.71	132.29	3.39442	1	4	1	2	15999.2
8532	2	73	2	3	1	2	3	3	0	0	1	1	1	0	1	0.08	1005.67	56.88	107.32	129.19	41.71	13.59	2.38	5.97	79.44	-3.41649	0	1	2	11	22480.5
8533	1	37	1	3	1	1	2	2	0	2	0	0	0	0	0	0.04	4044.66	180.75	475.59	1771.04	456.64	130.2	16.96	26.99	179.3	5.06645	0	4	1	1	20880.4
8535	1	70	2	1	1	2	2	4	0	1	0	0	0	0	0	0.14	1458.22	46.03	216.18	1290.97	1220.49	26.49	5.09	7.85	69.52	-1.51687	1	2	1	13	963.144
8541	2	50	1	3	3	1	3	2	1	2	3	0	0	0	0	0.24	2079.81	59.19	297.58	892.22	178.84	147.37	13.11	12.25	75.27	0.730843	0	3	2	8	20015.6
8548	1	81	2	4	1	2	3	3	0	0	2	1	0	0	0	2.14	2039.1	61.24	327.21	135.55	113.73	215.15	7.63	11.35	82.76	-0.166408	0	3	2	8	2280.67
855	2	56	2	1	2	2	3	2	0	2	1	1	0	0	0	0.37	1741.59	88.66	216.21	858.26	189.09	199.5	14	7.95	128.07	1.71353	1	4	1	5	1650.22
8551	2	45	1	3	1	1	1	3	2	2	0	0	0	0	1	0.5	1775.82	50.59	285.02	248.52	31.85	19.36	4.24	5.8	110.55	-2.50735	1	1	2	5	31015.8
8555	1	31	1	3	2	1	2	2	2	2	1	0	0	0	0	0.04	3781.85	101.43	401.26	1734.64	941.51	144.59	22.94	21.48	214.63	6.21997	0	4	1	7	40603.8
8557	2	35	1	3	1	1	2	3	0	2	1	0	0	0	0	0.14	3245.37	103.84	375.5	2254.31	414.74	74.13	13.89	25.4	182.63	4.39981	1	4	1	12	19403.3
8563	1	45	1	4	1	2	2	4	0	0	0	0	0	0	0	0.4	1270.75	46.93	166.87	91.64	59.85	6.19	2.46	6.96	43.45	-3.96025	0	1	2	7	4051.6
8564	2	22	1	2	2	3	2	1	0	2	3	0	0	0	0	0.12	1590.46	77.64	194.26	404.82	172.85	89.17	4	10.77	92.62	-1.52611	0	2	2	12	24195.5
8569	2	41	1	3	2	1	3	2	0	0	0	0	0	0	0	0.02	1551.48	39.66	198	143.93	28.51	36.93	5.27	5.31	49.69	-3.26939	0	1	2	12	21478.2
8572	1	72	2	3	1	1	2	4	0	2	0	1	1	0	0	0.36	2589.64	128.62	404.83	504.34	140.64	41.34	8.96	30.22	229.32	2.88793	0	4	1	11	21322.2
8573	1	67	2	4	3	1	2	4	1	2	0	1	1	0	1	0.21	825.72	31.76	84.87	224.22	62.39	87.39	4.52	3.38	43.38	-3.12964	0	1	2	7	1964.83
858	1	50	1	4	1	1	2	3	1	2	0	1	0	0	0	0.17	990.92	32.09	133.21	110.55	7.14	1.31	4.38	3.17	53.09	-3.92305	0	1	1	11	3604.37
8580	1	55	2	3	3	1	3	4	1	1	2	0	0	0	0	0.5	1942.97	84.08	288.59	1162.69	36.07	54.3	5.01	17.31	148.44	0.456397	0	3	2	1	20223.8
86	2	63	2	3	1	3	2	4	2	2	0	0	0	0	0	0.18	2167.74	83.54	247.12	725.93	284.35	118.09	8.65	12.98	104.8	0.176433	0	3	2	1	13660.7
8601	2	50	1	3	3	2	3	3	1	1	1	0	0	0	0	0.16	1498.08	53.32	189.53	952.96	549.55	67.79	6.04	4.71	103.41	-1.24318	0	2	1	8	20387.1
8604	1	78	2	1	1	2	1	3	0	0	0	1	0	0	0	0.24	2632.16	132.53	270.85	415.59	141.71	244.68	18.85	11.07	116.64	2.59463	0	4	1	4	782.638
8607	1	61	2	3	2	1	3	2	2	2	0	0	0	0	0	0.03	1465.97	42.19	191.25	478.36	89.32	116.81	2.12	5.81	43.46	-2.76054	0	1	2	7	10954
8610	2	74	2	3	3	3	3	4	0	0	0	1	0	0	0	0.28	677.85	33.58	84.2	942.03	801.54	119.3	3.22	3.57	50.46	-2.08593	0	2	2	13	21031.3
8614	1	42	1	3	3	1	3	2	1	1	2	0	0	0	0	0.05	1950.75	75.18	329.47	3296.07	1785.48	435.53	22.91	18.22	88.94	8.22247	0	4	3	1	18107.9
8616	2	29	1	2	1	1	2	2	0	0	0	0	0	0	0	0.77	1537.12	38.45	216.18	383.49	361.38	103.22	6.46	4.34	52.37	-2.23622	0	1	2	7	24930
8619	2	38	1	3	2	1	2	4	2	2	0	1	0	0	0	0.23	3047.07	105.54	370.51	715.04	156.96	121.18	9.17	17.32	76.11	0.22308	1	3	1	1	19552.3
8620	2	64	2	4	1	1	2	4	0	1	3	1	1	0	0	0.81	2124.53	79.06	272.11	632.47	295.18	118.36	8.57	12.94	97.26	-0.0350321	0	3	2	10	7652.48
8622	1	27	1	3	2	1	2	3	2	2	1	0	0	0	0	0.16	4777.71	178.1	490.23	1247.79	178.26	117	22.06	16.57	296.86	5.99945	0	4	1	5	16613.1
8625	1	38	1	3	1	1	3	3	0	1	1	0	0	0	0	0.2	3566.21	109.24	451.14	836.8	96.97	16.14	10.7	13.95	171.25	0.737104	0	3	2	12	38534.3
8628	2	85	2	3	1	2	2	2	0	0	0	1	0	0	0	0.11	1259.9	59.28	156.35	2157.79	1882.95	125.31	3.8	10.94	62.47	0.317752	0	3	1	10	7902.93
8629	2	47	1	1	1	1	2	2	0	0	0	1	0	0	0	0.14	916.63	39.95	128.86	1220.55	1063.48	27.4	1.82	4.32	29.63	-3.07567	0	1	2	6	1841.08
8631	1	29	1	1	1	1	2	3	2	2	0	0	0	0	0	0.18	2024.14	129.68	191.04	1867.88	1658.56	28.83	5.36	11.75	131.42	0.506573	0	3	2	6	11499.6
8637	1	25	1	1	3	1	2	2	0	1	2	0	0	0	0	0.02	2241.29	76.19	302.51	598.32	224.4	150.66	8.98	8.15	141.26	0.488799	0	3	3	1	4105.42
864	2	38	1	3	3	1	3	2	0	1	3	0	0	0	0	0.05	1424.68	65.37	158.87	1132.22	937.95	129.28	10.47	5.48	107.64	0.40047	0	3	3	1	14330.4
8641	1	42	1	1	1	1	2	3	0	2	1	0	0	0	0	0.15	2386.13	121.84	328.13	1097.11	607.47	50.42	3.78	22.02	119.42	0.321842	0	3	1	6	2738.79
8645	1	61	2	1	1	1	2	4	1	2	0	0	1	0	0	0.28	1643.75	110.98	174.68	302.37	234.27	400.54	6.88	20.33	113.4	2.93469	0	4	1	3	1618.23
8667	2	25	1	1	1	1	2	2	0	1	0	0	0	0	0	0.09	2046.01	65.87	338.74	700.27	21.37	46.43	5.94	8.37	58.76	-2.1437	0	1	2	10	6022.43
8672	2	25	1	3	3	1	3	1	0	0	1	0	0	0	0	0.05	2244.36	126.62	256.64	2075.36	591.77	152.2	10.06	18.22	111.57	2.60706	0	4	2	8	12231.9
8687	2	48	1	1	1	1	2	4	0	0	1	0	0	0	0	1.6	2953.3	135.64	353.54	753.04	97.15	75.25	13.75	13.23	184.45	1.80747	0	4	1	10	2088.95
8693	2	51	2	3	3	2	3	2	2	1	1	0	0	0	0	0.34	1910.57	59.85	317.21	427.87	105.52	58.48	4.08	27.94	71.11	-0.452612	0	3	2	8	15121.2
8698	2	67	2	3	1	1	2	4	1	0	0	0	1	0	0	0.73	1383.81	57.78	139.57	334.79	79.48	30.3	7.65	9.06	74.7	-2.02684	1	2	1	11	28770
8702	2	33	1	3	1	1	2	2	2	2	1	0	0	0	0	0.12	2573.72	103.62	302.37	944.25	417.06	44.75	11.41	12.44	100.61	0.0459486	0	3	2	7	17876.6
8703	2	37	1	3	1	1	2	4	2	2	0	0	0	0	0	0.69	1392.64	69.05	91.42	522.6	56.16	7.67	3.63	11.79	88.16	-2.2198	0	1	1	5	35960.4
8708	1	43	1	1	1	1	3	3	2	2	1	1	0	0	0	0.01	1387.02	68.02	176.72	755.18	55.51	28.93	4.89	5.46	57.79	-2.70617	0	1	1	10	4189.33
8709	1	35	1	3	1	1	2	2	2	2	0	0	0	0	0	0.2	3140.57	86.83	349.31	269.77	152.01	83.22	12.13	16.61	199.79	1.77429	0	4	1	11	15035.8
8710	1	50	1	4	2	1	3	3	1	2	2	1	0	0	0	0.38	2878.45	118.54	357.65	527.5	243.56	151.22	7.58	15.02	140.7	0.877425	0	3	2	8	14482.8
8717	2	63	2	1	1	1	2	2	0	0	0	1	0	0	0	0.08	994.7	62.53	148.69	1545.92	1124.64	165.57	2.7	7.16	75.59	-0.385698	0	3	2	13	1257.41
8723	1	22	1	3	2	3	2	2	0	2	0	0	0	0	0	0.55	3308.4	161.81	301.07	345.79	78.18	15.29	9.92	26.77	161.57	1.25989	0	3	1	1	18290.3
8727	1	81	2	1	1	1	2	4	1	2	0	1	0	0	0	0.1	1223.79	43.24	189.91	243.27	85	10.74	2.25	6.57	91.58	-3.10383	0	1	1	4	1311.21
8728	1	48	1	1	1	1	2	2	2	2	3	0	0	0	0	0.23	2330.65	89.11	313.18	579.38	198.39	74.99	5.88	9.24	158	-0.340828	0	3	2	8	2161.54
8730	2	58	2	1	1	2	2	3	0	0	0	0	1	0	0	0.2	1691.91	91	128.78	41.85	24.93	84.53	2.18	18.78	97.87	-1.35281	1	2	1	3	7565.51
8732	1	31	1	1	1	1	2	3	1	2	0	0	0	0	0	0.11	2333.47	78.22	388.2	490.5	159.86	117.92	7.9	9.42	95.9	-0.666677	0	2	1	12	6408.59
8736	2	29	1	3	1	1	2	4	2	2	0	1	0	0	0	0.22	2212.07	78.05	256.8	81.97	33.08	52.06	8.64	10.22	91.58	-1.54	0	2	2	1	17057.1
8737	2	65	2	3	2	1	3	4	2	1	0	1	0	1	0	0.23	2287.31	120.08	234.64	769.48	408.15	56.01	5.07	7.64	213.65	0.286289	0	3	2	1	9910.16
8738	2	32	1	3	1	1	2	3	2	2	0	0	0	0	0	0.7	995.6	22.02	155.36	149.83	86.46	28.89	2.7	2.57	35.12	-4.21249	0	1	2	5	31498.3
8745	2	24	1	1	2	3	1	4	0	2	0	0	0	0	0	2.77	1457.37	42.78	224.76	332.11	42.56	6.07	1.86	7.39	47.59	-3.73688	0	1	2	13	5443.79
875	2	74	2	1	1	1	1	4	0	1	0	0	0	0	0	0.49	1123.35	32.47	194.61	364.87	324.37	42.09	5.4	4.81	31.02	-3.26796	0	1	2	2	1751.25
8759	1	76	2	3	1	1	3	2	0	1	1	0	0	0	0	0.31	2321.36	88.21	308.49	1203.1	693.34	290.94	15.2	12.2	110.4	3.30767	0	4	2	1	15856.5
876	2	62	2	1	1	2	1	3	1	0	0	0	1	0	0	0.81	390.54	11.89	59.85	129.32	6.49	2.77	1.31	1.66	20.3	-5.0214	0	1	1	13	822.745
8765	1	80	2	3	3	2	3	2	1	2	3	0	0	0	0	0.12	2899.18	107.17	299.36	995.77	708.66	481.83	16.43	11.14	173.9	5.93508	0	4	2	6	7347.1
8771	1	22	1	3	3	3	3	3	0	1	3	0	0	0	0	0.08	4732.77	142.51	668.03	1572.09	421	276.06	11.07	26.8	242.02	6.2479	0	4	1	8	22851
8777	1	72	2	2	1	1	2	3	0	0	3	0	0	0	0	1.67	3596.11	160.72	494.86	2390.63	784.92	61.26	9.57	21.25	178.83	3.36463	0	4	2	9	5417.44
8778	2	29	1	4	2	2	3	3	0	0	0	0	0	0	0	1.61	1549.52	48.12	261.78	808.8	535.5	91.74	2.8	12.08	56.6	-1.66541	0	2	1	7	2347.7
878	2	75	2	3	1	1	2	3	0	0	1	1	0	0	0	0.68	1791.12	76.73	200.43	1188.51	655.15	56.46	8.17	9.5	62.14	-0.950792	0	2	1	1	26416.5
8784	2	68	2	1	1	1	2	4	0	0	0	1	0	0	0	1.17	1642.39	87.54	220.38	559.8	141.89	84.68	5.19	12.01	116.52	-0.761774	0	2	2	6	670.836
8785	1	45	1	1	1	1	2	3	2	2	0	0	0	0	0	0.62	2238.37	96.71	238.99	1456.43	721.02	152.19	10.63	12.01	114.72	1.61622	0	4	1	4	3016.66
8788	1	30	1	4	2	3	2	4	2	2	0	0	0	0	0	0.25	1678.17	89.04	197.51	210.64	105.6	153.75	5.63	5.3	79.01	-1.61704	0	2	1	2	13222.6
879	1	57	2	5	3	1	3	2	0	1	3	0	0	1	0	1.04	1501.04	40.98	180.59	210.43	116.71	56.44	4.55	6.83	80.02	-2.50549	0	1	2	5	27638.7
8797	1	44	1	4	1	2	2	2	2	2	0	0	0	1	0	1.32	1766.84	43.84	199.66	149.07	89.09	30.43	5.82	8.67	50.8	-2.88029	0	1	2	7	9264.73
8798	2	76	2	3	2	1	3	2	0	1	2	1	0	0	0	0.09	1963.14	68.15	246.55	10043.9	196.51	102.77	5.48	11.13	103.38	7.68859	0	4	2	1	30009.2
880	2	24	1	3	1	1	3	3	1	2	0	0	0	0	0	1.91	552.02	31.78	95.23	717.23	717.23	53.28	2.99	3.13	38.25	-3.17787	0	1	1	11	40348.5
8801	1	42	1	1	1	1	1	2	0	2	0	0	0	0	0	0.14	2274.2	119.73	195.92	830.64	667.44	381.97	10.75	20.71	137.66	4.35664	0	4	1	4	2860.77
8803	1	21	1	1	2	3	3	4	0	2	1	0	0	0	0	0.25	6657.91	160.59	961.81	2038.06	1663.51	56.23	28.04	23.84	264.02	7.64495	0	4	1	6	8443.54
8806	2	49	1	3	3	1	3	4	1	2	1	0	0	0	0	0.05	2032.17	118.31	193.39	6902.66	6284.02	50.61	7.4	10.75	172.26	7.21106	0	4	2	12	27664.7
881	2	42	1	3	1	1	2	2	2	2	1	0	0	0	0	0.18	2786.96	118.04	174.91	958.92	665.04	97.12	12.69	21.51	123.4	2.02969	0	4	1	9	26943.9
8814	1	78	2	1	1	1	1	3	1	2	0	1	0	0	0	0.22	626.5	25.7	90.71	67.34	42.67	11.76	2.38	3.68	39.3	-4.33076	0	1	1	10	897.992
8815	1	50	1	3	3	1	3	3	0	1	0	0	0	0	0	0.07	3782.97	126.14	581.49	3123.65	2707.84	304.64	14.03	15.76	219.17	7.49588	0	4	1	12	22166.2
8816	1	27	1	3	3	1	3	4	0	0	1	1	0	0	0	0.42	3280.57	127.93	358.23	907.67	189.33	60.95	9.74	22.66	113.36	1.03673	1	3	2	12	13806.1
8818	1	38	1	4	1	3	2	2	0	2	3	0	0	0	0	0.27	3268.08	59.66	497.09	775.62	73.83	2	7.44	6.66	104.22	-1.7008	0	2	2	9	16111.8
8820	2	61	2	1	1	2	2	3	0	1	0	1	0	0	0	0.8	1553.58	86.11	180.27	568.79	200.06	215.19	3.34	9.34	57.37	-1.00751	0	2	2	5	620.508
8821	2	48	1	4	1	1	3	4	0	0	1	1	0	0	0	0.14	1383.19	44.12	200.62	1832.77	1274.06	131.86	7.25	9	59.65	0.238275	0	3	2	8	16724.3
8829	1	60	2	2	1	1	3	3	0	2	1	1	0	0	0	0.13	2440.47	126.47	310.85	403.63	152.99	138.25	6.62	23.71	157.38	1.57919	0	4	3	1	8557.98
883	2	52	2	4	1	2	2	2	0	2	0	0	0	0	0	0.64	270.6	1.98	24.42	0	0	0	0	0.13	7.92	-5.70709	0	1	1	7	11004.6
8831	1	31	1	1	1	1	3	4	0	2	2	0	0	0	0	0.24	3440.93	151.25	316.94	288.81	227.73	47.24	12.54	14.2	183.85	1.06477	0	3	2	6	4409.54
8846	1	40	1	3	3	1	2	4	1	2	3	0	0	0	0	0.27	3011.74	95.09	384.96	677.01	220.39	204.22	9.72	15.32	167.02	2.25652	0	4	2	1	38654
8848	1	57	2	3	2	1	2	3	1	0	0	0	0	0	0	0.37	2526.79	125.91	257.77	1953.88	1699.7	90.71	15.98	18.14	142.37	3.59335	0	4	1	11	31024.6
885	2	72	2	3	1	1	2	4	0	1	0	1	0	1	0	1.94	958.78	48.57	60.79	273.74	99.43	33.67	4.2	3.95	54.84	-3.38357	0	1	2	8	12219
8852	1	67	2	1	1	1	2	4	1	2	0	0	1	0	0	0.3	2331.89	72.15	267.63	1015.79	765.8	50.05	6.93	12.06	64.3	-1.04701	0	2	2	6	908.163
886	2	45	1	3	2	1	1	2	0	0	3	0	0	0	0	0.14	1528.43	43.7	316.86	1006.16	356.6	199.33	4.99	6.65	47.94	-0.872676	0	2	2	3	19641.5
887	1	56	2	1	1	1	3	4	1	1	0	0	0	0	0	0.04	1983.65	81.18	208.25	474.99	45.21	12.16	4.43	9.08	98.23	-2.20836	1	1	2	6	5098.87
8875	2	44	1	3	2	1	3	3	0	0	3	0	0	0	0	0.33	2990.22	58.56	461.97	707.91	78.96	16.23	8.28	8.38	52.32	-2.1344	0	2	2	1	35957.9
8878	2	47	1	3	1	2	3	2	2	2	3	0	0	0	0	0.06	2160.59	80.03	265.1	233.68	74.31	64.98	4.17	10.35	108.23	-1.69826	0	2	2	8	40057.3
8881	1	72	2	4	1	1	2	4	0	2	0	1	1	0	0	0.95	2432.33	99.09	303.65	864.46	98.29	214.21	6.19	15.45	152.29	1.72462	0	4	2	9	1935.42
8889	1	22	1	2	1	3	2	2	0	2	0	0	0	0	0	0.17	2637.03	102.31	372.01	846.31	420.68	216.64	9.09	15.45	165.24	2.45867	0	4	2	9	5164.69
889	1	80	2	4	1	2	2	4	0	1	0	1	1	1	0	0.31	2732.39	79.14	384.28	201.07	32.67	27.38	10.58	11.46	90.37	-1.25612	0	2	2	9	2267.34
8894	1	35	1	1	1	1	2	2	2	2	0	0	0	0	0	0.1	2084.13	70.31	333.06	166.99	24.79	15.48	3.34	10.88	85.25	-2.65381	0	1	2	3	4799.2
8897	1	43	1	3	3	1	3	4	1	2	0	0	0	0	0	0.17	2382.82	64.54	218.73	865.63	143.22	22.39	10.38	8.68	121.77	-0.494308	0	3	2	6	37223.7
8908	1	64	2	3	1	2	2	3	2	2	0	1	0	0	0	1.77	872.29	45.29	74.19	334.53	25.15	5.24	1.39	7	44.89	-3.89893	0	1	1	1	18212.7
8910	1	62	2	4	3	1	3	1	1	2	2	1	0	0	0	0.03	1535.26	74.68	154.55	925.44	554.43	36.82	9.61	7.34	141.95	-0.14589	0	3	1	11	2233.86
8911	1	23	1	3	3	3	2	3	2	2	2	0	0	0	0	0.1	2527.13	74.86	368.33	159.8	16.23	15.45	10.03	7.36	104.24	-1.6757	0	2	2	9	9756.69
8915	1	31	1	4	1	1	2	4	0	2	1	0	0	0	0	0.09	3297.74	188.71	361.12	455.75	279.15	128.76	9.34	14.06	248.27	2.4566	0	4	2	5	11336.4
8916	1	31	1	3	1	1	3	2	0	1	3	0	0	0	0	0.15	2566.83	60.06	451.58	752.9	37.94	51.95	2.55	9.25	72.51	-2.26914	0	1	1	1	22375
8917	2	52	2	4	2	3	2	4	0	0	3	0	1	0	0	2.15	1380.72	63.14	181.28	778.6	186.06	102.07	6.43	10.34	71.79	-1.05661	1	2	1	7	8794.95
8918	2	59	2	1	1	1	2	3	0	0	0	0	0	0	0	0.34	1813.58	55.67	258.39	512.23	85.03	15.84	5.83	6.93	72.09	-2.5273	0	1	1	4	2729.46
8919	1	38	1	4	1	3	3	4	2	2	0	0	0	0	0	0.17	2433.15	116.62	280.97	433.71	99.42	47.71	8.9	10.65	190.25	0.357688	1	3	1	7	9690.61
8921	2	74	2	3	1	1	3	3	0	0	0	1	1	0	0	0.1	848.4	37.69	144.71	446.33	223.57	135.25	5.13	3.93	47.52	-2.24202	0	1	2	6	12074.7
8924	1	23	1	3	1	1	1	2	2	2	0	0	0	0	0	0.21	1366.45	28.41	219.35	46.62	0	6.62	3.02	2.24	25.63	-4.65866	0	1	1	11	19312.1
8932	1	51	2	3	3	1	1	4	0	0	3	0	0	0	0	0.4	2764.91	109.75	414.07	1620.45	708.86	157.41	11.9	16.24	179.63	3.41805	0	4	2	3	27602.7
8940	2	34	1	3	3	1	3	3	0	2	3	0	0	0	0	0.5	1437.57	139.13	110.14	1073.94	670.36	57.46	7.14	9.21	117	-0.381586	0	3	1	6	89146.6
8942	1	61	2	2	2	1	2	3	0	2	0	0	0	0	0	0.22	1171.62	29.21	219.39	249.74	168.29	56.92	5.34	4.39	29.1	-3.35408	1	1	1	7	22289.2
8944	1	77	2	3	1	1	2	4	1	1	1	1	0	0	0	1.95	1401.65	50.04	189.31	1245.54	162.8	112.81	4.94	8.29	60.2	-1.15399	0	2	1	2	22468.4
8952	1	31	1	4	1	3	2	4	2	2	0	0	0	0	0	0.07	1487.23	64.29	127.62	68.83	0.95	11.8	1.02	8.16	75.36	-3.55772	0	1	2	10	14912.2
8955	1	22	1	1	1	1	1	4	2	2	0	0	0	0	0	0.11	3321.16	77	430.1	273.78	127.48	15.33	6.98	10.4	144.1	-1.10858	0	2	1	3	4103.3
8957	1	45	1	3	2	1	3	4	0	0	0	0	1	0	0	0.3	3395.45	213.4	305.54	1330.75	267.96	106.11	19.01	20.61	343.67	6.63964	0	4	1	9	49079
896	1	41	1	1	1	1	1	2	2	2	0	0	0	0	0	0.03	1785.85	38.55	289.24	372.55	77.16	116.76	7.34	5.06	53.53	-1.96812	0	2	2	12	2215.4
8967	1	28	1	3	1	1	3	3	1	1	0	0	0	0	0	0.05	3360.24	163.3	361.5	1904.41	1532.17	64.14	9.64	20.59	169.8	2.94516	0	4	2	11	30670.9
8968	2	65	2	3	1	1	3	4	1	0	0	1	0	0	0	0.35	832.85	51.61	82.58	254.59	70.28	17.11	4.36	3.4	60.49	-3.50052	1	1	1	2	26430.2
8969	1	55	2	3	3	1	3	3	0	1	2	1	0	1	0	0.15	1979.86	62.14	274.28	456.63	250.21	272.53	9.26	8.18	127.89	1.32	0	3	1	10	50571
8972	1	20	1	3	1	3	2	3	0	2	2	0	0	0	0	0.02	3013.49	130.85	335.38	806.3	123.06	41.25	4.94	15.66	112.47	-0.687844	0	2	1	11	22913.2
8979	2	43	1	4	1	1	1	3	0	1	2	0	0	0	0	0.91	1321.04	43.29	176.36	33.8	27.7	17.46	3.02	5.76	73.84	-3.47802	1	1	1	9	19176.9
898	2	27	1	3	2	1	2	3	0	0	2	1	0	0	0	0.2	2095.21	56.98	338.35	769.82	124.3	47	6.09	5.67	101.86	-1.62466	0	2	1	2	3866.41
[truncated: 6,138 more rows]
