# Supplementary material for: Association between composite dietary antioxidant index and migraine in American young women: insights from NHANES 1999–2004 cross-sectional data
Source: Front Neurol. 2024 Sep 9;15:1399916. doi: 10.3389/fneur.2024.1399916 (PMC11420992; doi:10.3389/fneur.2024.1399916)
Supplement: Supplementary file 2 [file Table_2.XLSX]

## Sheet: mingan_append
SEQN	Sex	Age	Age group	Race	Education level	Marital status	Poverty to income ratio	Smoking status	Drinking status	Activities status	BMI	Hypertension	Diabetes	Coronary heart disease	Stroke	C-reactive protein	Energy	Protein intake	Carbohydrate intake	Vitamin A intake	Carotenoids intake	Vitamin C intake	Vitamin E intake	Zinc intake	Selenium intake	CDAI	Migraine	CDAI.Q4	SDMVPSU	SDMVSTRA	Weight
16775	2	24	1	3	1	1	2	2	2	0	4	1	0	0	0	0.02	595	0	154.75	0	0	0	0	0.74	0	-5.77006	1	1	2	23	55820.9
12830	1	22	1	3	2	1	2	2	2	3	2	0	0	0	0	0.13	848	2.16	169.49	0	0	0	0	0.61	5.2	-5.70242	0	1	2	24	36682.6
5357	2	29	1	5	3	1	3	0	1	3	3	1	0	0	0	1.41	959.25	0.24	228.55	0	0	0	0	2.66	0.24	-5.57971	1	1	2	13	7306.37
15713	1	49	1	3	1	2	1	2	2	1	2	0	0	0	0	2.52	4099	5.25	54.45	44	14	0	0.05	1.39	6.2	-5.56047	0	1	2	23	10237.7
488	2	33	1	3	2	1	2	2	2	0	2	0	0	0	0	0.6	3522.06	3.98	863.48	8.22	6.12	4.62	0.24	1.27	9.1	-5.48985	1	1	1	11	45545.2
25084	1	53	2	1	3	2	3	2	2	1	4	0	0	0	0	3.28	678	2.94	158.72	16	84	20.9	0.67	0.19	2.8	-5.45081	0	1	1	39	5127.95
12300	1	24	1	3	1	3	2	2	2	1	3	0	0	0	0	0.02	1500	5.04	239.1	0	0	0	0	1.75	17.6	-5.40018	0	1	1	23	68164.2
24471	2	22	1	1	1	3	1	1	1	0	2	0	0	0	0	0.06	531	6.59	101.25	17	133	4.5	1.18	1.27	7	-5.33875	0	1	1	41	5307.29
17951	2	27	1	3	1	2	1	2	2	1	1	0	0	0	0	0.05	934	5.78	173.16	3	41	0.1	2.77	0.45	3.6	-5.30006	1	1	2	24	19627.2
27679	1	54	2	4	1	1	2	2	2	1	3	1	0	0	0	0.23	1058	17.07	97.98	7	0	0.2	0.11	1.23	27.5	-5.27275	1	1	2	36	6332.61
13113	2	22	1	5	1	3	1	2	2	0	1	0	0	0	0	0.04	1734	1.42	436.22	5	47	3.8	0.34	1.76	19.1	-5.27269	0	1	1	23	22840.9
9944	1	50	1	2	1	1	2	2	2	0	3	0	0	0	0	1.55	517.48	15.05	82.97	141.83	13.73	4.3	0.46	2.06	9.15	-5.2593	0	1	1	2	40494.7
12598	2	21	1	3	2	1	2	2	2	1	3	0	0	0	0	0.23	1439	18.06	324.82	25	8	21.1	0.24	2.06	10.5	-5.22551	1	1	2	23	14248.8
3884	2	57	2	4	1	1	2	2	0	0	4	0	0	0	0	1.03	628.31	18.24	117.71	30.34	5.28	0.72	0.68	2.3	16.63	-5.22128	1	1	2	4	4486.89
16814	2	28	1	3	1	1	2	2	2	1	3	0	0	0	0	0.62	1103	13.02	244.64	39	60	7.8	0.29	2.17	17.3	-5.19814	1	1	1	26	37352.3
21491	1	31	1	4	1	3	2	0	1	0	3	0	0	0	0	0.29	1358	22.08	127.89	15	26	5.5	1.48	2.12	11.2	-5.16378	1	1	1	36	4844.65
15389	1	72	2	4	1	2	2	0	1	0	4	1	0	0	0	0.22	535	9.31	62.78	314	51	1.6	0.8	1.84	4.8	-5.15609	0	1	1	25	2202.69
22780	2	82	2	3	1	2	2	0	0	0	1	0	0	0	1	5.19	508	10.05	70.06	102	16	1.5	1.69	1.13	13.3	-5.15593	0	1	2	34	15727.1
300	2	21	1	3	1	1	2	2	2	0	4	0	0	0	0	0.18	712.92	11.17	124.32	0	0	0.04	0.86	1.86	24.55	-5.14866	0	1	1	11	21534.5
10612	2	21	1	3	1	3	1	2	2	1	4	0	0	0	0	0.22	731	21.54	109.3	6	0	0	1.55	1.52	20.7	-5.12927	0	1	2	21	10516.6
26400	2	44	1	3	1	2	1	2	2	0	1	0	0	0	0	0.06	776	12.24	161.71	89	78	8.4	0.93	1.23	20.2	-5.09085	1	1	2	31	22311.3
15427	2	20	1	1	1	3	2	0	2	1	4	0	0	0	0	0.6	694	15.46	115.92	24	3	2.5	0.94	2.07	24.2	-5.07652	1	1	2	23	3550.39
24422	2	22	1	4	1	3	1	0	2	1	4	0	0	0	0	2.97	559	32.22	89.32	16	27	1	0.35	2.54	30.7	-5.03683	0	1	1	41	19944.9
17158	2	62	2	3	2	1	2	2	1	1	3	0	0	0	0	0.32	1204	16.38	202.81	84	15	0.3	1.1	1.95	24.4	-5.02358	1	1	1	24	23836.6
13627	1	32	1	3	1	3	1	2	2	1	2	0	0	0	0	0.06	1164	18.02	249.31	0	0	2.7	0.85	3.3	22.5	-5.01759	1	1	2	23	8060.66
6373	1	51	2	3	2	1	3	0	1	0	4	1	0	0	0	0.4	983.2	8.69	182.09	126.75	64.58	9.58	2.39	1.71	8.24	-4.96137	1	1	2	4	19303.8
15293	2	28	1	3	2	1	2	0	2	0	3	0	0	0	0	0.2	588	10.33	109.33	25	55	43.5	0.73	1.54	12.8	-4.94871	0	1	2	16	94808.3
23285	1	47	1	1	1	2	2	2	2	0	3	0	0	0	0	0.24	1073	14.19	194.51	142	34	1.2	1.28	1.69	25.5	-4.93905	0	1	1	40	3151.4
16844	2	41	1	4	1	2	1	0	0	0	4	1	1	0	0	2.1	582	29.75	37.89	131	14	5.3	1.15	2.43	22.4	-4.91247	1	1	2	14	5349.39
12578	1	73	2	3	3	1	2	1	1	2	3	1	0	0	0	0.59	830	16.05	121.46	90	402	13.5	0.93	2.11	18.1	-4.91071	0	1	2	19	19207.8
28687	2	41	1	3	1	2	2	2	2	0	3	0	0	0	0	1.07	759	8.64	173.45	91	1204	0.1	0.22	1.4	24.9	-4.90911	0	1	2	31	30312.5
7412	2	37	1	3	2	1	3	0	1	1	4	0	0	0	0	0.06	525.98	16.41	74.38	135.12	135.12	0	0.51	1.38	37.05	-4.90241	0	1	1	10	22172.3
9516	2	25	1	1	1	1	2	0	2	2	4	1	0	0	0	0.72	1483.15	17.48	267.12	46.82	26.87	13.53	2.25	2.09	14.35	-4.89677	1	1	2	2	10885.1
27665	2	24	1	4	3	3	2	0	2	3	4	1	0	0	0	0.27	1440	24.01	205.5	38	28	5.7	1.42	2.76	24.1	-4.88875	1	1	1	36	10034.4
416	2	72	2	4	2	2	1	2	2	0	3	1	0	0	0	0.72	656.85	10.34	89.61	192.5	27.6	15.27	1.53	1.48	16.67	-4.88488	0	1	2	5	3180.58
6097	1	68	2	4	1	1	1	1	1	3	3	0	0	1	0	5.78	1133.18	23.3	102.81	8.91	8.29	1.32	0.79	3.21	34.75	-4.84908	0	1	1	7	2987.5
28292	1	29	1	5	2	1	3	2	2	1	3	0	0	0	0	0.22	634	15.39	116.72	17	62	22.7	0.88	3.3	19.7	-4.84316	0	1	1	39	13837.5
7735	2	20	1	2	2	3	1	0	2	2	2	0	0	0	0	0.04	828.07	20.65	177.4	19.3	8.95	43.46	0.66	2.66	14.75	-4.83736	1	1	2	9	9876.06
11863	2	52	2	3	2	1	3	2	1	3	2	0	0	0	0	0.61	774	20.47	89.25	26	182	4.6	2.04	3.03	18.7	-4.83284	0	1	1	22	14130
13175	1	30	1	1	1	1	2	2	1	0	2	0	0	0	0	0.12	2138	40.27	360.69	75	12	2	1.77	2.3	27.8	-4.82662	0	1	1	28	3239.06
20362	1	55	2	4	1	2	2	2	2	0	2	0	0	0	0	0.17	512	27.7	48.28	28	3	1.5	2.26	2.43	25.7	-4.8195	0	1	1	16	11470.1
25234	1	78	2	3	1	1	2	0	2	0	4	1	1	0	1	0.03	672	15.63	119.42	125	362	7.7	0.83	2.4	25.3	-4.81818	0	1	2	33	17463.8
12428	2	51	2	3	1	2	1	0	0	1	4	0	0	0	0	0.54	1148	20.08	194.92	127	37	4	1.07	3.22	25	-4.81773	0	1	1	15	34032
28044	2	79	2	3	2	1	2	0	0	1	3	1	0	0	0	0.2	941	9.22	189.08	152	128	9.1	1.34	2.22	22.7	-4.8173	0	1	2	35	11880.1
3029	1	31	1	3	1	3	2	2	2	0	2	1	0	0	0	0.43	544.68	21.62	92.11	12.82	12.31	1.07	0.59	2.21	45.28	-4.81249	0	1	1	1	9661.39
13260	1	56	2	2	1	1	1	1	1	2	3	0	0	0	0	0.37	818	14.22	145.23	0	6	22.3	1.76	1.63	26.2	-4.80155	0	1	2	27	44370.4
15964	1	45	1	4	1	3	3	0	2	0	3	0	0	0	0	0.35	1084	18.75	194.08	144	37	1.4	0.82	2.67	32.8	-4.79796	0	1	1	18	12197.9
10189	2	44	1	2	2	3	2	0	0	3	3	1	0	0	0	0.41	589	24.62	83.52	87	159	19.6	0.81	2.38	25.5	-4.79551	0	1	2	14	12404.4
28029	2	27	1	4	2	3	2	0	1	0	4	0	0	0	0	0.28	661	25.2	81.74	67	33	3.4	1.66	2.14	31.6	-4.7898	1	1	1	32	5585.89
5335	2	41	1	1	1	1	3	0	0	0	2	0	0	0	0	0.05	768.37	12.52	140.53	77.68	12	35.89	1.88	2	11.08	-4.78518	1	1	1	5	2076.25
12702	2	51	2	4	1	2	1	2	2	1	4	1	0	0	0	0.52	686	14.09	57.36	49	264	15.4	2.26	1.01	23.4	-4.78323	0	1	1	24	16346.2
15493	1	66	2	3	1	1	3	1	1	2	2	1	0	0	0	0.06	520	18.52	89.39	106	6	5.9	0.42	1.54	45	-4.78208	0	1	1	21	9764.07
22467	1	20	1	4	1	3	2	2	2	2	2	0	0	0	0	0.04	1725	28.23	181.28	74	120	3.4	0.78	3.05	33.7	-4.77753	0	1	1	42	988.587
28813	2	29	1	4	2	3	3	1	1	1	4	0	0	0	0	0.07	1007	15.19	187.62	171	193	26	1.1	2.88	12.1	-4.76668	0	1	1	41	21030.2
20721	1	28	1	5	2	1	1	2	1	3	2	0	0	0	0	0.16	870	22.53	138.02	35	72	2.2	1.14	1.86	43	-4.75165	0	1	1	21	11152.3
12738	2	29	1	4	1	1	2	0	2	0	4	0	0	0	0	0.01	831	27.93	109.16	12	13	4.8	0.75	3.08	40.1	-4.74963	0	1	1	26	9700.74
27407	2	46	1	3	1	1	1	2	2	1	2	0	0	0	0	0.32	956	15.76	131.15	183	218	18.3	1.16	1.8	22.9	-4.74901	0	1	2	35	9302.61
15656	1	33	1	3	1	3	2	0	2	3	4	1	0	0	0	1.31	1097	18.07	130.19	94	84	0	1.95	3.01	26	-4.74103	1	1	1	26	17736.5
2790	2	50	1	4	3	1	1	0	0	0	4	0	0	0	0	0.1	666.73	16.55	87.57	70.08	34.04	3.85	2.43	2.05	27.83	-4.73038	1	1	2	7	7863.32
3729	1	43	1	3	1	1	3	2	1	1	3	1	0	0	0	4.45	1221.64	11.09	226.46	119.22	102.83	33.93	2.03	1.89	11.31	-4.72737	1	1	1	10	46049.6
8095	2	68	2	1	2	2	3	0	1	0	4	0	0	0	0	0.63	631.8	32.27	84.72	23.76	0	2.55	0.68	6.26	23.3	-4.72386	0	1	2	6	473.397
28031	1	61	2	4	2	1	2	2	1	0	4	0	1	0	0	0.39	549	33.56	44.83	2	0	0.3	0.31	2.59	53.1	-4.71795	0	1	1	30	3236.14
6197	2	29	1	3	3	1	3	0	1	3	2	0	0	0	0	0.43	1179.48	14.27	115.99	152.13	46.66	15.14	2.72	1.88	15.68	-4.70976	0	1	1	10	15778.6
20778	1	37	1	4	2	1	3	0	0	3	2	0	0	0	0	0.03	603	9.6	102.68	253	36	1.2	2.31	2.23	20.3	-4.70718	0	1	2	14	5027.96
19364	2	80	2	3	1	1	3	0	0	0	3	1	0	1	1	0.23	1001	21.97	192.77	116	143	11.2	1.49	3.78	19.9	-4.69512	0	1	2	15	4328.51
15300	2	85	2	3	1	2	2	1	1	1	2	1	0	0	0	0.04	723	19.15	114.86	24	74	26.1	0.88	2.73	31.1	-4.68232	1	1	1	27	11648.2
23914	2	81	2	3	1	2	2	2	0	1	3	1	0	0	0	0.28	921	19.15	140.43	55	224	10	1.13	3.03	32.8	-4.67046	0	1	2	34	7191.72
17461	1	46	1	3	2	1	1	2	1	0	4	1	0	0	0	1.47	1018	22.2	69.85	71	94	8.6	0.79	2.66	40.8	-4.66591	0	1	2	22	10477
17329	2	40	1	4	2	1	3	0	1	3	4	0	0	0	0	0.19	935	11.76	111.83	133	483	6.9	1.46	1.98	29.9	-4.66084	1	1	2	16	6384
8924	1	23	1	3	1	1	1	2	2	0	2	0	0	0	0	0.21	1366.45	28.41	219.35	46.62	0	6.62	3.02	2.24	25.63	-4.65866	0	1	1	11	19312.1
13769	2	42	1	4	1	1	2	2	2	0	4	0	0	0	0	0.03	1032	34.55	110.19	60	3	12.9	1.75	2.74	30.9	-4.65529	0	1	1	14	14403.5
4473	1	45	1	1	1	2	2	0	2	3	3	0	0	0	0	0.27	705.57	17.45	107.73	23.82	2.47	2.63	2.78	2.32	31.54	-4.65309	0	1	1	6	5705.97
14069	1	61	2	3	1	1	2	2	2	0	4	0	1	0	0	0.72	1090	21.67	164.68	266	47	0.7	2.68	2.8	16.1	-4.6495	0	1	1	19	12764.8
28948	2	58	2	1	1	2	3	0	0	0	4	1	0	0	0	0.23	1200	27.15	244.05	28	28	5.9	1.47	4.09	32.4	-4.63074	1	1	2	40	10645.1
17488	1	82	2	4	1	2	1	2	2	0	3	0	0	0	1	0.15	700	22.59	107.11	31	31	0.9	1.84	4.1	31.4	-4.63011	0	1	1	19	1951.83
22809	2	42	1	3	2	2	1	1	2	0	3	0	0	0	0	0.25	886	12.78	149.56	112	352	8.8	3	1.76	20.5	-4.62256	0	1	2	30	27272.6
18516	2	35	1	4	1	3	2	2	2	0	4	1	0	0	0	0.19	2052	40.62	246.7	83	9	0.3	0.51	2.54	52.8	-4.62154	0	1	1	20	24329.9
1981	2	21	1	1	1	3	1	0	0	0	2	0	0	0	0	0.17	663.66	10.41	122.01	34.34	32.24	80.22	0.83	1.64	10.5	-4.6211	1	1	2	2	10640.8
12160	2	39	1	1	2	1	3	0	2	1	3	0	0	0	0	0.16	1237	28.22	185.91	18	40	1	3.19	2.21	30.9	-4.62105	0	1	1	16	14285.5
15797	2	61	2	3	1	2	1	2	0	0	4	0	0	0	0	0.21	610	22	72.93	110	35	0	1.13	2.25	47.9	-4.60147	0	1	2	24	15378.8
26726	2	68	2	3	1	2	2	0	0	0	2	1	0	0	0	0.08	1155	23.4	192.06	72	148	5.2	1.43	4.1	30.6	-4.60116	1	1	2	31	13025.9
25068	2	69	2	1	1	1	2	2	2	0	2	0	0	0	0	0.49	657	25.3	67.05	199	22	0.7	1.31	2.67	39	-4.58706	0	1	1	34	844.284
30423	1	75	2	4	1	2	2	0	1	2	4	1	0	0	0	0.28	603	24.73	49.84	427	281	17	0.27	3.29	18.7	-4.58414	0	1	2	33	6753.98
10055	1	21	1	3	1	1	2	0	2	2	2	0	0	0	0	0.01	1293	23.62	210.79	2	2	0.3	2.77	4.05	29.1	-4.5651	0	1	1	23	13292
13707	2	41	1	1	1	1	2	0	2	0	2	0	0	0	0	0.19	552	24.28	72.73	211	19	11.4	0.83	3.67	32.2	-4.56147	1	1	2	25	1425.98
29338	1	53	2	4	1	2	3	2	2	0	2	0	0	0	0	0.27	671	19.06	72.44	33	4	61.3	0.43	1.1	33.6	-4.55973	1	1	1	36	4679.73
24630	2	23	1	2	2	3	2	2	1	3	4	0	0	0	0	1.03	640	29.43	93.62	6	61	10.7	0.4	3.23	51.6	-4.55147	0	1	1	36	13260.5
23798	2	83	2	3	2	2	3	1	0	1	2	1	0	1	1	0.13	614	22.03	65.64	219	50	21.6	1.06	3.92	22.1	-4.54958	0	1	2	32	6683.26
25493	2	24	1	4	2	3	2	0	1	2	2	0	0	0	0	0.03	748	35.99	57.71	99	111	6	1.9	3.77	30.2	-4.54418	1	1	2	41	9116.64
4833	2	52	2	5	1	3	1	2	0	0	2	0	0	0	0	1.05	952.03	23.08	119.86	25.29	23.37	7.13	1.95	3.29	37.76	-4.54378	0	1	1	11	17073.4
4355	1	28	1	3	1	3	3	2	1	0	3	0	0	0	0	1.7	1142.07	12.41	186.63	30.65	19.68	10.81	4.01	0.86	30.13	-4.5413	1	1	1	12	71045.3
11609	2	34	1	1	1	1	1	2	2	1	3	0	0	0	0	4.99	760	17.89	121.05	64	193	12.4	2.52	2.26	30.8	-4.53857	1	1	2	25	1921.69
21486	2	30	1	3	1	2	1	2	2	1	2	0	0	0	0	0.14	814	20.89	68.78	115	835	18.3	1.22	2.58	26.6	-4.51629	1	1	2	31	39607.5
28656	2	80	2	1	1	2	2	1	0	0	3	1	0	1	1	0.06	978	16.89	173.91	297	572	2.4	1.43	2.94	25.3	-4.51514	1	1	1	34	2338.8
15691	1	80	2	4	1	1	2	1	2	0	2	1	0	0	0	0.34	709	23.79	45.83	15	62	46.7	0.57	4.75	20.9	-4.51445	0	1	1	20	2093.1
21682	1	70	2	1	1	1	1	1	2	0	3	0	1	0	0	0.27	681	26.53	97.02	69	29	3.1	1.39	3.47	44.2	-4.50973	0	1	1	34	2161.17
3870	1	62	2	4	1	2	1	1	2	3	3	1	0	0	1	0.6	738.88	25.28	69.1	6	0.04	1.47	2.53	2.69	42.85	-4.50842	0	1	1	10	2137.42
23174	1	72	2	1	1	1	2	2	2	0	3	1	0	0	0	2.07	984	30.32	157.43	7	2	2.3	1.41	4.65	41.4	-4.50475	0	1	1	34	3741.84
26519	2	42	1	3	1	2	2	2	2	0	2	0	0	0	0	0.44	1332	19.64	220.57	149	102	6.3	2.29	2.56	33.8	-4.50041	1	1	2	35	12388
22868	2	61	2	1	1	1	1	0	0	0	4	1	0	0	0	1.62	704	38.82	88.7	161	39	2.7	0.72	4.15	42.1	-4.49839	0	1	1	39	751.232
1045	2	61	2	3	1	1	3	0	1	1	3	0	0	0	0	0.24	615.57	19.02	83.66	181.63	43.03	32.51	2.02	2.73	19.55	-4.49167	0	1	1	1	10214.5
19138	2	44	1	4	1	1	2	2	0	0	2	0	0	0	0	0.3	1871	44.22	281.47	78	27	1.8	1.32	3.39	46.9	-4.49094	1	1	1	27	23082.9
27628	2	56	2	2	1	1	2	0	1	0	2	0	0	0	0	0.23	668	34.35	69.44	100	415	8.1	2.08	1.63	39.6	-4.48449	0	1	1	36	11088.8
2658	2	51	2	3	2	2	1	0	0	1	3	1	0	0	0	0.35	812.38	31.07	119.71	56.08	11.84	12.47	0.73	3.78	46.09	-4.48292	0	1	1	1	38076
5844	1	36	1	1	3	1	3	0	1	0	2	1	0	0	0	0.07	894.14	49.83	78.84	102.32	15.29	0.33	1.59	3.82	41.66	-4.48268	0	1	1	7	7721.23
437	2	56	2	5	2	2	1	2	2	0	4	1	0	0	0	4.4	633.19	14.75	95.74	79.16	24.31	66.25	1.07	2.26	19.02	-4.48133	0	1	2	3	18038
22719	1	69	2	5	2	2	2	2	2	0	2	1	0	0	0	0.12	1779	24.96	84.97	127	110	4.1	1.96	3.44	36	-4.46987	0	1	1	37	4005.55
14786	2	60	2	1	2	1	1	1	2	0	4	1	1	0	0	0.48	690	26.84	107.04	89	303	42.8	1.68	2.72	20.3	-4.45912	1	1	1	28	836.098
22756	2	28	1	4	1	1	1	2	2	0	4	0	0	0	0	0.5	602	54.06	42.3	88	57	9.2	0.61	4.09	46.9	-4.44896	0	1	2	41	6359.8
28390	2	50	1	3	1	1	1	2	2	1	3	0	0	0	0	0.41	844	20	132.93	249	103	20.4	1.65	3.05	26.4	-4.44741	1	1	1	30	9492.98
19445	2	80	2	1	1	2	1	1	0	1	2	1	1	0	0	0.11	762	27.94	95.01	74	10	4.1	1.47	2.85	51.4	-4.43751	0	1	2	27	1625.04
6401	1	20	1	3	1	3	3	2	2	3	4	0	0	0	0	0.34	1505.37	37.98	284.77	131.49	13.89	6.83	2.26	2.46	41.11	-4.43446	0	1	2	12	35223.6
24270	2	25	1	1	1	1	1	0	0	0	3	0	0	0	0	0.8	900	24.95	148.26	62	100	37.5	1.68	2.37	32.7	-4.42419	0	1	1	33	22149
28644	2	85	2	1	3	2	2	0	0	0	2	1	0	0	0	0.21	591	21.9	101.52	137	984	23.1	1.62	2.77	20.9	-4.42372	0	1	2	38	1501.68
26883	1	72	2	3	1	1	2	1	2	2	3	1	1	0	0	1.38	731	21.21	80.72	143	642	17.5	3.01	2.38	18.4	-4.4147	0	1	1	33	4929.47
29206	2	28	1	3	1	1	2	0	1	3	4	0	1	0	0	0.2	953	33.61	118.05	106	43	0.2	1.54	4.01	44.8	-4.41455	0	1	2	33	44653.8
28754	2	21	1	3	1	3	1	2	2	3	4	0	1	0	0	1.05	943	32.67	130.53	122	180	3.6	0.88	4.99	40.5	-4.40883	1	1	2	39	13597.2
5295	2	70	2	1	1	1	2	0	0	0	2	0	0	0	0	0.44	576.9	22.55	74.13	76.47	9.58	35.11	2.37	2.6	27.52	-4.40598	0	1	1	6	768.011
6025	1	50	1	2	1	3	1	1	2	0	3	0	0	0	0	0.27	843.51	26.45	140.25	1.5	1.5	0	3.96	4.33	26.15	-4.40246	1	1	2	7	4786.07
5217	2	40	1	3	1	2	2	2	2	1	3	0	0	0	0	0.12	1547.82	17.73	308.5	94.66	52.65	24.74	3.23	2.36	25.06	-4.40184	1	1	1	1	23586.8
24333	2	25	1	3	2	3	2	2	2	2	3	0	0	0	0	0.15	1135	29.71	200.19	59	156	12.7	1.14	3.2	48.3	-4.40157	0	1	1	33	12372
26602	2	24	1	3	2	3	1	1	2	1	2	0	0	0	0	0.33	1307	16.88	201.65	432	87	10.3	2.68	2.33	19.2	-4.40085	1	1	1	38	59808.4
15616	2	50	1	3	1	1	3	0	2	0	4	0	0	0	0	0.24	1291	25.17	174.13	128	39	0.6	2.23	2.91	44.6	-4.3953	0	1	1	14	17730.2
11544	2	79	2	3	3	2	3	0	1	1	4	1	1	0	0	0.27	654	23.17	98.52	167	182	14.9	1.74	2.33	40.2	-4.39484	0	1	1	25	11265.2
2933	1	25	1	2	1	3	2	0	0	2	4	1	0	0	0	0.09	515.44	16.33	81.6	218.08	158.44	39.72	2.11	1.8	22.64	-4.39356	0	1	3	1	9159.78
10593	2	37	1	1	1	1	3	2	2	2	4	0	0	0	0	0.99	1055	25.74	157.46	69	128	6.5	2.2	3.19	42.2	-4.38705	0	1	1	17	3209.66
13340	2	44	1	4	1	3	2	2	1	3	4	0	0	0	0	1.11	1308	34.39	231.77	12	99	9.3	2.01	3.56	44	-4.38546	0	1	2	26	3651.69
221	1	85	2	4	1	2	2	0	2	0	3	1	0	0	0	0.53	654.05	28.73	54.45	157.27	12.92	1.21	2.77	2.68	40.05	-4.37884	0	1	1	9	2357.74
626	1	66	2	4	1	2	2	2	1	0	2	1	0	0	0	0.55	981.22	27.27	28	56.32	9.22	22.67	1.35	5.78	28.81	-4.36659	0	1	2	12	3410.94
11817	2	68	2	1	1	2	3	1	1	2	3	1	0	0	0	0.27	581	15.2	110.85	64	225	68.5	0.83	2.47	24	-4.36499	0	1	2	17	1811.5
14230	1	76	2	3	1	2	2	2	1	1	2	0	0	0	0	0.32	1143	27.62	100.26	171	106	1.9	2.52	3.04	38.7	-4.36191	0	1	1	18	10548.4
23235	2	75	2	1	1	1	1	0	0	0	4	0	0	0	0	0.14	862	33.86	112.28	227	49	3.6	1.08	3.96	44.7	-4.35104	0	1	1	34	1490
234	2	69	2	1	1	2	2	0	0	0	4	0	0	0	0	0.78	546.4	21.63	78.09	253.26	16.7	39.83	1.54	2.31	28.3	-4.3471	0	1	2	3	1846.11
19916	1	63	2	1	1	1	2	0	2	0	4	0	0	0	0	0.15	625	22.34	71.93	127	77	12	1.84	2.29	48.4	-4.34483	0	1	1	17	399.938
1963	1	62	2	3	1	1	2	2	1	0	3	1	0	0	0	0.14	913.16	42.2	91.87	147.1	5.82	2.36	1.66	3.12	50.84	-4.34176	0	1	2	1	10500.6
13426	1	50	1	3	1	2	2	2	2	0	3	1	0	0	0	0.58	1119	39.33	147.76	60	65	0	2.55	4.42	39.3	-4.34093	0	1	1	27	13976.9
3055	2	47	1	4	3	1	1	0	1	2	2	0	0	0	0	0.04	1278.79	22.92	143.94	197.59	60.5	3.39	2.9	4	28.6	-4.33937	0	1	2	11	6904.39
10440	1	46	1	4	1	3	1	2	2	1	2	1	0	0	0	0.22	2003	37.05	161.29	29	146	3.5	1.49	3.38	55.1	-4.33825	0	1	2	20	4956.87
30846	2	45	1	4	3	3	3	0	2	0	4	1	0	0	0	0.68	865	39.43	102.29	160	321	5.9	0.94	4.2	43.7	-4.33719	0	1	1	37	5073.06
8814	1	78	2	1	1	1	1	1	2	0	3	1	0	0	0	0.22	626.5	25.7	90.71	67.34	42.67	11.76	2.38	3.68	39.3	-4.33076	0	1	1	10	897.992
27530	1	26	1	4	1	3	1	0	0	3	4	0	0	0	0	0.53	910	34.3	131.57	70	146	9.5	0.77	5.95	40.7	-4.33065	0	1	1	35	4278.25
10582	2	44	1	2	1	2	2	0	0	0	4	1	0	0	0	0.76	977	29.43	158.09	93	138	10.8	1.35	3.3	49.7	-4.32895	0	1	1	17	6073.17
3372	1	64	2	1	1	1	2	0	2	2	2	0	0	0	0	5.47	788.6	23.94	95.44	118.07	52.47	3.48	3.78	2.84	32.83	-4.32311	0	1	1	6	596.347
21562	2	66	2	2	1	3	1	1	1	0	4	1	0	0	0	0.3	921	42.41	131.34	177	73	25.2	1.54	2.99	37.8	-4.3225	0	1	1	43	5796.37
30885	2	36	1	3	1	1	1	0	1	1	3	1	0	0	0	0.03	1296	33.86	180.41	49	41	17	1.76	5.48	34.2	-4.29957	1	1	2	32	20718.1
24622	1	66	2	1	1	1	3	0	2	0	3	1	1	0	1	0.15	975	21	146.72	72	75	65.6	1.92	2.12	23.3	-4.29716	1	1	1	34	3101.14
15187	2	27	1	4	2	3	2	0	0	3	4	0	0	0	0	0.29	1104	26.04	161.31	26	240	13.2	3.95	2.13	34	-4.29564	0	1	1	16	19429.4
1112	2	20	1	2	1	3	1	0	0	0	3	0	0	0	0	0.22	881.78	44.15	74.9	97.82	35.95	5.19	1.68	3.21	54.47	-4.2849	0	1	1	5	43524.8
6579	1	55	2	3	1	1	1	1	2	0	4	1	0	0	0	1.26	1529.36	21.12	222.33	232.1	47.5	15.55	2.19	2.59	39.17	-4.28444	1	1	2	12	8696.48
20239	1	63	2	2	1	1	2	2	2	0	2	1	0	0	0	0.34	835	35.36	112.25	76	9	4.6	1.97	4.09	48.3	-4.28129	0	1	2	14	3982.86
20236	2	44	1	5	1	3	1	2	1	0	4	0	1	0	0	1.55	1056	29.05	176.62	171	175	23.5	1.34	2.64	44.5	-4.27991	1	1	2	16	15265.9
22002	2	22	1	3	2	1	2	0	2	1	2	0	0	0	0	0.05	522	25.82	65.71	134	1105	7.3	1.44	1.9	45.1	-4.27975	0	1	2	31	48574.9
6344	2	77	2	3	1	1	2	0	0	0	4	0	0	0	0	0.36	900.5	31.17	105.51	222.7	74.25	10.99	2.95	4.12	25.48	-4.27284	0	1	1	11	29694
460	2	25	1	3	2	1	3	0	2	2	2	0	0	0	0	1.6	883.43	34.14	131.61	89.01	19.57	10.02	1.06	6.16	40.99	-4.27009	0	1	1	1	34302.1
12144	1	43	1	1	1	1	2	1	2	2	2	0	0	0	0	0.04	1740	29.79	154.15	62	879	7.6	1.95	3.69	37.1	-4.26768	0	1	1	22	2337.28
20564	2	37	1	1	1	3	2	0	2	3	3	0	0	0	0	0.18	899	42.88	122.65	126	17	1.2	2.04	5.13	41	-4.26622	1	1	2	25	9932.21
2679	2	43	1	1	1	3	3	0	1	3	2	0	0	0	0	0.05	673.12	26.79	89.05	97.74	42.98	19.03	2.93	3.16	35.65	-4.25877	1	1	1	3	7443.65
14097	1	50	1	4	1	1	2	1	2	2	3	1	1	0	0	1.77	576	23.62	85.2	82	1066	21	0.58	5.94	25.2	-4.25864	0	1	1	27	17035.9
9932	2	52	2	1	1	1	3	2	2	0	2	0	1	0	0	0.02	1333.31	24.87	115.06	70.91	6.86	3.61	1.37	3.14	63.12	-4.2519	0	1	1	6	4669.18
23935	1	31	1	4	1	3	2	2	1	3	4	0	0	0	0	0.64	1693	30.56	397.12	55	376	33.8	0.83	3.33	44.8	-4.24796	1	1	1	30	19438
18316	1	49	1	4	1	1	2	2	2	0	3	1	0	0	0	0.25	1284	47.92	72.44	59	25	0.7	0.79	5.27	58	-4.24649	1	1	1	27	3644.06
31101	2	46	1	3	1	2	2	2	2	1	2	0	0	0	0	1.15	1079	31.89	154.7	111	385	10.2	1.68	6.2	29.1	-4.2426	1	1	1	33	13350.1
22048	2	71	2	3	1	1	3	0	0	0	2	0	0	1	0	0.05	822	31.33	99.82	122	275	19.7	0.99	5.16	38.8	-4.23125	0	1	1	37	17026.4
24475	1	80	2	3	1	1	2	2	1	0	2	0	0	0	0	0.57	645	26.17	88.23	143	86	51.3	1.33	2.73	33.8	-4.23118	0	1	2	42	11293.3
23188	2	56	2	3	1	1	3	1	2	1	1	1	0	1	0	0.3	788	31.02	83.76	221	336	25.9	1.58	3.13	35.7	-4.22463	1	1	2	32	44604.6
25277	2	22	1	3	1	1	2	0	0	1	3	0	0	0	0	0.23	863	23.31	107.16	31	51	0.3	5.9	2.87	25.1	-4.2188	0	1	2	33	25920.5
22164	2	23	1	4	3	3	3	0	1	1	2	0	0	0	0	0.18	1749	27.64	308.63	13	28	46.5	2.75	3.61	26.4	-4.21476	0	1	1	36	23954
20824	1	20	1	3	1	2	1	2	2	3	2	0	0	0	0	1.98	970	13.31	218.78	455	121	43.1	0.59	4.98	14.3	-4.21419	0	1	2	22	10468.5
8738	2	32	1	3	1	1	2	2	2	0	3	0	0	0	0	0.7	995.6	22.02	155.36	149.83	86.46	28.89	2.7	2.57	35.12	-4.21249	0	1	2	5	31498.3
25575	2	57	2	3	2	1	2	0	1	0	2	1	0	0	0	0.19	580	30.11	66.22	41	44	29.2	3.02	3.27	34.5	-4.20977	0	1	2	32	25922.7
14071	1	69	2	3	3	1	2	0	0	1	3	0	0	0	0	0.09	591	27.12	107.61	278	697	39.2	1.25	4.49	14.5	-4.20958	0	1	2	19	18609.8
4022	1	47	1	5	1	1	1	2	2	0	2	1	0	0	0	0.09	646.73	28.64	43.02	32.57	23.41	5.58	2.72	5.25	39.92	-4.20826	1	1	1	11	25867.7
24878	2	41	1	2	2	2	2	2	0	0	3	0	0	0	0	0.08	988	31.42	114.19	181	68	17.8	1.06	3	54.2	-4.20785	1	1	1	35	31208.5
26681	1	21	1	4	2	3	3	2	1	0	1	0	0	0	0	0.12	640	9.8	102.28	63	242	84.5	2.91	1.44	10.4	-4.20368	1	1	1	36	20378.7
24888	2	51	2	3	1	2	2	2	1	0	3	0	0	0	0	2.5	754	28.33	51.87	77	277	12.3	3.33	4.13	30.6	-4.20305	1	1	1	31	10101.7
10205	1	67	2	3	1	1	2	1	2	0	2	1	0	0	0	0.81	1010	44.93	143.03	161	14	0	1.37	4.18	56.6	-4.20175	0	1	1	27	18948.4
25707	2	66	2	4	1	1	2	1	1	1	2	0	0	0	0	0.62	916	41.34	104.64	152	66	0.2	1.28	4.88	53	-4.1967	0	1	2	36	3108.79
20016	2	20	1	1	1	1	2	0	2	2	4	0	0	0	0	0.97	1319	26.83	192.51	160	247	24.1	4.34	2.08	22.9	-4.18996	0	1	2	25	7319.43
30555	2	57	2	3	3	1	3	0	1	3	2	0	0	0	0	0.01	1119	32.63	198.29	154	164	14.1	2.45	5.67	27	-4.18739	0	1	2	36	68346.9
11944	1	35	1	3	1	3	2	0	1	1	3	1	0	0	0	0.05	1743	40.48	327.92	96	79	6.4	1.01	7.1	42.1	-4.18148	1	1	2	18	76536
28986	2	65	2	3	1	1	2	2	2	0	2	0	0	0	0	0.14	1156	35.4	131.4	84	201	11.5	1.22	6.76	37.9	-4.18112	0	1	1	29	35819.7
23819	2	36	1	3	1	1	2	2	0	1	4	0	0	0	0	0.57	1672	24.75	322.83	39	109	13.9	3.01	3.12	46.1	-4.17229	0	1	2	32	20718.1
9912	2	71	2	2	1	1	2	0	1	2	4	1	0	0	0	1.49	707.92	33.62	105.88	458.61	21.95	38.05	1.14	3.55	24.97	-4.17049	0	1	2	9	11143.2
28723	1	52	2	3	3	1	3	0	2	3	4	1	0	0	0	0.59	1006	49.2	102.03	47	8	8.1	0.91	4.66	62.2	-4.16978	1	1	1	29	61708.8
20965	1	40	1	4	1	3	1	0	1	0	1	0	0	0	0	0.01	848	42.71	66.03	87	747	0	0.69	4.2	58.2	-4.16682	0	1	2	26	7173.34
1693	1	25	1	1	2	1	2	0	0	2	2	0	0	0	0	0.04	1393.14	32.76	245.6	139.91	49.31	6.74	1.97	5.79	39.62	-4.16322	0	1	1	4	15690.9
26509	2	46	1	3	2	1	1	2	2	3	3	0	0	0	0	0.42	833	33.75	114.65	220	157	15.3	1.24	6.23	32.9	-4.16075	0	1	1	37	22661.6
10720	1	67	2	3	1	2	2	1	2	1	4	0	0	0	0	0.26	822	10.74	89.79	472	411	10.3	3.32	0.93	29.8	-4.15871	0	1	1	19	14182.4
27649	2	37	1	4	1	3	2	0	0	0	2	0	0	0	0	0.29	670	20.68	118.98	134	553	91	0.92	1.85	18.4	-4.14903	1	1	1	41	26047.2
14533	2	67	2	4	1	1	2	1	2	1	4	1	0	0	0	1.92	1086	36.35	175.72	92	210	8.1	2.42	5.29	38.6	-4.14902	0	1	2	25	10470.4
24999	1	42	1	3	3	1	3	1	1	1	4	1	0	0	0	0.08	918	25.46	120.74	82	178	47.1	1.94	3.65	31.8	-4.14867	0	1	1	31	82974.6
25161	2	68	2	3	1	1	2	0	0	0	4	1	0	0	0	0.62	684	26.16	95.68	57	456	46.7	1.29	4.31	31.5	-4.14761	1	1	1	29	21013.4
10476	2	31	1	3	2	2	2	2	2	0	3	1	0	0	0	0.71	1581	22.61	262.09	45	17	7.3	3.32	2.98	51.2	-4.1366	1	1	1	26	20567.3
19188	1	43	1	4	1	2	2	0	2	0	3	0	0	0	0	0.08	2739	34.21	209.37	140	146	4.7	2.02	3.02	58.2	-4.13271	0	1	2	25	9104.3
30179	2	52	2	3	1	1	3	0	2	1	2	0	0	0	0	0.03	804	25.58	86.39	176	517	8.3	1.91	4.04	42.9	-4.13048	1	1	1	40	55103.4
4352	1	32	1	3	2	1	3	0	2	2	3	0	0	0	0	0.01	882.85	51.43	94.85	73.73	16.78	15.05	2.94	3.16	48.03	-4.13042	0	1	2	8	38842.1
23473	1	71	2	3	1	2	1	1	0	0	3	1	1	0	0	0.69	848	23.42	87.81	1	0	49.1	0.61	3.56	53.4	-4.12811	0	1	2	36	10181.4
22415	2	84	2	3	2	2	3	0	1	0	4	0	0	0	0	0.38	612	16.6	96.06	87	364	49.3	3.49	3.14	16.5	-4.12417	0	1	1	31	8509.71
22730	2	49	1	1	1	1	2	0	0	0	3	0	0	0	0	0.68	665	22.94	96.67	95	889	35	2.49	2.7	29.4	-4.11703	1	1	1	39	3739.77
25879	2	62	2	4	2	2	2	2	1	1	3	1	0	0	0	0.15	1286	36.5	172.86	39	160	6.2	2.59	4.17	51.8	-4.10501	0	1	1	36	9431.17
17621	1	62	2	2	1	1	1	2	2	0	2	0	0	0	0	0.17	955	51.16	86.13	51	11	3.4	3.89	5.6	33.3	-4.10166	0	1	2	14	3788.04
27261	2	45	1	4	1	3	1	0	0	1	3	1	0	0	0	0.22	1137	31.37	103.1	95	456	9.4	4.84	3.95	21.2	-4.09818	1	1	1	30	4529.29
13672	1	58	2	3	2	1	2	1	1	0	4	0	0	0	0	0.06	1381	32.49	187.57	69	74	2.9	3.69	5.73	33	-4.09755	0	1	1	21	12893.8
2661	1	33	1	3	1	3	3	2	1	3	4	0	1	0	0	0.29	883.18	47.55	83.74	278.93	41.03	26.71	1.45	3.82	41.77	-4.09702	0	1	1	1	80494
6326	1	32	1	4	1	3	2	0	0	2	2	0	0	0	0	0.11	793.49	12.2	141.38	14.85	14.85	52.96	3.87	2.46	26.52	-4.09388	1	1	1	2	20690.5
6232	1	67	2	3	1	2	2	2	2	0	3	1	0	0	1	0.21	1171.67	32.09	157.83	169.62	17.07	22.72	3.21	3.72	34.17	-4.09197	0	1	1	7	9127.36
17650	2	31	1	3	1	1	2	2	2	1	2	0	0	0	0	0.05	1220	31.73	147.75	259	152	5.5	1.72	4.07	49.8	-4.09115	0	1	1	20	17276.3
29893	1	59	2	1	1	1	2	0	2	0	3	0	0	0	0	0.11	948	23.01	165.41	138	1217	2.6	2.05	3.46	42.3	-4.08866	0	1	1	38	3411.46
10573	2	45	1	3	3	1	3	2	1	3	2	0	0	0	0	0.15	1210	32.46	166.82	128	154	5.7	2.29	5.26	44.3	-4.08741	0	1	1	17	17751.5
28370	2	35	1	3	2	1	1	0	0	0	2	0	0	0	0	0.04	779	31.59	107.94	555	94	9	1.43	3.31	39.4	-4.08702	0	1	2	34	17090.3
11511	2	75	2	3	2	2	2	1	2	1	3	0	1	0	0	0.18	1123	25.41	179.02	198	604	4	1.38	2.63	60	-4.08376	0	1	1	22	9466.65
29085	2	27	1	3	1	3	3	0	2	3	4	0	0	0	0	0.27	864	39.54	105.02	148	50	3.1	2.01	4.46	54.5	-4.08239	0	1	2	37	26145.8
7411	2	70	2	4	1	1	2	0	1	3	3	1	0	0	0	0.11	705.7	20.64	106.84	143.76	66.23	31.89	4.13	2.18	30.86	-4.07776	1	1	2	4	3690.95
6003	1	46	1	4	1	3	1	1	2	0	3	0	0	0	0	0.58	1200.59	39.28	201.7	96.5	48.66	12.62	2.97	4.56	42.11	-4.07497	1	1	1	7	12527.9
4283	2	42	1	1	1	2	2	0	0	0	4	0	0	0	0	0.38	780.11	36.59	95.43	86.11	7.05	0.51	3.57	2.65	56.57	-4.07457	0	1	2	3	2040.12
11637	2	46	1	3	2	1	3	0	1	0	4	0	0	0	0	0.71	1282	26.8	190.6	480	21	1.6	2.24	2.76	45.5	-4.07369	0	1	2	18	29412.5
5175	1	62	2	4	1	1	3	2	2	0	3	1	0	0	0	0.28	1076.32	32.26	146.46	15.61	0	0.48	0.54	4.07	82.34	-4.07321	0	1	2	4	3237.01
9279	2	51	2	1	1	2	2	0	2	0	4	0	0	0	0	0.74	828.19	22.48	155.12	168.96	77.24	80.11	0.99	2.63	29.7	-4.07277	0	1	1	4	4532.05
22095	1	61	2	1	1	1	1	2	2	0	4	1	1	0	0	0.97	670	36.93	65.84	16	197	16.8	1.45	7.4	39.7	-4.06917	0	1	1	43	3096.36
3232	2	39	1	4	1	2	1	2	2	2	3	0	0	0	0	0.19	910.74	30.04	117.87	58.4	41.45	16.24	2.11	3.81	56.39	-4.06354	0	1	2	9	18659.9
1902	1	28	1	5	1	3	1	0	2	2	4	1	0	0	0	0.14	821.03	23.58	86.73	220.95	6.35	5.17	3.72	2.48	46.58	-4.05866	0	1	1	11	40968.7
7613	2	21	1	3	1	1	1	2	2	3	3	0	0	0	0	0.22	880.68	23.45	127.12	265.76	5.94	5.4	3.48	2.9	43.62	-4.05846	0	1	2	5	58598.2
19406	1	57	2	4	2	1	2	2	2	0	3	0	0	0	0	0.51	1558	46.25	208.24	114	31	2.4	1.46	6.02	54.6	-4.05595	0	1	1	16	15541.5
27642	2	57	2	5	2	2	1	2	2	0	2	1	0	0	0	1.97	2173	49.32	174.48	13	89	4.4	1.42	7.31	50.7	-4.05513	0	1	1	38	10696.5
7768	2	27	1	4	2	3	2	0	1	0	4	0	0	0	0	0.13	955.74	26.25	160.61	336.33	92.03	18.06	3.52	3.45	27.13	-4.05333	0	1	2	5	5064.17
16432	2	24	1	4	1	1	1	0	0	0	4	1	0	0	0	0.04	1244	27.12	166.23	131	263	3.9	3.58	4.64	36.7	-4.05221	0	1	2	26	23647.1
4388	1	75	2	4	1	2	1	1	2	0	1	1	0	1	0	0.29	769.86	22.63	140.45	537.81	14.78	32.42	0.9	4.4	29.26	-4.04082	0	1	2	11	10809.5
11789	2	79	2	3	1	2	1	0	1	0	2	1	0	0	0	0.27	1039	19.72	142.95	481	192	13.5	2.66	3.16	31.2	-4.03903	0	1	2	19	24202.2
20109	2	42	1	4	1	1	2	0	1	0	3	0	0	0	0	1.04	1365	42.51	173.94	200	139	1.4	1.92	7.21	37.5	-4.0384	0	1	1	20	5442.41
27584	2	75	2	3	1	1	2	0	0	0	3	1	0	0	1	0.38	925	37.93	118.14	163	162	8	1.94	5.24	47.7	-4.03669	0	1	1	30	10974.7
23792	2	76	2	1	1	2	2	0	1	0	4	0	1	0	0	0.78	877	39.24	106.2	150	400	22.3	1.67	5.81	35.4	-4.03568	1	1	1	38	1542.74
2860	2	48	1	3	1	1	2	2	2	0	3	0	0	0	0	0.9	1329.13	32.89	188.98	397.95	42.17	2.48	2.7	4.08	39.32	-4.02998	0	1	3	1	37490.2
24876	1	58	2	1	1	1	1	1	2	0	4	1	0	1	0	0.9	1286	33.13	104.9	89	105	18.4	1.76	4.53	53.7	-4.02648	0	1	1	34	15443.5
3172	1	22	1	1	1	1	2	0	0	3	2	0	0	0	0	0.02	1088.64	36.88	146.88	161.62	19.3	6.7	3.78	4.39	38.52	-4.02425	0	1	2	6	9393.28
351	1	70	2	2	1	1	2	1	2	0	3	1	0	0	0	0.26	691.55	37.95	71.93	122.97	62.75	24.36	1.08	8.02	33.97	-4.02258	0	1	1	5	12283.4
1268	2	67	2	1	1	3	1	0	1	0	3	1	0	0	0	0.15	838.66	36.55	116.07	77.96	10.34	3.4	2.27	6.49	47.56	-4.02182	0	1	2	3	898.348
9960	1	85	2	1	1	2	1	1	2	0	2	0	0	0	0	0.19	813.34	30.78	115.63	122.22	72.72	31.04	2.63	4.99	33.72	-4.01823	0	1	1	4	640.587
18056	2	62	2	3	1	2	2	1	1	1	4	1	1	0	0	0.61	768	52.48	89.76	245	108	3.6	0.99	4.1	64.4	-4.0166	0	1	1	21	18591.5
17183	1	21	1	3	2	3	3	2	2	3	2	0	0	0	0	0.04	1192	36.47	89.2	93	201	9.7	1.97	4.47	56	-4.01652	0	1	1	27	15160.3
27482	2	69	2	4	1	2	3	1	1	1	2	0	0	0	0	0.04	761	31.73	64.58	209	386	6.1	1.51	3.42	59.7	-4.01597	0	1	2	37	11314.4
19089	1	49	1	3	1	1	3	2	2	0	4	0	0	0	0	0.65	2913	44.68	384.34	95	260	7.9	1.53	6.12	50.1	-4.01548	0	1	1	19	24051.2
3959	2	46	1	4	3	1	3	0	1	3	4	0	0	0	1	0.51	883.76	62.82	116.38	176.39	63.2	27.33	1.14	3.22	59.41	-4.01199	0	1	2	8	8758.35
8113	2	82	2	4	1	2	2	1	0	0	2	1	0	0	0	0.15	853.18	26.27	144.67	65.5	46.3	94.07	0.79	3.09	31.33	-4.00695	0	1	2	5	3606.71
1824	1	68	2	1	1	1	1	1	2	3	3	0	0	0	0	0.27	696.08	26.25	92.92	397.61	6.13	6.16	3.69	2.81	37.36	-4.00597	0	1	1	12	2280.88
25384	2	52	2	4	2	1	1	0	1	0	3	0	0	0	0	2.51	1134	31.06	158.19	70	30	6.4	3.55	7.9	25.3	-4.00512	0	1	2	33	15670.3
22555	2	36	1	3	2	1	1	2	2	0	2	0	0	0	0	0.22	1185	31.04	142.87	232	37	6.9	3.26	5.27	35	-4.00421	0	1	2	32	75848.8
4826	2	33	1	4	1	1	1	0	1	0	2	0	0	0	0	0.02	1028.4	28.21	125.98	41.75	24.23	20.69	4.86	2.79	37.72	-4.00364	1	1	1	9	30494.7
24897	2	42	1	4	2	1	2	1	2	0	3	0	0	0	0	0.12	2633	34	164.17	100	202	28.2	1.66	4.39	49.3	-4.00036	0	1	1	41	4308.75
18614	1	52	2	4	1	2	3	2	2	0	2	1	0	0	0	0.1	2403	51.83	183.07	72	0	0	2.41	3.23	70.7	-3.99874	0	1	2	22	10081.3
9958	2	43	1	1	1	1	1	0	2	0	2	0	0	0	0	0.15	859.72	32.17	116.69	288.55	59.77	13.38	2.89	3.75	41.16	-3.99866	0	1	2	6	2958.52
12520	1	30	1	1	1	1	3	0	2	1	2	0	0	0	0	0.01	992	23.4	148.74	49	454	8.5	4.21	2.55	46.2	-3.9959	0	1	1	15	2885.06
11619	1	22	1	3	1	3	3	2	2	3	3	0	0	0	0	0.02	2079	28.37	133.71	47	170	18.5	1	3.76	69.7	-3.99285	0	1	1	19	36825.6
29125	2	46	1	1	1	1	2	0	1	0	4	1	0	0	0	0.8	887	23.65	131.99	172	33	66.2	1.82	2.75	34.7	-3.99047	0	1	2	38	5509.33
6157	2	38	1	3	2	1	3	1	1	0	2	0	0	0	0	0.27	872.13	27.14	113.73	336.88	32.03	26.15	2.17	5.64	27.18	-3.98912	1	1	2	6	21966.9
15921	1	43	1	4	1	1	2	1	2	0	2	0	0	0	0	0.05	916	25.08	140.13	46	19	98.7	0.5	2.85	35.8	-3.98814	1	1	1	20	2353.7
17129	1	76	2	3	2	1	3	1	2	3	3	1	0	0	1	3.54	713	24.12	57.8	258	2020	7.5	1.53	3.25	32.7	-3.98812	0	1	1	17	8298.18
1058	1	61	2	1	1	1	1	2	2	0	3	0	0	0	0	0.08	1046.18	21.99	181.93	262.03	220.16	22.4	3.63	1.97	39.53	-3.98437	1	1	1	3	671.89
3711	1	66	2	1	1	1	2	0	1	1	3	0	0	0	0	0.07	1287.49	46.69	105.9	231.43	41.87	2.56	3.17	4.89	42.12	-3.98409	0	1	1	12	1881.54
14231	1	33	1	3	1	1	1	2	2	0	2	0	0	0	0	0.32	1272	43.1	214.03	61	253	10	0.82	5.24	65.7	-3.98322	0	1	2	20	43247.5
12767	2	62	2	3	1	1	3	1	2	1	3	0	0	0	0	1.65	556	24.16	60.11	120	486	56.1	1.89	2	41.2	-3.9798	0	1	2	14	15538.9
2168	2	60	2	4	2	2	2	1	2	3	4	0	1	0	0	0.44	717.77	23.64	58.43	262.51	257.33	45.33	2.41	3.78	26.69	-3.97673	0	1	2	4	2085.42
29805	1	67	2	4	1	2	2	2	2	0	2	0	0	0	0	0.66	992	41.72	139.66	50	7	0.6	1.6	3.86	77.1	-3.97668	0	1	1	41	3325.23
23456	1	48	1	1	2	3	2	2	2	2	2	0	0	0	0	0.1	1410	46.4	94.63	162	15	0.2	1.88	3.81	68.3	-3.97516	0	1	2	36	4018.29
17644	2	79	2	3	1	2	1	2	0	0	1	0	0	0	0	0.04	869	39.21	99.1	200	315	10.9	1.43	4.18	57.4	-3.97169	0	1	2	20	12016.8
26340	2	50	1	4	1	2	2	0	1	1	4	0	0	0	0	0.65	780	14.44	131.68	179	141	117.8	1.19	1.95	14.8	-3.96928	0	1	2	39	19198.3
17640	2	36	1	4	1	3	1	0	0	0	4	1	1	1	0	2.66	1194	24.38	182.63	34	5	19.6	6.07	2.5	31.4	-3.96366	0	1	1	16	19450.8
25762	1	63	2	1	1	2	1	0	2	0	4	0	0	0	0	0.11	1261	40.96	201.23	1	20	2.5	2.73	7.23	47.1	-3.96069	0	1	2	40	735.85
8563	1	45	1	4	1	2	2	0	0	0	4	0	0	0	0	0.4	1270.75	46.93	166.87	91.64	59.85	6.19	2.46	6.96	43.45	-3.96025	0	1	2	7	4051.6
14331	2	52	2	2	2	1	2	1	2	3	4	0	0	0	0	0.47	811	25.18	139.46	73	27	2.3	1.72	4.25	71.9	-3.95939	0	1	2	15	41897.9
13292	2	38	1	4	1	2	3	0	1	0	4	0	0	0	0	0.04	1628	35.53	270.46	596	39	16.3	1.35	4.58	34.7	-3.95858	0	1	2	26	8948.26
12749	2	47	1	3	2	1	3	2	2	2	2	0	0	0	0	0.03	1287	27.04	223.9	434	66	13.9	0.76	6.15	41.2	-3.95771	0	1	1	20	39007.4
4322	2	33	1	3	2	1	2	0	2	0	4	0	0	0	0	2.12	1142.31	41.47	144.01	154.86	71.45	12.12	1.98	6.53	43.84	-3.95663	0	1	2	5	15279.2
10292	2	20	1	5	2	3	2	0	0	0	3	0	0	0	0	1.13	862	47.62	112.39	312	20	0	0.69	5.53	62	-3.95541	0	1	1	15	11614.5
12376	2	61	2	1	1	2	2	0	2	0	3	0	1	0	0	0.08	634	32.64	94.16	136	355	14.4	3.6	5.12	31.9	-3.95364	0	1	1	22	762.246
17738	1	22	1	4	1	3	2	0	1	3	2	0	0	0	0	0.01	873	27	139.64	64	198	53.8	3.34	2.39	35.1	-3.95352	0	1	2	22	22354.2
12061	2	60	2	3	2	1	3	2	0	0	2	0	1	0	0	0.55	1173	29.93	188.22	78	38	7.6	3.05	4.9	51.4	-3.95116	0	1	1	26	24337.2
30645	2	48	1	3	1	1	2	2	2	1	1	0	0	0	0	0.03	1334	47.67	54.63	21	15	0	1.3	9.84	46.4	-3.9453	1	1	2	33	21426.5
6089	2	74	2	3	2	1	2	0	0	1	3	0	0	0	0	0.55	641.28	25.02	75.48	240.52	79.92	71.51	1.88	2.98	28.18	-3.93797	0	1	2	11	11284.5
19056	1	63	2	4	1	1	2	1	2	0	2	1	0	0	0	0.19	1022	25.61	209.56	208	172	16.2	0.69	3.13	72.4	-3.93636	0	1	1	25	2923.28
2458	2	62	2	1	1	1	2	1	2	0	3	0	0	0	0	0.84	1475.05	29.44	192.63	424.58	79.32	13.79	2.88	4.76	30.51	-3.93576	0	1	1	6	1180.77
31079	1	64	2	1	1	1	2	2	2	0	4	0	0	0	0	0.27	977	39.07	134.67	515	263	25.6	1.51	4.74	29.3	-3.93445	0	1	1	41	1873.99
24199	2	75	2	1	1	2	1	2	0	0	4	1	0	0	0	0.38	718	38.71	96.79	164	233	25.8	1.08	3.35	63.3	-3.93198	0	1	1	34	1348.89
16575	2	62	2	4	1	1	2	0	0	0	4	1	1	0	0	1.25	1006	34.26	143.93	300	637	37	1.3	3.6	38.6	-3.93137	0	1	2	20	2805.01
10136	2	43	1	1	1	1	2	0	0	0	4	0	0	0	0	0.37	1016	32.14	146.58	186	1426	3.7	2.42	5.18	31.3	-3.92951	0	1	2	28	4342.79
27528	2	59	2	3	1	3	2	0	2	3	4	1	0	0	0	0.32	1192	36.04	215.46	62	327	35.7	1.19	5.64	46.9	-3.92365	0	1	1	29	10278.5
858	1	50	1	4	1	1	2	1	2	0	3	1	0	0	0	0.17	990.92	32.09	133.21	110.55	7.14	1.31	4.38	3.17	53.09	-3.92305	0	1	1	11	3604.37
7792	1	78	2	1	1	1	3	1	1	0	2	0	0	0	0	3.58	688.79	28.95	77.22	269.33	221.84	12.05	2.24	4.7	46.25	-3.91798	0	1	1	10	1022.91
6992	1	56	2	1	1	1	2	2	2	0	2	1	1	0	0	0.44	1121.27	38.28	186.57	261.97	198.36	9.13	2.21	6.8	35.86	-3.9179	0	1	2	6	3398.04
2990	1	45	1	1	1	2	1	2	2	0	1	0	0	0	0	0.29	1357.73	65.52	216.28	137.23	17.23	20.77	2.53	4.27	52.13	-3.91338	0	1	2	7	2092.84
25637	2	30	1	4	1	1	2	2	2	0	4	0	0	0	0	1.06	642	38.41	68.06	119	414	7.7	1.38	6.55	51.9	-3.91157	1	1	2	41	7603.9
3368	1	22	1	1	1	1	2	2	2	3	2	0	0	0	0	0.34	2151.75	31.53	204.64	217.2	31.11	6.35	0.97	2.73	81.43	-3.90872	0	1	2	8	4423.71
7089	2	29	1	1	1	3	3	2	2	0	3	0	0	0	0	0.48	958.13	31.09	127.4	210.09	168.05	34.36	2.54	5.67	28.85	-3.90864	1	1	2	13	3222.53
27363	2	58	2	4	2	2	2	1	2	1	4	0	0	0	0	0.19	695	16.21	100.57	251	2930	29.9	2.18	1.46	15.3	-3.90844	0	1	1	41	18741.2
11826	2	69	2	4	1	2	1	0	0	0	4	1	0	0	0	0.3	1208	31.67	167.91	303	61	53.8	1.2	4.18	36.7	-3.90526	0	1	1	27	2618.55
15844	1	82	2	2	1	1	1	0	0	0	3	0	0	1	0	0.08	1146	49.01	153.71	325	117	11	2.54	5.34	39.1	-3.90504	0	1	2	14	4512.1
20988	1	40	1	4	1	2	2	2	2	3	3	0	0	0	0	0.36	1559	39.34	195.09	174	33	0	2.29	3.76	68.3	-3.90316	0	1	1	27	3804.45
8908	1	64	2	3	1	2	2	2	2	0	3	1	0	0	0	1.77	872.29	45.29	74.19	334.53	25.15	5.24	1.39	7	44.89	-3.89893	0	1	1	1	18212.7
11507	1	85	2	1	1	2	2	2	1	1	2	0	1	0	0	0.41	764	48.38	40.15	95	19	0	1.2	9.97	45.6	-3.89308	0	1	2	17	1274.81
20480	2	29	1	5	1	2	1	2	1	1	4	0	0	0	0	0.38	1088	44.73	161.87	35	214	65.3	1.55	4.03	41.4	-3.89118	1	1	2	26	17835.8
25099	1	64	2	1	1	1	1	0	1	0	4	0	0	0	0	0.31	868	34.86	118.34	253	1205	4.2	1.74	6.48	31.9	-3.88873	0	1	1	40	880.575
22551	1	53	2	4	2	1	3	2	2	0	3	1	0	0	0	0.47	1676	24.99	255.01	64	1	0.6	9.16	3.52	8.6	-3.88543	0	1	2	39	4527.71
16409	1	80	2	3	1	3	2	1	2	0	3	1	0	0	0	0.73	660	27.29	90.24	33	159	8	2.18	2.95	77.2	-3.88418	0	1	1	22	7529.96
16860	2	34	1	3	2	1	3	1	2	3	3	0	0	0	0	0.57	1421	38.35	195.27	133	215	23.4	1.65	4.51	57.1	-3.88082	0	1	2	14	25709.8
25298	2	48	1	4	2	3	2	2	2	0	4	1	0	0	0	0.66	1358	29.5	216.56	468	195	28.2	2.78	3.36	31.1	-3.87933	0	1	1	30	5057.94
19207	1	71	2	4	1	2	2	1	2	0	3	0	0	0	0	0.28	1726	38.39	51.66	57	84	85.7	2.2	1.92	37.8	-3.87722	0	1	1	24	4826.15
1839	1	70	2	1	1	1	2	0	0	2	2	0	0	0	0	0.5	929.7	38.07	146.99	150.19	42.55	43.64	1.5	4.44	49.59	-3.86899	0	1	2	13	477.373
19947	1	66	2	4	1	2	1	2	2	0	2	1	0	0	0	0.22	2012	45.95	284.82	266	50	0.6	2.74	3.99	58.7	-3.86707	0	1	1	25	1573.36
20992	2	61	2	1	2	1	3	0	1	1	3	1	0	0	0	0.17	574	17.8	105.86	70	294	95.5	2.4	2.41	23.5	-3.86669	1	1	1	17	623.433
26364	2	20	1	4	1	1	1	0	1	1	2	0	0	0	0	0.05	651	27.73	108.88	117	1191	11.1	1.87	2.75	59.6	-3.86615	1	1	1	37	22280.9
15771	2	85	2	1	1	2	1	0	0	0	3	0	0	0	0	0.48	1304	27.92	192.26	217	179	26.9	3.53	3.33	40.4	-3.86369	0	1	2	27	2422.7
21313	2	22	1	3	1	3	1	2	2	3	4	0	0	0	0	0.35	1226	38.5	142.09	398	63	4.7	2.51	5.27	43	-3.86149	0	1	2	31	1283.95
5727	2	76	2	1	1	2	2	0	2	0	3	1	1	0	0	0.19	809.75	29.38	123.91	251.77	24.49	69.49	1.88	3.2	33.28	-3.8598	0	1	1	4	880.058
7325	2	36	1	3	1	2	2	0	1	3	2	0	0	0	0	0.15	1086.66	35.43	152.07	62.24	12.22	3.59	2.61	6.22	57.18	-3.85882	1	1	1	6	41923.6
10547	1	45	1	4	3	2	3	1	1	3	2	0	0	0	0	0.15	1693	37.37	256.77	49	198	19	4.91	3.16	42.1	-3.85855	1	1	1	21	9752.13
5968	1	68	2	4	1	1	2	0	2	0	4	1	1	0	0	1.26	780.02	32.26	113.48	92.78	32.84	44.62	0.84	3.53	65.65	-3.85672	0	1	2	11	2033.12
14899	2	39	1	4	1	1	2	0	0	0	3	0	0	0	0	0.03	994	17.92	171.3	186	26	18.4	4.61	2.79	42.7	-3.85642	0	1	1	20	3096.54
29619	2	67	2	3	1	1	3	0	0	0	4	1	0	0	0	0.6	817	22.58	120.19	84	336	72.5	2.82	3.51	25.2	-3.85549	0	1	1	38	34685.2
27312	1	65	2	1	1	1	1	1	2	0	2	0	0	0	0	0.97	1345	35.77	132.6	139	11	2.5	3.67	3.41	60.7	-3.85483	0	1	2	43	918.123
2769	1	76	2	1	1	1	2	1	1	1	3	1	0	1	0	0.16	619.53	23.18	93.89	208.32	181.51	51.39	4.37	1.75	28.51	-3.85444	0	1	1	12	788.124
27170	2	84	2	3	2	1	3	1	2	0	3	1	0	0	1	0.71	918	13.61	170.35	272	2395	14.5	2.79	2.31	24	-3.85013	0	1	1	31	7714.75
26379	1	65	2	4	1	3	2	2	2	0	2	0	0	0	0	1.16	1103	54.74	157.22	127	89	20.4	1.75	2.58	74.5	-3.84805	0	1	2	31	7578.15
17414	1	63	2	3	1	2	2	2	2	0	2	0	0	0	0	0.19	1393	53.14	158.5	229	39	0	2.31	5.1	60.3	-3.84245	0	1	2	23	6776.59
1242	1	20	1	4	1	3	1	0	1	2	3	0	0	0	0	0.14	838.24	58.26	76.06	55.91	44.64	73.74	1.2	2.35	55.28	-3.84022	0	1	1	7	3993.87
17792	2	31	1	3	2	2	2	0	2	3	3	0	0	0	0	0.08	990	28.09	147.64	103	153	79.8	0.98	4.04	38.8	-3.84021	0	1	1	16	14919.3
17706	2	35	1	4	2	1	3	2	2	1	4	0	0	0	0	0.24	1009	60.47	138.39	179	7	2.7	1.13	8.15	54.9	-3.84016	0	1	2	28	15169.6
30571	1	52	2	4	1	1	2	0	1	0	3	0	0	0	0	0.11	1316	45.67	117.14	172	29	0.8	1.85	4.5	71.9	-3.83926	0	1	2	34	16853.2
22527	2	85	2	3	2	1	2	0	1	0	4	0	1	0	0	0.85	818	42.02	86.65	65	56	10	1.5	9	47.5	-3.83817	0	1	2	35	7087.17
4514	1	26	1	3	1	2	3	2	2	2	3	0	0	0	0	0.04	1882.4	29.21	227.41	146.5	74.62	22.31	2.77	3.03	60.1	-3.83725	1	1	2	5	18321.7
2248	2	73	2	1	1	3	3	1	2	1	1	0	0	0	0	0.35	1026.81	31.63	175.65	114.27	8.08	44.65	2.52	3.7	48.32	-3.83409	0	1	2	6	1622.47
6908	1	20	1	3	1	3	1	2	0	0	2	0	0	0	0	0.05	881.42	21.44	164.01	112.14	62.44	93.41	2	2.69	30.49	-3.83161	0	1	1	11	55161
4482	2	23	1	1	1	3	1	0	0	0	4	0	0	0	0	0.51	1120.16	38.3	167.37	241.27	22.85	55.73	2.1	5.3	28.47	-3.83125	0	1	2	3	460.133
4644	2	64	2	2	1	1	2	0	0	0	4	1	0	0	0	0.91	974.17	40.75	103.41	192.58	61.98	7.05	2.31	6.9	47.54	-3.82717	0	1	1	5	24215.6
25816	1	42	1	4	1	1	2	2	2	0	2	0	0	0	0	0.12	1203	52.98	87.71	7	64	13.9	0.59	11.69	41.5	-3.82473	0	1	1	32	7807.88
6584	2	28	1	3	2	3	2	0	2	1	3	0	0	0	0	0.1	1522.96	72.44	208.25	98.16	74.8	6.29	4.12	3.58	56.31	-3.8228	0	1	1	1	36012.5
21632	2	81	2	4	1	2	2	0	0	0	3	1	1	0	0	0.25	1314	37.42	204.14	158	536	17.2	3.01	4.69	43.2	-3.8226	0	1	1	30	5597.33
3890	2	71	2	1	1	1	1	1	2	1	3	0	0	0	0	0.14	991.09	30.22	160.15	481.29	321.06	2.63	3.06	2.6	49.1	-3.82244	0	1	1	4	2283.85
21059	2	51	2	3	3	1	3	0	1	3	2	0	0	0	0	0.05	839	42.5	98.41	203	782	13.2	1.63	4.67	53.1	-3.82109	0	1	2	36	27751.9
18906	1	53	2	3	1	1	2	0	2	0	4	0	1	1	0	0.39	904	48.84	76.98	130	21	0.4	1.76	7.89	55.5	-3.82016	0	1	1	26	37708.9
12396	1	20	1	3	1	3	1	2	2	0	2	0	0	0	0	0.74	954	35.06	112.33	83	251	27	2.04	4.03	60.6	-3.81625	0	1	1	19	79817.2
17112	2	31	1	3	1	1	2	2	1	1	4	1	0	0	0	0.72	1109	33.29	189.33	58	313	9.3	4.82	3.81	45.2	-3.81364	0	1	1	26	17036.1
20681	2	32	1	3	2	2	1	0	2	0	4	0	0	0	0	0.52	1493	20.72	202.85	6	2	21.9	7.8	2.27	25.6	-3.81255	1	1	2	19	21406.6
28727	2	41	1	3	3	1	3	0	1	0	3	0	0	0	0	0.31	1084	26.83	139.62	409	776	22	2.82	3.74	30.5	-3.81231	0	1	2	30	39932.7
5037	2	39	1	3	2	1	2	0	0	2	3	0	0	0	0	0.13	1178.11	47.62	170.43	374.72	26.93	6.87	2.65	5.88	41.59	-3.81224	0	1	1	9	16328.7
18365	2	24	1	1	1	1	1	0	0	2	3	0	0	0	0	0.5	891	35.21	134.1	80	541	30.3	3.18	6.08	30.2	-3.81109	0	1	2	25	2059.03
27932	1	41	1	4	2	3	3	2	2	3	3	0	1	0	0	0.72	1502	60.59	151.5	135	684	15.8	1.27	5.52	56.1	-3.80929	0	1	1	30	7454.69
30297	1	64	2	3	2	1	2	1	1	0	4	1	0	1	0	0.06	788	37.64	76.39	272	698	26.1	4.01	2.69	32.4	-3.80553	0	1	1	38	27296.1
20709	2	73	2	3	2	2	2	0	0	0	4	1	0	0	0	0.41	841	24.08	86.12	162	445	26.5	3.69	3.52	40.6	-3.80506	0	1	2	24	12412.5
18269	2	85	2	4	1	2	2	0	0	0	2	1	0	0	0	0.16	1064	36.92	97.46	291	1406	14.7	1.64	3.97	42.6	-3.80372	0	1	2	26	2503.24
25723	2	61	2	3	1	1	2	2	2	0	3	0	0	0	0	0.17	1101	34.1	118.06	190	47	9.1	4.74	4.29	40.3	-3.80365	0	1	2	34	13907.9
21257	2	67	2	4	1	1	2	0	0	0	4	0	0	0	0	0.8	1377	40.61	164.94	110	208	4.3	3.24	7.75	38.5	-3.80346	0	1	1	33	7254.5
1617	2	46	1	3	2	1	3	0	1	1	4	0	0	0	0	1.35	813.31	42.52	95.2	420.91	26.8	8.56	2.09	4.44	53.2	-3.80285	0	1	1	1	29843.2
16130	2	22	1	3	1	3	1	2	2	1	2	0	0	0	0	0.25	1349	42.18	227.8	111	195	4	0.99	4.12	84.4	-3.8012	0	1	2	23	28184.2
17502	2	37	1	3	1	1	1	2	2	0	4	0	0	0	0	1.66	1160	61.46	116.19	118	32	0.3	1.19	5.91	75.8	-3.7965	0	1	2	20	9728.94
27600	2	54	2	3	1	1	3	0	1	1	4	1	0	0	0	0.7	1302	31.43	162.5	102	60	56.9	4.23	2.7	32.6	-3.79565	0	1	2	34	64271.6
4868	2	52	2	1	1	1	1	0	1	0	2	0	0	0	0	0.02	1264.43	42.03	185.17	278.5	47.86	10.34	4.86	2.63	44.6	-3.78907	1	1	1	12	3372.02
29263	2	35	1	3	2	2	1	2	2	3	2	0	0	0	0	0.02	1313	35.5	149.61	58	311	3.1	3.83	5.89	47.6	-3.78477	0	1	2	33	38732.2
16434	1	66	2	4	1	1	1	2	2	0	4	1	0	0	1	0.4	1287	44.7	167.53	183	352	19.6	3.1	4.23	47.7	-3.78475	0	1	1	26	3080.46
26327	2	43	1	3	1	1	3	0	2	1	2	1	0	0	0	0.01	1046	22.53	113.24	357	1441	12.6	2.61	2.77	38.7	-3.78169	0	1	2	29	17646.8
12975	2	53	2	3	3	1	3	0	1	2	4	0	0	0	0	0.23	604	21.97	67.26	274	2478	23.2	2.77	2.18	22.9	-3.78127	0	1	1	24	37591
13655	1	49	1	4	1	1	1	2	2	0	2	0	0	0	0	0.19	1295	30.09	198.02	39	421	49	3.13	5.6	28.9	-3.78119	0	1	2	20	12010.3
25449	1	36	1	4	3	2	2	2	2	3	2	0	0	0	0	0.06	1183	35.29	195.68	53	491	19.5	1.79	6.27	53.8	-3.77863	0	1	2	43	3615.18
31090	2	54	2	5	1	2	1	1	2	3	4	1	1	0	1	1.06	1018	35.66	154.05	326	128	21.8	1.04	4.98	58	-3.77838	0	1	2	34	25305.9
27317	1	47	1	4	3	3	2	0	1	3	4	1	1	0	0	0.1	951	86.3	89.25	45	106	4.1	2.05	4.27	79.5	-3.77833	0	1	2	42	7573.34
16368	2	26	1	3	3	1	3	1	2	3	2	0	0	0	0	0.09	1377	45.09	129.08	246	297	17.3	3.16	4.67	43.5	-3.77546	0	1	2	15	13602.1
22950	1	42	1	4	1	3	2	0	2	1	2	1	0	0	0	0.4	1429	48.82	117.5	84	310	5.9	1.84	6.51	61.2	-3.77405	0	1	2	42	4670.03
12250	2	34	1	3	1	1	2	2	2	1	2	0	0	0	0	0.14	1660	31.24	232.52	80	173	11.9	5.7	3.95	37.7	-3.77045	0	1	1	18	15699.3
6583	2	85	2	4	1	2	2	0	0	0	4	1	0	0	0	0.69	619.72	17.85	94.5	104.91	104.91	105.88	2.14	2.04	29.59	-3.76927	0	1	2	12	4975.51
7082	2	62	2	3	2	1	3	1	1	1	3	0	0	0	0	0.29	653.32	25.69	102.18	661.33	404.2	6.91	1.31	3.44	50.52	-3.76872	0	1	2	11	20443.3
9426	2	73	2	1	1	2	2	0	2	0	2	1	0	0	0	0.23	1080.32	27.46	160.96	235.84	77.31	18.53	2.97	3.59	56.05	-3.76798	0	1	1	6	1163.72
27462	2	85	2	3	1	2	2	0	1	0	4	0	0	0	0	0.32	993	45.98	129.27	160	209	37.3	2.55	3.2	54	-3.76703	0	1	1	32	10485.8
6942	2	47	1	1	1	1	1	2	2	1	2	1	0	0	0	0.28	960.67	43.09	109.38	107.3	18.03	26.66	4.84	4.13	37.75	-3.7642	0	1	1	4	2548.47
27635	2	56	2	3	1	1	3	1	1	1	3	1	0	0	0	0.26	1103	27.94	161.85	142	84	14.7	3.7	3.15	59.5	-3.76202	0	1	1	39	15727.1
24583	2	63	2	3	1	2	2	2	1	1	3	0	0	0	1	0.38	1410	50.39	176.93	134	143	9.2	2.7	7.17	47	-3.76194	0	1	1	42	49130.2
18243	2	34	1	4	1	1	2	2	2	0	2	0	0	0	0	0.04	1456	78.33	125.76	25	70	1.7	1.95	8.58	57.6	-3.76162	0	1	1	20	7314.87
22698	1	43	1	3	1	1	2	2	2	0	4	1	1	0	0	18.5	1888	33.45	292.74	43	80	15.8	4.7	5.63	39.2	-3.7593	0	1	1	32	11306.5
20539	2	27	1	3	3	1	3	1	2	2	3	0	0	0	0	0.08	966	33.36	84.21	194	437	19.2	3.51	3.86	45.9	-3.75792	0	1	1	26	18353.5
9273	2	29	1	1	1	2	2	0	0	0	3	0	0	0	0	0.26	977.33	34.34	151.7	114.8	91.45	39.62	2.67	4.94	45.79	-3.75433	0	1	1	4	19571.7
10363	2	67	2	1	1	1	3	0	1	0	2	0	0	0	0	0.06	640	18.98	111.52	197	1085	83.5	2.49	2.19	18.4	-3.75408	0	1	2	17	4293.04
10785	1	29	1	3	3	3	3	2	2	2	3	0	0	0	0	0.15	1714	60.84	82.46	97	14	16.7	0.66	8.45	59.7	-3.75381	0	1	1	18	23938.2
1850	2	44	1	4	3	2	3	0	0	0	3	0	0	0	0	0.35	1312.53	27.27	240.24	155.29	47.2	32.86	3.72	3.42	47.25	-3.75316	1	1	2	10	14836.1
14084	2	38	1	3	1	1	2	2	2	1	3	0	0	0	0	0.2	1491	37.18	241.4	148	238	19.5	4.89	4.55	33.9	-3.74984	1	1	1	26	17573.7
14096	2	67	2	1	1	1	2	0	1	0	4	0	0	0	0	2.09	1083	25.33	157.48	105	910	40.7	3.63	4.18	28.4	-3.74591	0	1	2	27	2131.41
28886	2	80	2	3	2	2	1	2	1	0	3	1	0	0	0	0.3	973	34.77	131.12	356	1276	13.8	2.27	2.66	47.1	-3.74583	0	1	1	42	9045.42
8214	2	49	1	5	3	1	3	0	0	1	2	0	0	0	0	0.01	833.77	24.65	151.33	186.21	137.49	53.68	2.4	3.5	44.96	-3.7452	0	1	1	8	21933
18934	2	37	1	3	2	3	3	0	2	3	2	0	0	0	0	0.01	1621	44.96	218.05	239	206	5.6	2.22	5.53	58.3	-3.74436	1	1	2	18	14611.9
29028	2	55	2	4	2	2	3	0	2	3	2	0	0	0	0	1.18	1008	54.48	32.91	209	55	0.1	1.16	9.3	52.6	-3.74423	0	1	1	39	19966.7
12610	2	70	2	3	1	1	2	0	0	1	3	0	0	0	0	0.12	806	41.95	101.3	218	474	28.6	1.22	7.93	36.6	-3.74403	1	1	2	19	12088.9
26757	2	44	1	3	3	1	3	0	1	1	3	0	0	0	0	0.58	912	23.47	138.16	217	1198	13.7	4.24	3.85	29.4	-3.7432	1	1	1	30	43769.7
24739	1	71	2	3	3	1	2	1	1	1	3	1	0	0	0	0.11	1431	22.18	213.71	598	171	9.7	3.59	4.19	30.4	-3.74203	0	1	1	41	10203.8
7256	2	37	1	3	2	1	3	0	2	2	2	0	0	0	0	0.06	965.87	26.38	94.74	127.11	35.94	14.88	5.24	4.51	38.5	-3.73906	0	1	1	11	40993.5
13984	2	73	2	3	1	2	2	0	0	0	3	1	0	0	0	0.47	1118	52.15	157.36	121	423	23.8	2.65	6.07	43.6	-3.73876	0	1	2	27	21560.2
8745	2	24	1	1	2	3	1	0	2	0	4	0	0	0	0	2.77	1457.37	42.78	224.76	332.11	42.56	6.07	1.86	7.39	47.59	-3.73688	0	1	2	13	5443.79
13731	2	65	2	3	2	1	3	1	1	1	2	0	0	0	0	0.2	1217	28.02	172.47	467	207	20.4	1.71	5	45.3	-3.73552	0	1	1	19	22902.3
16425	2	21	1	3	2	1	2	2	2	1	2	0	0	0	0	0.28	1591	43.89	205.91	153	157	22.1	1.66	5.44	61.2	-3.73372	0	1	1	24	22855.6
10251	2	36	1	3	2	1	3	0	2	3	2	1	0	0	0	0.07	727	39.85	74.77	260	98	11.8	1.78	5.99	57.6	-3.72967	0	1	2	23	81663.7
8365	2	70	2	1	1	1	2	0	0	0	4	1	0	0	0	0.08	917.71	25.39	146.01	281.17	147.64	24.3	3.4	3.6	47	-3.7295	0	1	1	4	1091.66
19475	2	32	1	3	2	1	2	2	2	3	2	0	0	0	0	0.29	1488	45.77	219.96	242	202	10.8	2.4	4.84	58.9	-3.72513	0	1	2	20	41753.3
14085	2	46	1	1	2	1	3	1	1	0	2	0	0	0	0	0.9	939	38.95	111.37	60	333	47.4	2.83	2.95	53.4	-3.7244	1	1	1	15	2159.6
24455	1	69	2	1	1	1	2	1	2	0	3	1	0	0	0	0.23	1405	29.62	225.43	122	284	24.4	4.85	3.58	40.2	-3.7204	0	1	1	34	1420.45
5376	1	41	1	1	1	1	2	1	2	0	3	0	1	0	0	0.16	1587.73	27.68	255.94	262.5	147.02	11.85	3.84	4.9	43.71	-3.71632	1	1	2	8	2081.97
26089	1	48	1	3	2	1	1	1	1	1	4	0	0	0	0	6.78	1419	40.59	187.35	243	108	8.1	2.77	4.47	61.2	-3.71513	0	1	2	31	10706
28316	1	21	1	4	1	3	2	0	1	2	4	0	0	0	0	1.04	1671	74.36	236.02	76	71	6.3	3.03	4.53	69.6	-3.71481	0	1	2	37	21966.5
11436	1	20	1	1	1	3	2	0	2	3	3	0	0	0	0	0.02	1594	40.99	242.31	246	278	14.5	1.59	5.63	59.2	-3.71311	1	1	2	17	2461.04
183	1	21	1	2	1	3	3	0	2	0	3	0	0	0	0	0.11	1530.52	36.62	223.69	117.57	31.3	22.86	4.27	3.63	51.49	-3.71116	0	1	1	8	13823.4
12615	1	33	1	3	1	1	2	2	2	1	2	0	0	0	0	0.52	1602	57.74	245.11	63	46	0.4	1.8	6.54	74.2	-3.71053	1	1	1	16	11985.3
30788	2	38	1	4	1	3	1	2	1	3	4	0	0	0	0	1.01	1071	31.56	177.27	142	588	8.7	3.13	4.8	53.7	-3.7104	0	1	1	41	5415.74
27771	2	20	1	1	2	3	2	0	0	1	2	0	0	0	0	0.03	855	35.51	110.23	125	103	34.8	1.94	6.58	47.8	-3.70891	0	1	1	31	7974.08
16187	1	70	2	3	1	1	2	1	1	1	3	1	1	0	0	0.13	660	40.59	66.02	268	19	5.2	0.71	6.55	70.9	-3.70806	0	1	1	23	14302.4
27521	2	66	2	3	1	1	2	0	0	1	4	1	1	0	0	0.64	1029	50.15	125.5	158	330	11.3	2.42	6.4	52.6	-3.70706	0	1	2	35	7453.25
17946	2	35	1	3	1	2	2	2	2	3	4	1	0	0	0	0.18	1216	43.25	97	122	34	0.1	3.18	4.9	67.9	-3.70623	1	1	1	26	94917
27725	1	24	1	3	2	1	2	2	2	3	3	0	0	0	0	0.04	979	46.24	89.49	237	234	11.5	2.37	5.7	54.6	-3.7028	0	1	1	41	47796.6
30217	1	36	1	3	1	1	1	2	2	0	2	0	0	0	0	0.12	3316	56.73	372.37	44	266	3	1.43	6.84	72.7	-3.70112	0	1	2	34	17908.4
20917	1	66	2	4	1	2	1	2	2	0	3	1	0	0	0	1.39	955	50.05	97.41	52	15	0.4	3.13	3.36	82.9	-3.69689	0	1	1	21	3948.5
1949	1	45	1	1	1	1	1	1	2	0	3	0	0	0	0	0.07	1049.35	42.29	163.96	339.89	37.39	11.04	1.84	6.51	52.64	-3.69649	1	1	2	3	2310.19
17756	1	39	1	2	1	1	2	1	2	0	3	0	0	0	0	0.22	1468	66.66	161.87	85	26	4.6	1.26	7.85	68.9	-3.69546	0	1	1	28	9357.6
11751	1	72	2	1	1	1	2	1	2	0	3	0	0	0	0	0.27	1427	34.88	240.82	320	573	37.2	2.72	4.67	32.7	-3.69448	0	1	1	15	1143.57
26973	2	46	1	4	1	2	1	2	2	1	2	0	0	0	0	0.15	1316	39.25	152.79	200	77	27.5	2.22	3.98	62.8	-3.6924	1	1	2	42	13123.4
5862	2	75	2	3	1	1	2	0	0	0	2	0	0	0	0	0.03	709.24	22.75	112.01	809.67	795.48	8.95	2.69	3.22	27.13	-3.68959	0	1	1	11	39278.6
5952	2	38	1	3	1	1	1	2	2	3	4	0	0	0	0	1.14	1230.94	33.96	75.61	140.39	22.51	52.36	2.6	3.44	52.29	-3.68833	0	1	1	1	16288.7
17877	1	79	2	3	2	2	2	0	1	1	2	1	0	0	0	0.2	989	36.66	106.37	444	491	32.7	2.3	5.4	29.5	-3.68783	0	1	1	19	9836.36
9399	1	60	2	3	2	1	2	1	2	3	3	1	0	0	0	0.19	1153.45	38.21	130.76	234.82	73.67	22.05	3.54	4.54	47.7	-3.68596	0	1	2	1	20629.1
10586	1	53	2	3	2	1	3	1	1	3	3	1	0	0	0	0.46	1499	37.3	183.96	60	60	12	3.04	4.55	69.1	-3.68409	0	1	2	21	33751.6
1869	2	39	1	3	2	1	2	0	2	2	3	0	1	0	0	0.62	928.52	41.76	97.32	147.75	41.33	22.88	3.32	7.68	35.44	-3.68259	1	1	1	11	21045.2
31057	1	68	2	3	1	1	2	1	2	0	4	1	1	0	0	0.21	927	44.38	85.69	40	341	11.8	2.88	7.84	47	-3.68098	1	1	2	32	21427.9
10434	1	51	2	3	1	1	2	2	1	3	3	0	0	0	0	0.36	1594	45.93	146.97	67	25	1.8	3.5	3.28	79.1	-3.67734	0	1	1	27	6033.14
962	2	51	2	3	1	1	3	0	0	1	4	1	0	0	0	0.1	1622.84	30.07	253.34	349.12	102.93	24.72	3	4.1	48.05	-3.67277	0	1	1	7	21975
21130	2	20	1	4	2	3	3	0	1	3	4	0	0	0	0	1.09	899	37.81	144.21	200	312	58.3	3.81	3.26	30.8	-3.67138	1	1	2	41	4855.85
17930	1	77	2	3	3	1	2	1	0	2	4	1	0	0	0	0.22	1090	35	153.09	230	1251	30.3	2.34	5.38	32.1	-3.67083	0	1	1	19	16939.5
18878	2	35	1	4	1	1	3	0	1	2	2	0	0	0	0	0.03	1244	32.4	176.76	386	88	6.9	2.86	5.35	50.6	-3.66675	0	1	2	22	9335.55
29543	2	53	2	3	1	2	3	0	2	0	2	0	0	0	0	0.01	917	12.72	107.1	75	114	22.2	8.64	3.39	13.6	-3.66665	1	1	1	35	15346.5
14260	2	31	1	4	1	1	2	0	0	0	4	1	0	0	0	0.38	1347	43.59	145.62	283	214	13	2.19	6.1	53.1	-3.66486	0	1	1	16	10509.1
1730	1	60	2	1	1	1	2	0	1	0	3	0	0	0	0	0.04	1036.62	24.06	205.58	209.98	163.68	70.78	4.44	2.24	25.92	-3.66188	0	1	1	13	1046.88
26434	1	82	2	3	1	1	2	1	1	0	2	0	0	0	0	0.1	759	30.54	91.47	159	315	86.2	1.5	5.14	28.7	-3.6602	0	1	2	29	8756.69
29735	2	24	1	3	1	2	1	2	2	0	4	0	0	0	0	0.03	968	35.77	126.42	459	734	20.7	1.85	5.12	40	-3.659	1	1	2	34	22082.4
13837	2	43	1	3	1	1	2	0	2	1	4	1	0	0	0	0.05	1254	41.65	163.7	194	96	7.3	2.25	5.74	65.8	-3.65542	0	1	1	17	17751.5
26998	2	31	1	1	1	3	1	0	2	0	3	0	0	0	0	0.29	1540	46.7	238.53	50	72	6.3	1.55	7.75	69.6	-3.65408	0	1	2	37	5489.31
22802	2	73	2	3	1	2	1	0	0	1	2	1	1	0	0	0.26	928	36.45	138.93	264	227	35	1.27	4.9	58.5	-3.65371	0	1	2	31	10229.5
14044	2	55	2	4	3	1	2	0	1	3	3	1	0	0	0	1.52	807	46.66	111.66	65	287	14.9	2.25	3.24	81.7	-3.65255	0	1	2	26	3388.34
25938	1	70	2	3	2	2	3	1	1	1	4	1	0	0	0	0.28	1562	48.79	136.35	273	468	11.5	2.33	6.31	48.7	-3.65098	0	1	1	31	24420.6
9888	1	25	1	3	3	3	3	2	2	2	2	0	0	0	0	0.11	1280.54	40.67	134.61	144.23	25.7	2.32	3.17	6.25	60.66	-3.65013	0	1	3	1	15370.2
25199	1	37	1	4	1	3	2	2	2	0	2	0	0	0	0	0.43	2226	40.34	203.35	65	287	14	3.72	4.76	58.1	-3.64969	1	1	1	33	4412.96
5811	2	44	1	3	3	1	3	1	1	0	4	0	0	0	0	0.59	1124.72	36.11	130.66	286.19	133.37	38.59	3.08	6.09	31.39	-3.64657	0	1	1	11	50197.5
13433	2	43	1	4	2	1	3	0	0	0	4	0	0	0	0	1.87	625	12.25	108.81	41	304	157.9	2.44	1.24	9.5	-3.64446	0	1	2	18	8234.55
26328	2	51	2	3	3	2	3	1	1	3	2	0	0	0	0	0.1	710	15.69	152.5	276	593	44	1.799	7.62	24.9	-3.64328	0	1	1	33	20138
8068	2	60	2	3	1	1	1	2	2	0	2	0	0	0	0	0.08	641.54	16.66	90.19	631.9	8.44	27.46	2.47	7.43	17.75	-3.64319	1	1	2	12	19364.7
27988	2	20	1	3	1	1	1	2	0	2	4	0	1	0	0	0.92	1027	39.08	128.43	121	312	24.2	2.38	5.33	58.8	-3.64147	1	1	1	29	11964.6
12669	2	35	1	3	3	1	3	2	2	1	2	0	0	0	0	0.08	1157	48.8	128.03	387	230	14.9	2.46	6.25	43.8	-3.63739	1	1	2	23	54371.4
21063	1	69	2	1	1	1	2	1	1	0	4	1	1	0	0	0.1	1460	40.15	276.29	103	76	7.8	1.73	7.66	65.5	-3.63599	0	1	2	40	1773.97
29742	2	80	2	3	1	2	1	0	0	0	2	1	0	0	1	0.34	686	38.51	71.13	68	253	7.1	4.04	5.77	53.9	-3.63542	0	1	1	31	7863.62
21499	1	62	2	1	1	3	2	0	0	0	4	0	0	0	1	0.26	1487	81.28	137.86	44	452	15.4	1.3	11.52	38.5	-3.63542	1	1	2	40	1396.39
25807	2	25	1	4	2	3	3	0	2	0	4	0	0	0	0	0.01	1325	46.58	135.78	139	67	3.8	3.83	3.63	70.5	-3.63176	0	1	2	37	22789
18125	1	23	1	3	2	3	3	2	2	3	3	0	0	0	0	0.55	1335	36.14	249.26	105	373	17.5	2.3	4.56	69.1	-3.63023	0	1	1	15	39121.7
23618	1	47	1	4	1	3	1	0	0	2	4	0	0	0	0	1.09	702	7.64	95.54	0	32	173.2	2.88	1.48	2.2	-3.62968	0	1	2	41	13239.3
2149	2	47	1	1	1	1	2	0	0	0	3	0	0	0	0	0.26	939.91	28.93	160.52	121.91	92.35	74.41	3.12	4.95	28.34	-3.62895	0	1	1	10	1814.41
17945	2	25	1	3	2	3	2	2	2	0	1	0	0	0	0	0.01	1570	43.02	216.35	200	709	8.2	2.44	5.76	54.9	-3.62817	0	1	2	15	13865.8
20468	2	23	1	3	1	3	2	2	2	0	1	0	0	0	0	0.78	1366	47.63	176.09	67	190	12.6	1.67	7.47	65.6	-3.62272	1	1	1	18	4310.53
17440	1	58	2	3	1	2	1	1	1	0	3	0	1	0	0	0.1	1056	45.5	116.59	40	4	69.1	4.11	5.18	26.8	-3.62077	0	1	1	23	7777.45
11480	2	30	1	5	2	1	2	0	1	1	2	0	0	0	0	0.08	2382	36.71	147.17	95	262	22.2	3.62	6.46	44.1	-3.62042	0	1	2	28	11648.3
14875	1	33	1	4	1	1	2	2	2	0	3	0	0	0	0	0.19	2759	47.22	281.98	1	20	0	1.69	7.61	78.7	-3.61979	0	1	1	18	6258.49
13652	2	23	1	4	1	3	2	2	1	0	4	1	0	0	0	0.26	931	41.26	78.83	47	93	13.3	4.45	5.27	54.1	-3.61902	0	1	2	26	8948.26
25812	2	45	1	3	2	1	3	1	1	3	4	1	0	0	0	0.24	526	23.55	97.49	485	878	50.5	0.6	4	40.8	-3.61842	0	1	1	32	32012.6
27457	2	68	2	4	1	1	2	0	0	0	4	1	0	0	0	0.76	1265	34.51	193.21	272	478	13.9	3.31	4.94	48.2	-3.61666	0	1	2	31	2720.41
17855	2	71	2	3	2	1	2	0	0	1	2	1	0	0	0	0.26	609	18.43	102.78	204	1297	106.7	2.79	1.77	9.6	-3.61422	0	1	1	16	10288.4
666	2	67	2	1	2	2	2	0	0	0	4	0	0	0	0	0.79	1497.18	39.11	215.4	120.02	60.68	7.75	4.06	7.22	45.66	-3.61317	0	1	1	12	910.96
18598	1	52	2	3	2	1	2	2	1	2	4	1	0	1	0	0.36	1187	28.93	178.63	237	76	2.9	3.67	5.11	58.7	-3.61284	0	1	1	22	6707.81
18592	2	64	2	3	1	1	3	0	0	2	2	0	0	0	0	0.61	1177	34.84	159.34	576	212	7.4	3.53	4.12	41.8	-3.61281	0	1	1	23	10728.9
24221	2	72	2	3	2	1	2	1	0	0	2	0	1	0	0	0.07	1386	30.94	216.65	377	155	25.7	2.4	3.35	59.7	-3.61198	0	1	2	39	17716.3
24731	2	56	2	4	2	1	3	1	1	3	3	1	1	0	0	1.19	788	25.07	129.16	116	1142	81.9	1.37	2.72	40.3	-3.61124	0	1	2	39	21124.7
12062	1	25	1	3	2	3	2	2	2	3	4	0	0	0	0	0.5	2145	51.69	378.8	77	185	20.4	2.82	5.39	62.9	-3.60959	0	1	2	18	25217.6
15520	2	85	2	5	1	2	1	0	0	0	2	1	0	0	0	1.11	965	63.28	93.18	143	25	2.9	1.19	8.96	65.9	-3.60839	1	1	2	20	13870.5
10887	2	38	1	1	1	3	2	2	2	2	1	0	0	0	0	0.01	1762	37.86	212.58	183	600	18.9	3.53	6.49	37.3	-3.6045	1	1	1	16	4156.1
9894	2	83	2	3	1	2	2	0	0	0	3	1	0	0	0	0.49	702	37.62	63.45	372.34	254.47	18.16	1.42	7.48	47.16	-3.6044	0	1	1	11	15000.6
27499	2	23	1	4	3	3	3	0	2	3	3	0	0	0	0	0.02	1364	30.7	251.69	208	2075	22	1.85	4.99	37	-3.60209	1	1	2	37	10544.6
10664	2	29	1	4	1	1	3	0	1	0	3	0	0	0	0	0.34	1140	61.86	118.74	48	15	5.9	0.93	5.9	92.1	-3.60203	0	1	1	24	2355.42
13342	1	21	1	4	1	1	3	0	2	2	1	0	0	0	0	0.05	3494	24.75	184.99	21	80	101.8	1.27	5.74	33.7	-3.59956	0	1	1	27	6697.37
30722	2	85	2	1	1	2	1	1	0	0	4	1	0	0	0	0.51	724	41.77	84.37	103	173	10.5	1.47	3.32	94.9	-3.59581	0	1	2	38	1798.84
3387	2	42	1	1	1	1	2	0	2	0	4	0	0	0	0	0.12	1535.67	79.2	215.68	96.43	8.42	4.18	1.49	6.76	79.88	-3.59418	1	1	1	3	2607.37
10315	1	41	1	3	2	1	3	1	2	0	3	0	1	0	0	0.08	1611	40.79	178.94	330	85	0.4	2.12	4.84	73.2	-3.59237	0	1	2	23	22831.1
2696	2	84	2	4	2	2	3	1	1	0	3	1	0	0	0	0.15	663.69	34.34	82.08	262.94	201.75	88.51	2.2	2.95	34.36	-3.59073	0	1	2	5	3326.09
920	2	56	2	2	1	2	2	0	1	0	4	0	0	0	0	0.63	1014.52	45.97	85.29	176.12	50.44	7.98	4.15	5.86	51.65	-3.58902	0	1	2	7	17681.4
25367	1	32	1	4	1	1	1	2	2	0	2	0	0	0	0	0.08	1386	53.72	193.4	146	224	5.9	1.78	8.59	58.7	-3.5852	0	1	1	30	20495.7
1743	2	75	2	3	1	1	2	0	2	1	2	1	0	0	0	0.09	1065.75	35.06	138.15	448.93	61.61	18.93	4.01	6	29.93	-3.58477	0	1	3	1	26212.8
4941	2	73	2	3	2	2	2	0	2	0	2	0	0	0	0	0.07	706.49	20.39	83.54	196.76	94.34	61.55	5.56	2.5	25.4	-3.58434	0	1	1	1	20729.2
11327	2	47	1	1	1	1	1	0	2	0	3	0	0	0	0	0.21	1426	45.3	238.16	112	238	30.5	1.82	6.16	61	-3.5823	0	1	1	28	1386.03
7472	2	32	1	3	1	2	2	0	2	1	4	0	0	0	0	0.3	1289.25	43.52	159.55	166.68	82.62	13.46	3.7	6.82	47.53	-3.57954	0	1	2	1	35371.8
13916	1	48	1	1	1	1	2	2	0	1	3	0	0	0	0	0.05	1368	34.08	245.05	248	117	50.5	2.22	4.19	51.8	-3.57898	0	1	2	25	5606.49
10013	1	58	2	1	1	2	3	2	2	0	3	1	0	0	0	0.44	2551	53.17	315.44	14	106	9.8	1.22	8.35	73.5	-3.57868	0	1	2	25	1934.21
25527	2	24	1	3	3	3	3	0	0	1	2	0	0	0	0	0.01	1164	53.16	134.76	53	25	15.3	2.42	8.87	54.1	-3.57648	0	1	2	31	25920.5
6987	2	46	1	3	2	1	3	0	1	0	4	0	0	0	0	0.22	1408.23	43.04	159.21	287.14	57.67	44.96	3.65	5.08	33.97	-3.57626	0	1	1	1	46549.7
17135	1	61	2	4	1	1	2	2	1	0	3	0	0	0	0	0.52	1159	65.21	160.23	40	17	52.5	1.54	6.88	54.4	-3.57571	0	1	1	27	1378.32
28430	2	82	2	3	1	2	2	0	0	1	4	1	0	0	0	0.51	867	27.29	139.65	277	137	65.9	2.44	3.18	45.1	-3.57503	0	1	2	43	6392.29
21221	1	23	1	1	1	3	2	0	2	0	3	1	0	0	0	0.36	3051	54.52	330.43	70	321	11.8	2.48	6.71	63.6	-3.57448	0	1	1	40	4512.5
334	2	58	2	3	2	1	2	1	1	1	2	0	0	0	0	0.71	1364.68	30.15	192.18	175.35	30.56	9.96	5.48	5.26	42.23	-3.57432	0	1	1	12	18778.8
17391	2	42	1	4	3	1	3	1	1	0	4	0	0	0	0	0.83	1561	34.8	171.27	176	566	25.8	5.3	3.7	36.2	-3.57028	1	1	1	24	4240.25
23557	2	56	2	3	2	1	3	1	1	3	3	0	0	0	0	0.51	709	30.48	90.53	228	597	16.6	2.98	3.16	64.8	-3.57017	0	1	2	30	45050.5
27163	1	65	2	1	1	1	3	0	2	1	4	1	0	0	0	0.38	1321	37.93	155.75	333	73	18	1.96	5.17	63.8	-3.56981	0	1	1	31	3553.88
6510	2	40	1	4	2	2	2	1	1	1	4	0	0	0	0	0.29	1199.95	35.61	168.76	131.53	66.19	8.08	5.99	4.07	48.02	-3.56939	1	1	2	5	9387
17649	2	45	1	1	1	2	2	0	1	0	3	0	0	0	0	0.44	995	34.45	110.51	338	77	10	3.61	3.79	60.4	-3.56848	1	1	2	25	8060.64
25356	2	25	1	3	1	3	2	2	2	1	2	0	0	0	0	0.01	1168	60.07	133.56	88	28	5.2	2.55	7.72	64.5	-3.5676	1	1	2	33	23440.8
27177	2	54	2	3	3	1	2	0	2	0	4	1	0	0	0	0.58	1080	32.98	133.77	135	244	12.5	5.652	6.23	32.3	-3.56731	0	1	1	37	10101.7
27675	2	55	2	3	3	1	2	1	0	1	4	0	0	0	0	4.6	1317	46.11	182.75	108	317	19.8	2.73	4.84	66.5	-3.56664	1	1	2	34	32442.6
30893	2	70	2	4	1	2	2	0	0	0	3	1	1	0	0	0.23	792	38.16	79.52	291	765	13.9	3.36	4.86	45.8	-3.5662	1	1	1	35	3677.7
21142	2	31	1	3	1	1	3	0	2	1	4	0	0	0	0	2.29	1002	47.39	85	77	264	19.3	1.64	8.31	58.7	-3.56393	0	1	1	29	16748.3
18418	1	40	1	1	1	1	1	2	2	0	2	0	0	0	0	0.68	1874	55.64	257.66	57	17	20.6	3.4	5.83	61.1	-3.56218	0	1	2	25	5752.45
11828	2	84	2	3	2	1	2	0	0	0	2	1	0	0	0	0.65	1310	40.99	172.03	355	193	11.1	2.06	7.58	49.1	-3.56073	0	1	1	26	26322.1
19772	1	32	1	3	1	3	3	2	2	2	2	0	0	0	0	0.63	4213	61.47	385.91	43	86	8.2	0.5	5.75	97.9	-3.55972	0	1	1	18	16904.2
14633	2	56	2	1	1	1	3	2	2	3	4	0	0	0	0	0.31	1612	52.21	198.13	210	104	2.2	3.03	5.73	66.3	-3.5581	0	1	2	17	2185.89
8952	1	31	1	4	1	3	2	2	2	0	4	0	0	0	0	0.07	1487.23	64.29	127.62	68.83	0.95	11.8	1.02	8.16	75.36	-3.55772	0	1	2	10	14912.2
6726	1	20	1	3	1	1	1	2	2	1	2	0	0	0	0	0.07	1437.77	47.15	194.36	63.8	52.25	33.03	3.04	6.74	51.13	-3.55518	0	1	2	1	34034.4
19229	2	28	1	3	1	1	2	1	2	0	2	0	0	0	0	3.63	1186	56.47	145.56	178	133	6.9	3.01	8.9	45.4	-3.55441	0	1	2	20	1384.02
23418	2	21	1	3	1	1	1	2	2	1	2	0	0	0	0	0.02	1907	37.41	384.19	14	35	8.6	3.31	5.62	73.2	-3.55344	0	1	2	31	51693.1
21513	1	22	1	4	3	3	3	0	0	3	4	0	0	0	0	0.02	1208	33.18	159.06	212	878	18.3	2.22	5.02	57.3	-3.55266	0	1	2	41	4355.87
15641	2	72	2	4	1	2	2	0	0	0	4	1	1	1	0	1.56	798	44.9	87.23	247	76	2.1	2.32	4.02	82.9	-3.55259	1	1	1	16	3427.48
19461	1	66	2	3	1	1	2	1	1	0	4	0	0	0	0	0.09	1565	52.82	181.67	207	75	1.9	1.1	9.32	64.3	-3.55141	0	1	2	22	7470.5
22643	2	51	2	3	2	1	2	1	2	0	3	0	0	0	0	3.71	1202	52.22	144.06	133	740	0.5	2.94	5.59	63.9	-3.55115	0	1	2	35	21199.8
30373	1	25	1	3	1	2	3	2	2	1	3	0	0	0	0	0.02	1860	49.27	291.51	106	216	10.3	2.6	7.25	61	-3.5507	0	1	1	37	45458.3
22454	2	85	2	3	1	2	3	1	1	0	1	0	0	0	0	0.2	1370	37.01	203.48	267	770	19.1	4.02	4.95	37.9	-3.55007	0	1	1	35	12355.4
3559	1	60	2	1	1	3	1	0	2	2	4	0	0	0	0	0.23	1856.5	38.3	207.39	109.82	33.61	6.63	2.91	4.34	81.12	-3.54983	0	1	2	3	428.413
14484	1	24	1	3	2	1	2	2	2	1	4	0	0	0	0	0.11	1334	38.61	189.9	337	58	0	2.29	10.16	41.1	-3.54843	1	1	1	19	15834.2
12153	2	85	2	3	1	2	1	0	0	0	3	1	0	0	0	0.09	1009	66.37	103.08	26	14	4.3	0.76	6.97	93	-3.54504	0	1	1	27	13348.7
13357	1	26	1	1	2	3	2	2	2	2	2	0	0	0	0	0.14	2025	48.07	240.91	140	128	5.2	1.85	7.01	72.9	-3.54409	0	1	2	25	14061.8
9323	2	38	1	3	1	1	3	2	2	1	4	0	0	0	0	0.49	922.38	47.49	129.97	160.39	29.23	4.99	2.36	9.6	52.06	-3.54293	0	1	1	11	51652.4
11838	2	65	2	3	1	1	2	0	0	1	3	1	0	0	0	0.85	941	49.64	81.16	273	443	36.8	2.62	6.83	35.1	-3.54072	1	1	1	19	10907.1
20603	2	52	2	3	2	1	2	0	0	0	4	1	0	0	0	2.14	1143	65.71	119.59	371	63	11.6	1.84	8.59	47.1	-3.54049	1	1	2	23	20927.7
24725	2	21	1	4	1	3	2	0	2	0	3	0	0	0	0	0.33	1817	44.02	297.55	99	240	8.3	2.84	7.06	61.8	-3.5383	1	1	2	35	20865.7
8109	2	47	1	3	1	2	3	0	1	2	3	0	0	0	0	1.08	1389.19	36.83	142.04	132.91	25.09	28.91	3.97	5.91	47.03	-3.53736	1	1	1	1	51575.8
1988	2	49	1	1	1	2	1	1	0	0	3	1	0	0	0	0.95	926.28	60.27	102.63	227.21	30.99	9.16	4.14	6.98	44.7	-3.53712	1	1	2	12	2923.85
5718	2	40	1	1	2	1	3	0	1	0	3	0	0	0	0	0.92	1204.54	40.88	161.45	149.5	39.46	25.91	4.03	5.15	52.06	-3.53326	1	1	1	4	4580.02
15640	2	70	2	2	1	2	1	2	0	0	3	1	0	0	1	1.58	963	30.56	119.31	246	293	17.4	5.08	4.08	43.7	-3.53248	1	1	2	27	13009.9
6067	2	39	1	4	2	2	1	2	2	1	4	0	0	0	0	0.35	1418.7	48.94	164.83	47.86	1.01	0.89	2.13	8.44	71.81	-3.5318	1	1	2	9	4290.5
17733	1	63	2	1	1	1	3	2	2	0	4	1	0	0	0	0.11	1378	28.08	234.2	148	311	64.1	3.35	3.24	44.3	-3.53015	0	1	2	17	367.978
26941	2	43	1	3	1	2	3	1	2	1	4	0	0	0	0	1.71	1656	59.44	233.88	124	171	12.5	2.13	7.7	62.6	-3.52985	0	1	2	36	37537.1
17038	2	63	2	4	1	1	2	0	0	2	2	1	1	0	0	0.35	1171	38.68	157.04	309	468	21.6	2.52	4.56	57.6	-3.52978	0	1	1	27	6951.12
7957	2	44	1	1	3	2	2	2	2	0	3	0	0	0	0	0.12	1185.71	40.23	222.58	194.35	142.54	77.76	3.01	4.32	32.88	-3.5292	0	1	1	4	1962.74
9423	1	60	2	1	1	1	2	1	2	0	4	1	0	0	1	0.25	1280.04	61.99	151.44	111.92	35.31	3.9	2.19	6.27	79.12	-3.5272	1	1	1	6	1046.86
9954	2	36	1	4	2	1	2	0	1	1	2	0	0	0	0	0.04	1222.25	35.96	139.22	236.29	92.22	27.34	3.28	3.94	60.88	-3.52693	0	1	2	8	4098.4
4645	2	45	1	3	1	2	2	2	2	2	4	1	0	0	0	0.42	1065.63	20.82	85.05	279.65	250.54	35.22	2.95	4.62	50.33	-3.52506	0	1	2	8	80911.9
28848	2	54	2	4	3	3	3	0	1	3	2	0	0	0	0	0.27	689	30.11	49.23	154	1218	25.3	6	3.84	22.5	-3.52395	0	1	1	39	19966.7
11403	1	64	2	1	1	1	1	0	2	0	3	1	1	0	0	0.07	1189	86.81	77.72	109	4	1.4	5.17	4.34	63.9	-3.52144	0	1	1	25	530.408
12268	1	50	1	4	1	1	3	1	1	2	4	1	0	0	0	0.14	1251	77.6	135.19	117	185	4.1	2.48	4.3	86.2	-3.52134	0	1	1	24	3622.82
18881	2	24	1	4	2	3	2	0	0	2	4	0	0	0	0	0.55	1776	30.38	334.6	522	334	35.6	3.11	4.8	32.3	-3.51956	0	1	2	26	35651.4
15238	1	56	2	4	1	1	3	2	2	0	2	0	0	0	0	0.08	1078	42.59	78.35	95	453	46.8	3.67	3.88	48.8	-3.51951	0	1	2	16	5510.81
3902	2	23	1	1	1	3	1	0	0	0	4	0	0	0	0	0.68	1098.68	49.4	176.16	305.23	250.88	10.73	2.91	5.76	57.11	-3.51622	0	1	2	12	4772.29
13751	2	71	2	1	2	2	1	1	0	0	4	1	1	1	1	0.32	562	29.32	65.02	228	1342	36.2	2.55	5.75	32.9	-3.51559	0	1	1	17	2274.54
14627	1	22	1	1	1	1	2	0	1	2	2	0	0	0	0	0.17	1730	66.74	171.39	176	123	13	2.78	6.2	63.9	-3.51548	0	1	2	25	9019.04
642	1	59	2	3	1	1	2	2	1	0	3	0	0	1	0	0.72	1417.98	39.13	150.35	89.43	49.46	0.11	3.55	5.24	76.17	-3.51357	0	1	1	11	36478.4
15865	2	54	2	3	1	1	3	2	2	0	2	1	0	0	0	0.06	1517	43.69	216.39	337	312	21.1	2.72	6.88	43.2	-3.51332	0	1	1	14	21939.9
3664	2	82	2	2	1	2	1	0	2	2	3	1	0	0	0	0.45	1029.66	41.02	116.26	391.81	147.26	36.37	3.95	5.09	32.54	-3.51332	0	1	2	7	6318.79
12770	2	45	1	3	1	1	3	0	1	0	4	1	0	0	0	0.69	1570	28.61	233.2	402	114	58.1	3.1	4	35.2	-3.51055	1	1	1	27	23404.1
20733	1	20	1	3	1	3	2	0	0	2	2	0	0	0	0	0.02	2031	43.85	310.94	22	129	21.8	3.96	8.77	39.9	-3.50991	1	1	2	19	17863.7
15832	2	61	2	1	1	1	2	1	2	1	4	0	1	1	0	0.56	1377	57.42	213.42	85	249	49.3	2.56	4.6	58.4	-3.50947	0	1	2	15	830.62
10627	2	23	1	3	1	1	2	2	2	1	2	0	0	0	0	0.11	937	31.96	125.6	222	2688	15.7	2.35	2.98	43.9	-3.50791	0	1	2	22	17212.6
25960	2	60	2	3	3	2	2	2	2	1	2	0	1	0	0	0.24	1131	42.78	134.89	181	277	6.4	4.11	4.15	65.2	-3.50666	0	1	2	30	6911.57
23653	2	75	2	3	1	2	2	0	2	1	3	1	0	0	0	0.15	1002	48.85	112.01	354	110	17.1	1.67	5.59	66.9	-3.5063	0	1	2	35	29498.6
23147	2	20	1	1	1	3	1	0	1	3	3	0	0	0	0	0.02	1112	34.23	153.62	204	180	14	3.43	4.09	68.2	-3.50529	0	1	1	42	58934.3
13125	2	50	1	4	1	2	1	0	1	2	3	0	0	0	0	0.32	914	35.59	117.62	104	1163	17.7	3.25	7.24	38.2	-3.50466	1	1	2	28	4735.12
8968	2	65	2	3	1	1	3	1	0	0	4	1	0	0	0	0.35	832.85	51.61	82.58	254.59	70.28	17.11	4.36	3.4	60.49	-3.50052	1	1	1	2	26430.2
14618	2	26	1	4	1	2	1	2	2	0	3	0	0	0	0	2.03	1704	44.91	229.48	206	889	6.2	4.21	4.99	48.3	-3.49948	0	1	2	20	13407.6
1956	2	79	2	4	1	2	1	0	0	0	2	1	1	0	0	0.05	541.89	39.71	53.74	87.44	9.14	39.86	3.39	2.37	74.13	-3.49776	1	1	2	9	3872.41
28308	2	34	1	3	2	1	1	0	2	2	4	1	0	0	0	0.14	1771	53.54	300.05	60	193	24.9	5.66	7.14	28.9	-3.4968	1	1	2	39	38601.4
19372	2	24	1	2	1	1	2	0	2	0	4	0	0	0	0	0.63	1039	35.65	160.56	291	321	53.2	1.98	5.48	44.1	-3.49626	1	1	2	28	9369.73
21096	2	68	2	3	2	1	2	0	1	0	2	0	0	0	0	0.17	605	14.01	91.7	34	155	140.4	2.58	3.31	17.8	-3.49602	0	1	2	31	14485.6
10304	1	72	2	3	1	1	2	1	1	1	3	0	0	0	0	0.16	887	52.49	104.79	100	862	32.8	3.47	6.18	39.4	-3.49483	0	1	1	23	8215.38
2275	2	79	2	4	3	2	3	0	0	0	3	1	1	0	1	0.57	893.7	30.77	123.08	439.88	365.73	11.21	5.65	3.99	32.28	-3.49381	0	1	2	7	4063.67
24995	2	28	1	3	2	1	2	0	2	0	2	1	0	0	0	1.34	981	44.81	85.93	233	160	1.9	2.74	6.8	64.6	-3.49357	0	1	2	42	22741.6
25250	1	67	2	1	1	1	2	1	1	1	3	0	0	0	0	0.06	1081	43.62	80.49	76	810	51.6	2.5	6.03	41.3	-3.49303	0	1	1	34	656.435
18757	2	35	1	3	1	2	2	2	2	0	3	0	0	0	0	0.44	1316	36.46	210.62	244	318	35.5	3.2	4.24	53.2	-3.49187	0	1	2	22	9710.23
29490	1	72	2	2	1	1	2	0	1	1	2	0	0	0	0	0.43	1487	32.43	243.8	416	200	43.6	3.073	4.22	41.7	-3.49164	0	1	2	36	8193.7
20929	1	43	1	1	1	3	1	2	2	0	2	0	0	0	0	0.02	1983	39.83	198.34	34	237	15.9	4.4	5.57	57.9	-3.49152	1	1	2	24	3306.26
13553	2	50	1	3	3	1	3	0	1	3	2	0	0	0	0	0.14	1005	33.21	121.61	181	467	46.9	4.54	4.57	32.3	-3.49086	0	1	2	15	18987.5
23519	1	67	2	3	2	1	3	1	1	1	4	1	0	1	0	0.51	1161	34.66	181.35	35	365	30.4	3.72	8.78	33.9	-3.49061	0	1	1	29	9703.45
25489	2	74	2	1	1	1	1	0	0	0	3	1	1	0	0	0.24	1225	34.54	170.61	130	270	46.2	5.3	4.47	32	-3.48809	0	1	2	42	1355.46
1882	1	34	1	3	1	1	2	2	2	0	2	0	0	0	0	0.01	1296.63	39.28	168.89	93.25	35.55	7.34	4.78	7.12	49.39	-3.48777	0	1	1	7	22515.6
4108	1	72	2	3	1	1	1	1	1	0	2	0	0	0	0	0.42	604.99	20.45	72.67	404.85	278.96	71.57	2.8	2.06	41.15	-3.48773	0	1	2	12	11941.2
18718	1	76	2	4	2	1	2	1	0	0	3	0	0	0	0	0.05	1723	58.89	217.01	107	94	2.2	5.61	8	36.9	-3.48672	0	1	2	25	12765.5
6093	2	52	2	1	1	2	1	0	2	0	4	0	1	0	0	0.99	1134.69	29.33	173.29	203.6	64.36	24.42	5.99	4.25	38.44	-3.4864	0	1	1	4	4109.83
29676	1	51	2	3	1	1	3	1	1	3	4	1	0	0	0	0.4	1007	90.18	78.3	104	8	4.3	1.09	6.79	90.2	-3.4861	0	1	2	30	20418.7
25922	2	63	2	3	1	2	3	0	1	1	3	0	0	0	0	0.63	1372	32.92	173.53	469	381	15.5	3.84	4.86	41.1	-3.48432	0	1	2	39	10648.2
21476	2	47	1	3	2	1	3	0	1	3	3	1	1	0	0	0.04	834	28.29	86.97	325	202	54.7	2.82	3.61	47.3	-3.48357	1	1	2	34	33687.8
27772	2	32	1	3	3	1	3	0	2	1	3	0	0	0	0	0.23	1387	60.9	164.54	183	298	12.1	1.99	5.35	76.7	-3.48179	0	1	2	32	63054
10102	1	63	2	4	1	1	2	1	0	1	3	1	1	0	0	0.11	789	55.78	55.64	115	330	10.3	2.74	3.5	85.5	-3.47926	0	1	1	16	3274.64
8979	2	43	1	4	1	1	1	0	1	2	3	0	0	0	0	0.91	1321.04	43.29	176.36	33.8	27.7	17.46	3.02	5.76	73.84	-3.47802	1	1	1	9	19176.9
16234	1	54	2	3	1	1	2	0	1	0	2	0	0	0	0	0.34	800	30.37	137.78	27	100	136.6	0.85	5.75	24.5	-3.47776	0	1	1	24	14482
15157	2	31	1	3	1	2	1	2	2	2	4	1	0	0	0	1.33	1849	41.78	315.37	78	258	28.4	3.59	7.85	42.3	-3.47739	1	1	2	23	9374.14
23000	1	37	1	3	1	1	2	2	1	0	2	0	0	0	0	0.07	2032	40.09	343.04	124	964	23.1	3.88	3.53	56	-3.47461	1	1	2	32	9851.05
15051	2	50	1	1	1	1	3	1	2	3	3	1	1	0	0	0.14	847	36.94	87.59	438	1079	17.9	2.33	3.4	55.4	-3.47381	0	1	2	17	2021.06
18047	2	44	1	3	1	1	2	0	2	1	2	0	0	0	0	0.02	936	45.96	110.88	427	736	24.9	1.54	5.4	52.7	-3.47364	0	1	1	23	25695.8
11796	1	40	1	1	2	2	2	0	2	3	3	0	0	0	0	0.69	2111	41.55	346.47	147	218	14.1	3.67	4.72	66.6	-3.47252	0	1	2	22	3363.92
685	1	75	2	3	1	2	2	2	2	0	2	1	0	0	0	0.74	790.73	47.44	82.18	533.63	17.08	10.16	2.58	4.59	61.49	-3.47099	0	1	1	5	16221.2
1358	2	75	2	4	1	2	2	0	0	0	4	1	0	0	0	1.49	886.35	32.09	143.64	294.68	155.26	109.47	2.48	1.91	32.37	-3.47083	1	1	2	4	3060.07
25305	1	56	2	1	1	1	1	0	1	0	3	0	0	0	0	0.07	696	15.52	131.43	407	4497	39.6	0.98	2.29	10.8	-3.46959	0	1	1	41	2987.85
15727	2	41	1	3	3	1	3	0	1	3	2	0	0	0	0	0.02	1074	37.81	187.07	554	610	36	2.12	5.07	37.3	-3.46926	1	1	2	14	56415.4
11966	2	45	1	3	1	2	3	1	1	1	4	1	0	0	0	1.29	1338	39.1	145.46	170	372	31.9	4.02	5.82	42.1	-3.46869	0	1	1	22	42832.5
22316	2	41	1	4	1	1	2	2	1	0	4	0	0	0	0	1.08	1223	46.56	154.93	138	637	15.3	2.32	9.11	45.9	-3.46859	1	1	1	32	8643.41
11856	2	31	1	3	1	1	2	2	2	3	3	0	0	0	0	0.06	2464	33.58	358.89	61	25	95.2	2.21	4.81	41.1	-3.46799	0	1	2	24	13981.6
6309	2	80	2	5	1	2	1	0	1	0	4	1	0	0	0	0.38	812.13	33.23	136.28	430.65	109.43	86.84	1.22	4.02	38.17	-3.46699	0	1	2	9	5264.21
22859	1	80	2	3	1	2	2	2	2	0	4	1	0	0	1	0.62	1790	45.89	186.35	197	101	9.6	2.98	5.07	73.3	-3.46682	0	1	2	32	6500.51
12442	2	74	2	1	1	1	2	0	0	0	4	0	0	0	0	0.69	892	43.19	120.4	103	496	20.6	4.47	7.46	36.1	-3.46503	0	1	1	28	835.828
7522	1	67	2	3	1	2	1	1	2	3	3	0	0	0	0	0.11	750.27	52.65	88.56	491.67	29.54	19.22	1.86	3.84	70.78	-3.46391	0	1	1	1	10793.6
10625	2	73	2	1	1	2	2	0	0	2	2	1	0	0	0	0.38	955	59.25	93.52	332	252	6	1.56	6.57	70.3	-3.46176	0	1	2	25	955.777
18394	2	36	1	4	1	1	3	0	2	3	2	0	0	0	0	0.06	1179	32.96	139	253	601	36.7	3.88	5.48	34.8	-3.46154	1	1	2	16	6933.65
13133	2	26	1	3	2	3	2	0	2	3	3	0	1	0	0	0.73	1077	77.82	69.55	13	1	0	2.85	5.72	88.9	-3.46032	0	1	1	22	11737.5
28917	1	67	2	3	1	1	2	2	2	1	3	1	0	0	0	0.22	1169	36.47	147.92	376	622	39.5	2.31	2.57	60	-3.45736	0	1	2	31	12025.6
17616	2	59	2	3	3	1	3	1	2	1	2	0	0	0	0	0.03	577	23.14	85.36	186	2127	66.7	2.82	2.49	26.5	-3.45605	0	1	1	14	22339
6990	2	85	2	4	1	2	1	0	0	1	2	1	0	0	0	0.05	689.03	30.87	85.63	239.67	94.33	92.96	2.33	2.63	44.24	-3.45585	0	1	2	8	13094.9
21551	2	38	1	3	2	1	1	2	2	0	1	0	0	0	0	0.11	1431	39.51	239.57	208	444	16.4	3.13	4.34	67	-3.45563	0	1	1	37	17464.3
8145	1	56	2	1	1	1	2	1	2	0	3	0	0	0	0	0.05	1024.72	25.17	185.17	284.1	55.54	111.77	2.07	3.29	29.63	-3.45546	1	1	2	3	2590.86
16960	2	49	1	4	1	1	1	2	2	1	2	0	0	0	0	0.4	1680	57.12	160.12	141	66	32.2	1.6	6.65	68.4	-3.45519	1	1	2	20	12323.5
10802	1	72	2	3	3	2	3	1	1	1	2	0	0	0	0	0.25	1271	47.28	170.3	196	75	1.5	2.9	6.52	71.1	-3.45342	0	1	1	21	7642
17591	2	39	1	3	2	1	3	2	2	0	4	0	0	0	0	0.58	859	50.53	82.42	321	339	12.6	2.95	7.65	45.5	-3.45266	1	1	1	20	20255.9
26227	2	70	2	1	1	1	1	0	0	1	4	1	1	0	0	0.52	1216	47.44	149.67	166	78	9.8	1.97	9.47	58.8	-3.451	0	1	1	40	3115.95
24785	1	78	2	3	1	1	2	1	1	1	3	1	1	0	0	0.16	1188	40.61	173.99	263	86	2.5	2.89	5.98	70.3	-3.44783	0	1	2	30	9005.28
25105	1	36	1	4	1	3	1	2	2	3	2	0	0	0	0	0.14	2333	44.64	234.14	194	42	2.6	3.46	6.33	67.1	-3.44679	0	1	2	33	4734.86
28060	1	49	1	1	1	3	2	2	2	0	3	0	0	0	0	0.17	595	33.46	64.04	216	20	64.2	3.233	4.84	41.7	-3.44237	0	1	1	34	21850.8
18448	2	49	1	3	1	1	3	2	2	1	3	0	0	0	0	0.04	1017	23.99	133.54	22	187	98.3	5.05	2.36	27.6	-3.44172	0	1	2	16	35586.5
18616	1	60	2	4	2	1	2	1	0	0	3	1	1	0	0	1.54	1879	69.01	210.56	157	53	17.6	3.29	5.07	70.5	-3.43673	1	1	2	16	16509.5
4702	2	29	1	1	2	1	3	0	2	1	4	0	0	0	0	0.21	1757.08	26.53	357.01	277.07	154.33	33.96	5.12	4.04	40.84	-3.42936	0	1	2	2	10389.8
14939	2	60	2	3	1	1	2	2	2	0	4	0	0	0	0	0.15	1479	35.86	231.41	234	258	42.8	4.19	5.87	34.3	-3.42897	0	1	1	23	21747.6
1493	2	28	1	2	3	3	3	0	2	3	4	0	0	0	0	0.14	863.2	19.51	176.45	318.78	197.12	49.28	4.16	2.72	46.97	-3.42393	0	1	2	9	10868.6
24640	2	46	1	4	2	2	2	2	2	3	3	1	0	0	0	0.96	1799	56.49	135.85	201	61	8.5	3.32	5.89	68.6	-3.42329	0	1	1	30	4529.29
14480	2	81	2	3	1	1	2	0	0	1	3	1	0	0	0	0.12	1187	34.59	201.26	253	1427	5.6	2.61	5.1	57.8	-3.42103	0	1	1	23	6300.82
1043	2	62	2	3	1	1	2	0	0	3	3	0	0	0	0	0.63	986.65	38.78	154.16	189.54	151.87	16.38	3.6	5.18	65	-3.42058	0	1	2	1	9910.16
11072	2	42	1	3	3	1	2	1	1	1	2	0	0	0	0	0.06	1577	42.07	203.1	346	165	14.5	2.95	4.95	64.8	-3.42013	1	1	1	17	18310
8532	2	73	2	3	1	2	3	0	0	1	3	1	1	0	1	0.08	1005.67	56.88	107.32	129.19	41.71	13.59	2.38	5.97	79.44	-3.41649	0	1	2	11	22480.5
1999	1	68	2	3	1	2	1	2	2	0	3	0	1	0	0	1.83	627.74	36.47	47.52	243.62	2.9	1.17	3.89	3.81	79.33	-3.41447	1	1	2	13	9415.02
3575	1	70	2	1	1	2	1	1	2	1	3	0	1	0	0	1.4	565.15	28.75	88.89	213.44	174.13	101.69	3.38	4.48	20	-3.4119	1	1	1	13	380.981
9823	1	23	1	3	1	1	3	0	1	0	3	0	0	0	0	0.03	1365.04	46.49	152.13	73.1	32.8	27.13	2.61	5.21	77.62	-3.41183	1	1	1	10	33583.2
12733	2	58	2	2	1	2	1	0	0	3	2	0	1	0	0	0.42	870	45.62	100.65	326	119	4.1	2.4	9.63	49.5	-3.41072	0	1	2	27	41597.3
11804	2	39	1	3	3	2	2	0	0	1	4	0	0	0	0	1.09	1666	35.79	254.9	196	319	12.2	4.52	4.04	63.1	-3.40956	1	1	1	21	69739.4
8046	2	29	1	3	1	2	2	2	2	0	1	0	0	0	0	0.02	1384.74	37.08	213.75	229	40.22	6.62	5.51	3.66	61.42	-3.4089	0	1	1	11	18345.7
25246	2	55	2	3	2	1	3	0	1	3	3	1	0	0	0	0.96	627	32.95	101.21	109	735	103.3	1.78	5.65	25.1	-3.40852	1	1	1	29	16457.1
14900	2	25	1	2	2	1	2	0	0	0	4	0	0	0	0	0.56	740	52.02	95.07	564	299	16	1.84	6.59	50.7	-3.40793	1	1	2	19	33961.1
28018	2	43	1	4	2	1	1	0	0	1	4	0	0	0	0	0.23	1517	54.66	183.21	280	95	4.5	3.75	5.02	68	-3.40776	0	1	2	31	5190.59
7421	1	62	2	3	1	1	3	1	1	1	3	0	0	0	0	0.67	1148.53	47.61	123.43	230.95	139.24	6.78	7.26	6.22	26.09	-3.40693	0	1	1	1	10954
14137	1	85	2	3	3	1	3	0	1	1	3	0	0	0	0	0.24	634	30.51	99.8	222	2668	20.8	1.27	6.28	37.8	-3.40689	0	1	2	25	7153.75
7307	2	42	1	4	1	2	2	0	2	0	3	0	0	0	0	0.17	1734.56	45.02	201.72	174.57	8.97	5.57	5.79	4.69	56.59	-3.40611	0	1	2	2	5635.12
24027	2	68	2	4	1	1	3	0	0	1	4	1	0	0	0	1.12	517	45.33	75.79	219	462	104.1	1.2	3.44	42.5	-3.40554	0	1	2	36	2936.96
6581	2	34	1	3	1	1	2	0	1	2	4	0	0	0	0	0.19	1672.68	41.3	247.55	231.27	38.37	55.13	4.91	4.33	34.7	-3.40488	1	1	2	12	18422.9
13888	2	59	2	1	2	1	3	0	1	2	4	1	0	0	0	1.3	1560	36.57	226.18	121	320	55.1	2.65	5.82	50	-3.40392	0	1	2	24	15952.5
7707	2	26	1	1	1	3	1	0	0	0	3	0	0	0	0	0.35	957.91	31.26	154.48	120.02	78.74	96.64	3.81	4.27	27.55	-3.40257	0	1	2	9	5195.62
20796	2	74	2	4	1	2	3	0	0	0	3	1	1	0	1	0.3	888	33.35	173.36	352	2238	50.1	1.41	4.44	30.3	-3.40135	0	1	1	27	2190.01
5562	1	64	2	3	1	2	2	2	2	0	2	0	0	0	0	0.1	1970.03	35.44	302.17	136.18	99.99	41.32	5.04	4.69	44.12	-3.40061	0	1	1	7	9587.77
5936	1	66	2	1	1	3	2	1	2	0	2	0	0	0	0	0.16	871.35	25.03	139.03	44.57	12.66	117.43	1.88	4.09	41.34	-3.40029	0	1	1	13	1256.05
25263	2	20	1	1	1	1	1	0	0	0	2	0	0	0	0	0.33	1169	48.58	185.4	76	151	107.6	1.53	7.32	26.3	-3.40019	0	1	2	41	3949.33
17636	1	66	2	4	1	1	3	0	2	0	4	1	0	0	0	0.17	777	29.89	89.76	90	63	74.2	1.71	2.41	75.8	-3.39932	0	1	1	20	2715.88
19757	1	54	2	3	2	1	3	2	2	0	4	0	0	0	0	0.42	1959	47.63	347.8	272	116	11.8	3.85	7.74	46.3	-3.39826	0	1	2	24	18602.9
23246	2	48	1	4	1	2	2	0	1	1	4	1	1	0	0	1.11	1334	35.39	220.16	107	1244	81.2	3.67	2.11	34.2	-3.39797	1	1	1	41	6920.45
7161	1	72	2	4	1	1	3	2	2	1	2	1	0	0	0	0.26	712.3	38.19	39.7	151.29	129.21	6.99	3.26	6.84	67.58	-3.39763	0	1	2	10	3133.89
28779	1	22	1	1	2	3	2	0	1	2	4	0	0	0	0	0.12	1285	45.64	179.85	191	333	5.4	2.28	3.57	93.4	-3.39747	0	1	2	38	8724.7
3995	2	49	1	3	3	1	3	0	1	0	2	0	0	0	0	0.19	906.77	32.31	118.48	394.7	189.82	47.3	4.15	4.2	36.42	-3.39617	1	1	1	10	22598.4
3498	1	43	1	4	1	1	2	0	1	0	4	0	0	0	0	0.09	1516.5	44.24	182.01	92.5	29.9	48.23	2.41	5.98	62.24	-3.39611	1	1	2	8	7383.94
21431	2	24	1	3	3	1	2	0	2	1	4	0	0	0	0	0.79	2239	45.1	384.86	150	227	9.9	2.75	6.05	74.6	-3.39562	1	1	2	33	14433.7
25485	2	59	2	3	1	2	1	0	0	0	4	1	0	0	0	0.35	1059	58.71	141.73	519	137	30.4	1.86	7.2	44.2	-3.39465	0	1	1	31	23073.6
30477	2	44	1	2	1	1	2	0	0	0	4	1	1	0	0	0.53	1275	49.33	166.36	168	253	17.9	2.36	5.66	74.9	-3.39373	0	1	1	35	8810.21
18992	1	50	1	3	3	1	3	2	1	1	4	0	0	0	0	0.23	1161	32.44	136.9	297	407	57.1	4.26	3.86	34.1	-3.39295	0	1	1	19	39596.8
27925	2	24	1	4	1	1	1	0	0	1	2	0	0	0	0	0.13	1670	45.27	223.49	212	167	10.1	4.15	8.4	43.3	-3.39082	1	1	1	41	6155.84
10201	1	40	1	3	1	3	3	0	2	1	4	0	0	0	0	0.19	748	8.97	178.79	30	153	204.9	1.22	0.77	16.6	-3.3875	0	1	1	23	20752.5
12370	2	25	1	3	1	3	1	2	2	1	3	1	0	0	0	0.56	899	43.42	84.07	118	537	31.2	2.08	8.13	53.2	-3.38574	0	1	1	23	29081.5
6962	1	71	2	1	1	1	2	1	0	1	2	0	0	0	0	0.13	1340.26	48.89	159.04	78.4	3.2	7.57	3.37	8.08	65.36	-3.38543	0	1	1	4	721.336
24662	2	63	2	3	1	1	3	0	1	1	4	0	0	0	0	2.44	1991	44.98	266.14	552	266	8.8	2.95	7.99	37.7	-3.38522	0	1	2	37	11912.8
12710	1	44	1	3	3	2	3	0	1	2	4	0	0	0	0	0.15	1237	115.99	44.95	119	1	0.1	1.36	4.72	108.8	-3.38496	0	1	2	20	54264.4
1854	1	28	1	3	1	1	3	2	2	0	3	0	0	0	0	0.31	1726.79	53.26	246.72	109.36	13.45	1.32	3.01	11.22	50.96	-3.38496	0	1	1	11	17734.1
26673	2	53	2	1	1	2	1	0	0	0	3	1	1	0	0	0.33	814	44.75	93.54	118	276	16.5	2.69	6.81	68.3	-3.38475	0	1	1	34	3423
885	2	72	2	3	1	1	2	0	1	0	4	1	0	1	0	1.94	958.78	48.57	60.79	273.74	99.43	33.67	4.2	3.95	54.84	-3.38357	0	1	2	8	12219
14379	1	85	2	3	2	1	3	1	1	1	3	0	0	0	0	0.12	1099	25.98	124.66	356	76	66.1	2.57	7.51	25.5	-3.37878	0	1	1	24	7511.18
24191	1	66	2	1	1	1	2	2	2	1	2	0	0	0	0	0.35	1364	29.33	229.88	227	592	7.2	4.71	4.4	57.8	-3.37771	0	1	2	40	1726.74
23247	1	72	2	4	1	1	2	0	0	0	4	1	1	0	0	0.25	1340	38.76	176.49	396	395	12.7	2.96	5	61.7	-3.37662	0	1	2	36	4725.56
2700	2	75	2	3	1	2	2	1	1	0	2	1	0	0	0	0.21	745.47	46.15	36.66	306.24	215.88	9.72	5.51	2.98	58.82	-3.37436	0	1	3	1	14785.3
30052	2	71	2	3	1	1	2	1	1	0	4	1	1	0	0	0.7	975	22.25	157.3	517	2465	44.9	1.75	4.51	18.3	-3.3707	0	1	1	33	13350
23901	2	30	1	4	1	3	1	0	0	0	3	0	0	0	0	0.59	1381	55.23	149.35	47	15	7	3.33	4.7	90.1	-3.36877	0	1	2	41	24993.4
22757	2	33	1	3	2	3	1	2	2	1	4	0	0	0	0	0.07	1162	41.71	96.75	17	15	19.1	8.22	4.74	35.4	-3.3686	0	1	1	30	46854.5
13716	2	52	2	3	1	1	3	0	1	3	4	1	0	0	0	1.02	965	26.14	113.98	211	1786	19	5.64	3.18	31.8	-3.3671	1	1	1	23	15517.6
22270	1	68	2	4	2	1	2	1	2	0	4	0	0	0	0	1.16	1320	47.48	107.84	252	479	0.3	3.63	6.21	62.4	-3.36627	0	1	2	35	11098.5
28019	2	78	2	3	1	1	2	0	0	1	2	0	0	0	0	0.17	648	24.17	125.13	306	454	79	1.769	5.82	34.3	-3.36558	0	1	2	30	9707.8
10723	2	23	1	1	3	3	3	2	2	3	2	0	0	0	0	0.01	819	49.36	86.15	192	501	27.7	2.74	5.23	64.5	-3.36534	1	1	2	28	3239.74
18674	2	71	2	5	3	1	3	0	0	3	3	1	0	0	0	0.16	898	38.11	105.48	190	1412	28.8	3.54	4.48	46.3	-3.36334	0	1	1	20	22203.3
19910	2	31	1	3	3	1	3	0	2	1	2	0	0	0	0	0.04	1404	49.33	182.64	258	107	25.4	1.9	8.16	58.4	-3.36326	0	1	1	18	29089.2
30320	2	27	1	3	1	1	2	2	2	1	3	0	0	0	0	0.1	2112	45.77	366.06	119	131	5.6	3.57	6.57	71.1	-3.36277	1	1	2	30	14995.1
28934	2	30	1	3	1	1	2	2	2	0	2	0	0	0	0	0.14	1088	53.43	113.85	92	13	0.5	1.28	10.15	78	-3.36262	1	1	1	30	9314.91
26510	1	53	2	4	1	1	2	1	2	0	4	1	1	0	0	0.67	1540	70.33	189.51	96	777	22.5	4.13	6.75	45.5	-3.36152	0	1	2	42	12079.8
7217	2	68	2	1	1	2	1	0	0	0	4	1	1	0	0	0.77	878.12	39.71	136.36	284.73	218.31	64.57	4.93	3.54	30.77	-3.3609	0	1	2	6	644.645
7506	2	28	1	3	3	3	3	0	2	2	3	0	0	0	0	0.1	769.59	42.88	41.73	228.47	98.59	25.17	2.73	8.91	47.58	-3.35954	0	1	2	3	27709.6
15280	1	46	1	3	2	1	2	0	2	3	3	0	0	0	0	0.31	1324	46.84	104.29	235	247	9.7	2.03	5.72	81.2	-3.3579	0	1	1	26	22547.9
30728	2	30	1	3	2	3	2	2	2	1	2	0	0	0	0	0.12	1047	33.63	167.99	431	103	7.9	2.36	7.66	57.7	-3.3568	0	1	1	30	13823.4
29485	1	60	2	4	2	1	1	2	2	0	3	1	0	0	0	5.44	4128	52.56	123.04	198	67	0	1.89	5.9	92.4	-3.35513	0	1	1	41	3892.49
8942	1	61	2	2	2	1	2	0	2	0	3	0	0	0	0	0.22	1171.62	29.21	219.39	249.74	168.29	56.92	5.34	4.39	29.1	-3.35408	1	1	1	7	22289.2
18604	1	28	1	1	1	3	1	2	1	2	3	0	0	0	0	0.21	1462	46.74	195.7	116	129	11	3.03	5.76	79.2	-3.35399	0	1	2	15	2504.12
8155	2	77	2	1	1	2	1	1	1	0	3	0	0	0	0	1.32	1546.9	46.24	204.38	322.33	22.2	2.8	4.22	6.7	56.14	-3.35014	0	1	1	4	1626.76
17977	2	36	1	3	1	1	2	0	2	3	2	0	0	0	0	0.02	686	48.4	78.99	49	411	10.5	2.7	2.32	104.5	-3.34439	0	1	1	23	15158.1
29256	2	55	2	3	2	1	3	2	1	1	3	0	0	0	0	0.13	1092	52.72	121.22	310	341	12.7	3.04	7.27	54.6	-3.34365	0	1	1	33	52213.6
28250	2	52	2	4	1	2	2	2	0	0	4	1	1	0	0	1.42	1886	44.83	286.22	314	853	26.9	4.55	4.03	43.3	-3.3403	1	1	2	39	9099.06
13306	2	62	2	1	1	2	3	1	0	1	3	0	0	0	0	1.06	1426	50.4	208.9	106	164	22.9	2.41	7.25	70	-3.33896	0	1	1	15	4801.48
1807	2	72	2	3	2	1	2	0	2	1	4	1	0	0	0	1.52	947.96	30.56	95.06	536.99	419.77	10.05	5.1	4.61	38.17	-3.33791	0	1	1	10	27280.1
15545	2	54	2	4	1	2	1	0	0	0	4	1	0	0	0	1.16	1672	68.32	179.29	353	96	0.8	2.44	5.35	81.6	-3.33656	1	1	1	27	10423.4
7951	2	46	1	2	1	1	2	0	1	0	4	1	1	0	0	0.27	859.5	33.52	122.64	101.95	98.59	44.85	5.73	4.61	41.8	-3.33621	0	1	2	9	21619.5
28350	2	50	1	3	1	1	3	0	2	3	2	0	0	0	0	0.15	907	28.05	139.69	219	1138	66.2	3.18	4.59	31.6	-3.33527	1	1	2	37	48212.2
11527	1	50	1	3	2	1	3	1	2	2	4	1	0	0	0	0.41	1432	58.26	160.97	520	319	26.7	3.15	5.43	45.6	-3.33351	0	1	1	22	13426.8
2239	2	35	1	3	2	2	2	2	2	0	1	1	0	0	0	0.19	2074.51	53.03	319.87	378.49	41.93	14.46	4.16	6.79	46.85	-3.33242	0	1	2	12	53078.3
15262	1	81	2	3	1	2	1	0	2	1	2	0	0	0	0	0.23	958	16.3	111.4	296	2554	66.7	3.74	1.81	16.4	-3.33197	0	1	2	18	5507.87
5865	2	49	1	1	2	2	2	0	2	3	3	0	0	0	0	1.1	2062.74	43.4	209.24	243.53	77.1	27.6	3.43	7.41	49.83	-3.3318	0	1	1	4	5069.77
10280	2	39	1	1	1	1	2	2	2	0	2	0	0	0	0	0.15	1105	47.37	175.31	256	2692	6.7	2.36	4.88	46.7	-3.32906	1	1	2	23	14656.4
30351	2	61	2	3	2	2	3	0	0	0	2	0	0	0	0	0.15	1496	51.1	208.98	262	329	16	5.64	4.58	47.5	-3.32807	0	1	2	34	26551.1
3584	2	78	2	3	1	2	2	0	0	3	3	0	0	0	0	0.3	791.21	49.7	84.05	107.41	100.77	21.84	1.75	8.85	68.82	-3.32778	0	1	2	8	25777.2
2358	2	81	2	3	2	2	2	0	0	0	4	1	0	1	0	0.29	1591.04	34.13	211.65	425.25	79.28	25.41	3.88	6.13	44.35	-3.32744	1	1	1	1	7064.75
17334	2	26	1	3	1	1	2	0	0	3	4	0	0	0	0	0.85	1023	40.01	124.48	350	1039	33.4	2.2	5.49	50	-3.32151	1	1	2	19	16275.3
4564	2	56	2	3	2	2	3	2	2	0	2	0	0	0	0	0.1	1179.03	37.54	170.54	313.39	206.51	27.82	3.93	5.2	53.15	-3.32144	0	1	1	6	27433.3
12096	2	35	1	1	1	1	1	0	2	0	3	0	0	0	0	0.14	1129	61.02	153.3	77	180	23.2	2.55	11.12	46.7	-3.32015	1	1	1	22	3431.46
10128	2	40	1	3	2	1	3	0	2	3	2	0	0	0	0	0.02	1483	57.25	173.23	512	62	14.2	2.98	6.18	55.5	-3.31848	0	1	1	19	21576.1
15877	2	73	2	3	3	1	3	0	1	1	4	1	0	0	0	0.36	1030	57.51	79.07	87	100	50.8	1.92	7.16	62.5	-3.31753	0	1	2	15	9934.82
11394	2	48	1	3	1	1	3	0	1	0	4	0	0	0	0	0.47	1618	51.54	248.33	155	257	5.6	3.06	6.41	76.1	-3.31684	0	1	2	24	23281.5
23308	1	68	2	1	1	1	3	1	1	1	3	1	0	0	0	0.12	1389	41.1	130.3	189	53	17.6	6.21	6.56	37.8	-3.3158	0	1	1	34	762.216
28171	1	82	2	3	1	2	2	2	2	1	2	0	0	0	0	0.2	997	46.43	84.1	216	18	12.7	3.302	10.4	44.7	-3.31537	0	1	1	32	2967.9
1307	2	42	1	1	1	1	2	1	0	3	3	0	0	0	0	0.26	1204.06	46.68	128.28	143.2	58.74	17.06	3.47	8.68	55.18	-3.31034	0	1	2	6	3273.66
16584	2	45	1	1	1	1	2	1	1	3	3	0	0	0	0	0.42	1066	39.79	111.12	261	219	9.8	2.96	5.73	73.9	-3.30823	0	1	2	27	2789.62
19279	1	51	2	1	1	1	3	0	1	0	4	0	0	0	0	0.29	1581	63.31	212.29	151	563	15	4.08	4.23	70.2	-3.30455	1	1	2	28	1989.94
29032	2	82	2	4	1	2	2	1	2	0	2	1	0	0	0	0.37	1071	69.53	104.97	143	130	12	3.88	6.11	69.5	-3.30448	0	1	1	41	5094.86
22407	1	68	2	4	1	2	2	2	1	1	4	1	0	0	0	0.15	1652	78.24	205.48	87	58	12.7	3.13	6.11	81.3	-3.30003	0	1	2	33	4281.3
11289	2	40	1	3	2	2	1	2	2	0	2	1	0	0	0	0.05	1232	36.67	140.64	355	288	43.6	3.56	3.39	56.7	-3.2985	1	1	2	22	25431
12277	2	85	2	4	1	2	1	0	2	0	3	0	0	1	0	0.41	1076	50.91	94.19	310	653	15.6	2.04	5.76	70.4	-3.29828	0	1	1	25	2937.24
21124	1	55	2	4	2	2	2	0	2	0	3	1	1	0	0	0.09	1274	44.89	148.56	162	355	9.1	2.93	5.55	80.1	-3.29653	0	1	2	31	7481.09
13015	1	53	2	3	3	2	3	2	1	3	3	0	0	0	0	0.29	1255	49.98	162.66	344	258	12.4	2.73	5.65	70.5	-3.29628	0	1	2	24	42222
22834	2	63	2	1	2	2	2	1	1	0	2	0	0	0	0	0.18	808	37.47	85.99	106	1134	77.2	2.3	4.43	44.1	-3.29617	0	1	1	39	4322.49
21643	2	62	2	1	1	2	1	0	0	0	4	1	0	0	0	2.68	1084	45.13	148.52	215	216	49.1	3.76	4.88	51.6	-3.29461	1	1	1	38	1269.79
23820	2	74	2	1	1	3	1	0	1	0	2	1	1	0	0	0.08	1189	47.36	153.39	249	216	6.3	2.65	7.64	68.7	-3.29429	0	1	2	42	1355.46
29363	2	75	2	1	1	2	2	0	1	0	3	0	0	0	0	0.1	1166	42.98	127.59	301	100	0.7	2.92	5.14	83.9	-3.29376	0	1	1	34	1937.26
9020	1	22	1	4	2	3	3	0	1	2	2	0	0	0	0	0.03	2302.15	41.64	337.56	43.36	32.67	0.43	5.27	8.91	52.81	-3.29365	0	1	1	9	10439.1
26552	2	29	1	3	2	1	2	2	2	3	2	0	0	0	0	0.06	1545	59.35	218.65	354	316	8	2.66	6.22	68.9	-3.29334	1	1	1	33	13452.4
18490	1	22	1	4	2	3	1	0	0	2	2	0	0	0	0	0.02	2384	33.51	403.62	314	235	4.3	2.66	8.46	60.7	-3.29175	0	1	2	26	3501.12
13290	1	57	2	3	1	1	2	1	1	0	3	0	0	0	0	0.28	2116	63.88	262.6	91	507	31.2	4.15	6.27	52.3	-3.29151	0	1	1	26	16019.5
10581	2	40	1	3	2	1	2	2	2	0	3	1	0	0	0	0.36	1620	61.86	164.7	327	66	19.3	3	6.46	63	-3.29096	0	1	2	24	10137.8
24572	2	31	1	3	1	1	2	0	1	2	2	0	0	0	0	1.27	1505	37.97	193.2	290	67	4	6.7	6.16	39	-3.29028	0	1	1	31	51892.1
20470	2	64	2	3	1	1	3	1	2	0	4	0	0	0	0	0.44	1799	44.91	224.61	228	213	12.5	4.29	3.98	73.2	-3.28966	0	1	1	21	8109.96
16615	1	22	1	1	1	3	1	2	2	0	3	0	0	0	0	0.05	572	16.64	82.64	431	5772	8.4	1.82	2.12	11.9	-3.2891	0	1	1	15	2699.45
11430	1	77	2	3	1	1	3	1	1	1	2	0	0	0	0	0.25	1247	42.4	180.64	89	143	6.1	4.19	6.17	73.5	-3.28803	0	1	1	19	8796.25
30730	2	75	2	3	2	1	3	0	0	1	2	0	0	0	0	0.04	1435	48.15	158.01	224	150	13.2	3.398	5.01	76.6	-3.28785	0	1	1	32	14175.1
6879	1	45	1	3	2	2	3	2	2	2	2	0	0	0	0	0.04	1416.41	40.3	147.86	215.96	38.64	3.96	4.02	5.13	77.53	-3.2844	0	1	2	12	40726.3
11312	2	43	1	3	2	1	3	0	0	1	1	0	0	0	0	0.01	1284	32.11	199.47	226	42	13.5	3.69	10.61	40.2	-3.28217	1	1	1	26	19781.5
6959	1	37	1	1	1	1	1	1	2	0	4	0	0	0	0	0.38	1177.97	45.93	156.52	39.26	14.18	15.03	8.04	5.36	40.2	-3.27946	0	1	2	3	11694.2
18848	1	69	2	4	2	2	3	0	1	1	3	0	1	0	0	0.39	1370	64.94	150.3	397	196	28.9	2.67	4.99	64.5	-3.27941	0	1	2	18	3837.86
24809	1	37	1	3	2	1	3	2	2	1	2	0	0	0	0	0.57	920	54.07	121.08	156	808	63.2	1.96	5.5	52.5	-3.27807	0	1	1	32	17017.8
24745	2	55	2	4	3	1	3	0	0	3	2	1	0	0	0	0.17	867	25.56	156.6	169	360	115.8	2.12	2.9	42.6	-3.2772	0	1	2	37	9702.96
23485	2	21	1	5	2	3	1	0	1	3	2	0	0	0	0	0.01	1843	46.66	302.9	615	1341	7	1.61	5.38	54.9	-3.27675	0	1	2	40	10948.9
26842	2	61	2	4	1	2	1	0	2	0	4	1	1	0	0	0.79	1202	42.02	206.49	7	39	90.4	0.81	7.71	55.2	-3.27406	1	1	2	36	3108.79
18154	1	24	1	1	1	3	1	2	2	2	4	0	0	0	0	0.07	1576	73.84	173.49	212	499	19.3	2.25	6.18	73.2	-3.27376	0	1	1	15	3407.74
22115	2	40	1	3	2	3	2	0	1	1	2	0	0	0	0	0.03	1199	62.7	171.88	194	16	1.8	1.4	7.2	94.4	-3.27345	1	1	2	30	38802.8
9239	2	39	1	3	2	1	3	1	1	3	2	0	0	0	0	0.01	1017.99	32.68	153.56	299.64	68.21	58.04	3.82	4.3	48.17	-3.27337	0	1	2	12	20522.7
25122	2	22	1	3	3	3	3	0	1	1	2	0	0	0	0	0.09	1955	66.78	235.69	18	0	4.8	5.87	4.87	73	-3.2727	1	1	1	33	53060.1
26564	2	43	1	3	2	2	1	2	2	3	2	0	0	0	0	0.19	2188	44.26	373.19	501	276	15.9	2.11	5.51	67.8	-3.27025	1	1	2	31	35622
8569	2	41	1	3	2	1	3	0	0	0	2	0	0	0	0	0.02	1551.48	39.66	198	143.93	28.51	36.93	5.27	5.31	49.69	-3.26939	0	1	2	12	21478.2
25624	2	26	1	1	1	1	2	0	2	0	3	0	0	0	0	0.59	2082	56.81	255.77	128	237	19.3	4.19	7.02	57.8	-3.2692	1	1	1	34	7216.66
17585	2	31	1	3	2	3	3	2	2	3	3	0	0	0	0	0.2	1634	34.06	215.52	569	503	45.9	2.47	3.36	52.5	-3.26911	0	1	2	15	24031.7
875	2	74	2	1	1	1	1	0	1	0	4	0	0	0	0	0.49	1123.35	32.47	194.61	364.87	324.37	42.09	5.4	4.81	31.02	-3.26796	0	1	2	2	1751.25
14546	2	74	2	3	2	1	3	0	1	1	3	0	0	0	0	0.14	960	27.39	129.57	282	430	20.8	5.28	3.7	55	-3.26701	0	1	1	19	10259.4
14598	2	85	2	3	1	2	3	1	1	0	3	0	0	0	0	0.69	1976	39.86	285.39	359	989	16	3.6	4.99	53.2	-3.26692	0	1	2	17	10263.9
22602	2	64	2	3	3	2	3	1	2	1	2	0	0	0	0	7.28	1295	39.81	156.31	104	131	48.9	2.85	6.54	60	-3.26684	0	1	2	42	28035.3
9903	1	60	2	4	1	1	2	0	0	0	3	0	0	0	0	0.12	1038.1	19.92	228.14	606.02	467.86	125.03	1.38	2.59	20.07	-3.26662	0	1	1	2	9502.53
14646	2	85	2	3	1	2	2	0	0	0	2	0	1	0	0	0.11	984	50.12	116.89	339	544	35.4	2.58	5.95	54.4	-3.26323	0	1	2	23	5803.57
22219	1	61	2	3	1	1	2	2	2	0	4	0	0	0	0	0.17	1605	56.56	226.71	207	141	24.6	2.57	8.96	56.2	-3.26045	0	1	2	36	13748.3
26661	1	41	1	3	1	1	2	0	1	0	3	0	0	0	0	0.77	1049	58.02	102.4	341	557	3.7	1.29	10.92	54.7	-3.25953	1	1	1	29	7675.65
4326	1	52	2	3	1	1	3	0	2	1	4	1	0	0	0	0.28	1009.61	52.9	84.99	339.54	33.82	5.99	2.87	9.74	53.34	-3.25948	0	1	1	10	50271.3
16796	2	40	1	4	1	1	3	0	2	0	4	0	0	0	0	0.87	1403	33.49	174.36	130	618	21.6	3.56	3.91	76.8	-3.2594	0	1	2	16	6384
10105	2	40	1	4	2	3	2	2	1	0	3	0	0	0	0	0.96	2417	55.61	317.92	91	342	15.7	3.84	6.67	66.9	-3.25722	0	1	2	26	6393.9
12510	2	65	2	3	2	2	3	1	2	2	2	0	0	1	0	0.14	968	44.74	138.17	262	1097	58.3	1.49	5.14	53	-3.2567	0	1	1	21	12017.1
29723	1	45	1	3	2	2	2	0	1	1	3	1	0	1	0	0.2	1459	33.32	218.32	7	6	0	8.86	4.94	47	-3.25647	0	1	1	32	8490.41
14482	2	43	1	1	2	1	2	0	2	1	4	0	0	0	0	1.07	1129	50.11	81.26	330	164	55.5	2	7.07	48.3	-3.25631	0	1	1	25	1643.6
17246	1	38	1	3	1	1	3	0	2	3	2	0	0	0	0	0.57	752	36.58	32.3	225	78	0.1	6.61	6.47	46.1	-3.25572	0	1	2	23	24029
644	2	32	1	4	3	1	2	0	0	0	4	0	0	0	0	1.02	1063.88	34.63	158.62	722.52	69.15	19.96	3	5.33	48.96	-3.25563	1	1	2	13	12539.9
25736	2	79	2	5	1	2	3	0	0	0	2	0	0	0	0	0.07	797	48.28	135.04	200	2193	4.7	1.59	3.27	81.7	-3.25558	0	1	2	39	19964.4
13620	2	73	2	3	1	1	2	0	1	0	3	1	0	0	0	0.14	1595	38.03	214.45	650	119	12.1	2.01	8.27	48.5	-3.25484	0	1	1	23	9182.41
17077	2	26	1	3	3	1	3	0	2	0	4	0	0	0	0	0.57	1967	28.77	349.75	87	208	115.7	3.21	4.85	28.1	-3.25456	1	1	2	20	15301.9
7073	1	81	2	1	1	1	1	1	2	0	3	0	1	0	0	0.06	1431.15	39.29	244.4	37.9	27.61	78.33	2.13	5.9	60.17	-3.25409	0	1	2	3	727.601
29808	1	57	2	3	2	1	2	1	2	1	4	1	0	1	0	0.16	1351	49.49	166.36	248	191	27.6	2.48	9.03	52.2	-3.25286	0	1	2	35	8732.54
27721	2	29	1	3	3	1	3	2	2	1	2	0	0	0	0	0.25	1151	49.93	159.24	212	819	37.1	3.48	4.46	57.5	-3.25182	1	1	2	37	59218.7
4559	2	70	2	4	1	2	1	2	2	0	3	0	0	0	0	2.12	1190.24	61.21	96.61	403.69	30.08	9.38	2.95	6.02	70.91	-3.24986	1	1	1	13	9384.9
18843	2	38	1	4	1	1	3	0	0	0	2	1	0	0	0	0.02	1216	52.77	141.15	76	263	28.6	3.01	9.21	54.3	-3.24849	1	1	2	25	5544.84
20287	2	45	1	4	2	2	1	2	0	0	4	1	1	0	0	1.06	1714	65.83	234.25	85	256	22.7	3.38	6.9	68.3	-3.24711	0	1	2	26	9885.5
11125	2	22	1	3	2	3	3	0	1	1	3	0	0	0	0	0.02	1501	46.97	198.05	239	99	0.5	4.31	5.98	71.6	-3.24448	0	1	2	19	53792.5
7053	2	44	1	3	2	1	3	1	1	3	3	0	0	0	0	0.16	1457.41	39.32	236.16	302.14	31.72	3.27	3.67	4.17	85.19	-3.24429	1	1	2	12	41525.8
4082	2	62	2	3	1	2	2	0	2	0	3	1	0	0	0	0.57	848.62	45.15	99.91	158.29	132.43	21.18	2.72	5.65	81.61	-3.24377	0	1	1	1	38329.8
18230	2	46	1	3	2	1	1	2	2	1	3	1	0	0	0	1.34	1759	61.12	243.28	182	152	11.6	2.87	6.41	79.4	-3.24211	1	1	2	20	13252.1
24648	1	53	2	4	1	1	1	2	1	0	3	1	0	0	0	1.74	871	14.64	103.6	351	4213	12.8	4.62	3.4	5.9	-3.23828	0	1	1	41	17490.2
18514	1	53	2	3	2	1	2	1	1	1	2	0	1	0	0	0.24	803	41.77	68.35	87	985	22.8	4.25	7.23	46.3	-3.23818	0	1	2	14	6415.6
24928	1	44	1	1	1	1	1	1	0	2	3	0	0	0	0	0.47	1175	56.28	110.81	125	157	8.9	2.07	9.59	72.7	-3.23489	0	1	1	38	13423
4828	2	67	2	4	1	1	2	0	0	2	3	1	0	0	0	0.02	629.2	13.13	85.33	514.46	463.32	76.48	5.19	1.61	24.43	-3.23099	1	1	1	9	9074.32
29698	1	54	2	2	1	2	3	2	2	1	3	0	0	0	0	0.12	1693	94.19	83.95	439	995	47.3	1.56	3.52	62	-3.23092	0	1	1	34	17745.9
27527	2	81	2	3	1	1	1	0	1	1	2	0	0	0	0	0.18	1217	31.84	174.08	99	80	74.6	3.46	5.74	47.2	-3.23023	0	1	2	35	13067.1
25444	2	43	1	4	1	3	2	2	2	1	4	1	1	0	0	1.16	1459	60.87	116.82	51	47	7.6	2.21	7.23	93.4	-3.22839	0	1	2	42	13123.4
81	1	30	1	3	3	1	3	0	2	3	3	0	0	0	0	0.36	984.83	37.84	132.73	99.35	66.99	46.78	5.54	4.13	53.24	-3.22817	0	1	2	12	48890.6
26291	2	22	1	3	1	1	2	2	2	3	4	0	0	0	0	0.06	1854	42.19	303.79	149	642	35.7	5.41	4.18	48.8	-3.2273	0	1	2	37	13219.7
15330	2	25	1	4	3	3	3	0	2	0	2	0	0	0	0	0.24	1441	45.4	120.91	134	699	14.8	3.69	6	67	-3.22596	0	1	2	25	5544.84
17641	2	49	1	4	1	1	2	0	1	1	4	1	0	0	0	1.72	974	44.11	124.78	108	150	54.6	2.65	4.36	74.5	-3.22561	1	1	1	27	10481.8
1952	1	70	2	1	1	1	2	0	0	1	2	0	0	0	0	0.19	1112.27	40.78	198.7	257.75	123.42	24.98	3.08	7.51	59.63	-3.22476	0	1	2	6	2452.97
16834	2	39	1	2	3	1	3	0	2	0	2	1	0	0	0	0.2	2406	45.48	339.93	78	265	25.2	4.38	6.21	63	-3.22241	0	1	1	24	18475.3
30562	2	49	1	3	3	1	3	1	2	1	3	0	0	0	0	0.09	796	28.1	114.85	68	597	19.8	5.15	3.83	68.8	-3.22172	0	1	2	34	82965.9
22619	2	43	1	3	2	1	2	1	2	2	2	0	0	0	0	0.03	1648	42.27	234.09	382	391	14.3	4.72	5.05	53.7	-3.22167	0	1	2	31	10072.6
3143	2	40	1	4	1	2	2	0	0	0	4	1	0	0	0	0.58	1153.11	41.08	119.25	112.05	64.97	65.6	3.57	6.82	44.67	-3.22137	1	1	1	6	6605.67
29803	1	75	2	3	1	1	2	2	2	0	3	1	0	1	0	0.52	898	42.46	96.18	327	117	19.8	2.2	9.66	54.3	-3.22098	0	1	2	29	3683.2
18271	2	73	2	3	1	2	2	0	1	1	2	1	0	0	0	0.14	1135	37.11	145.83	491	1591	34.2	2.17	4.27	47.3	-3.21696	0	1	1	21	19031.1
17137	2	52	2	1	1	3	2	0	0	0	3	0	0	0	0	0.23	782	33.89	98.82	129	1130	109.4	1.65	3.25	42.9	-3.21653	0	1	1	28	6372.07
13679	2	33	1	1	2	1	2	2	2	0	2	0	0	0	0	0.16	1194	40.78	155.83	362	174	17.4	2.19	5.06	82.2	-3.21547	1	1	1	25	3118.81
1525	2	72	2	3	2	2	3	0	1	1	3	1	0	0	0	0.95	763.24	33.83	154.67	404.31	167.69	36.29	3.76	3.56	62.63	-3.21145	0	1	2	5	19743.9
8150	1	41	1	4	1	3	2	2	2	0	2	0	0	0	0	0.2	885.6	53.97	107.48	0.57	0	25.71	3.75	10.63	50.64	-3.21106	0	1	2	9	8941.89
10090	2	57	2	4	2	3	2	0	1	0	4	1	0	0	0	1.12	1671	25.31	335.51	61	165	109.1	4.57	4.31	26.8	-3.21067	0	1	1	21	8337.59
25039	2	77	2	3	2	1	3	0	1	0	2	1	0	0	0	0.26	1475	49.45	150.74	117	93	18.8	2.18	8.37	76.6	-3.2088	0	1	2	39	27392.8
29452	1	36	1	3	2	1	1	0	0	0	4	1	0	0	0	0.27	2005	39.76	236.63	249	163	2.7	6.58	3.57	63.5	-3.20751	0	1	2	34	16845.7
13685	1	35	1	3	3	1	3	0	1	3	2	0	0	0	0	0.07	1152	44.32	135.48	257	248	26.3	2.92	5.02	75.9	-3.19845	0	1	1	19	17623.7
17843	2	67	2	5	1	2	3	2	0	2	3	0	0	0	0	0.55	1040	39.19	123.03	131	168	58.5	2.41	7.42	55.5	-3.19796	1	1	2	24	32021.1
12533	1	20	1	3	1	3	2	0	2	3	4	0	0	0	0	0.14	1416	37.54	249.44	87	534	42.8	2.43	5.76	71.8	-3.1975	0	1	1	14	8620.4
9303	2	74	2	4	1	2	2	1	2	0	4	1	0	0	0	1.25	1074.02	42.55	160.5	157.34	139.97	50.42	4.27	4.15	61.16	-3.19741	0	1	2	12	3088.2
7805	2	36	1	3	2	1	2	2	2	1	4	0	0	0	0	3.42	1299.89	26.78	155.64	326.62	257.11	95.51	2.77	3.41	42.71	-3.19419	1	1	2	1	17824.6
27937	2	55	2	3	2	1	3	2	1	1	2	0	0	0	0	0.13	993	40.92	109.22	317	51	2.6	4.728	10.79	35.6	-3.19051	0	1	2	32	25922.7
6810	2	31	1	1	1	3	3	0	1	0	2	0	0	0	0	0.12	934.43	37.32	101.86	528.63	61.21	21.87	3.29	4.26	67.33	-3.18975	1	1	2	6	4332.3
25156	1	22	1	4	2	3	2	0	2	3	2	0	0	0	0	0.02	2256	30.29	395.86	164	317	73.2	5.14	4.08	36.7	-3.18974	0	1	1	36	21487.6
6283	1	79	2	1	1	1	1	0	0	0	3	1	0	0	0	0.53	1577.25	41.32	256.1	386.05	196.49	21.49	2.65	8.02	56.45	-3.18957	0	1	1	3	1283.14
24195	2	46	1	3	1	1	3	0	2	0	3	0	0	0	0	0.12	2020	59.27	200.66	49	343	31.5	5.08	4.18	67.7	-3.18818	1	1	1	42	47372.9
18350	1	50	1	3	2	1	3	1	2	0	3	0	0	0	0	0.05	1007	57.65	121.72	326	43	14.3	3.45	5.83	72.5	-3.18804	0	1	2	23	46538.7
267	1	54	2	3	3	1	3	1	2	1	3	1	0	0	0	0.4	1364.27	62.99	23.69	333.53	29.19	32.25	2.52	6.79	65.02	-3.18702	0	1	2	4	23123.3
12874	2	85	2	3	2	2	3	0	0	0	3	0	0	0	0	0.64	874	33.76	132.43	538	1943	29	2.15	5.13	38.9	-3.18494	0	1	2	24	12702.4
24755	2	79	2	3	1	2	2	1	0	0	3	1	0	1	0	0.31	1104	67.27	157.71	414	623	44	2.21	3.44	68.4	-3.18317	0	1	1	37	12218
17515	2	71	2	3	1	1	2	0	1	1	3	1	0	0	0	0.1	1048	41.09	123.76	179	151	44.9	1.58	8.04	66.7	-3.17851	0	1	1	18	11592.9
24407	2	53	2	3	3	1	3	1	2	3	2	0	0	0	0	0.03	1520	52.4	191.65	371	75	4.5	3.32	6.75	71.3	-3.17843	0	1	2	30	18292.5
13513	2	40	1	1	1	1	2	2	2	0	3	0	0	0	0	0.28	1516	32.11	184.16	258	577	47.6	2.73	10.03	29.7	-3.17797	0	1	2	17	1971.64
880	2	24	1	3	1	1	3	1	2	0	3	0	0	0	0	1.91	552.02	31.78	95.23	717.23	717.23	53.28	2.99	3.13	38.25	-3.17787	0	1	1	11	40348.5
4133	2	40	1	1	1	1	2	1	1	2	3	0	0	0	0	0.05	1234.38	55.43	178.83	432.64	91.72	40.77	3.12	5.03	58.93	-3.17711	0	1	1	4	11831.5
18291	1	21	1	4	1	3	1	0	1	3	4	1	0	0	0	1.39	1354	31.85	178.5	51	63	117.6	3.21	4.17	40.7	-3.17675	0	1	1	27	6697.37
6711	2	84	2	3	2	2	3	2	2	1	3	1	0	0	0	0.51	1010.76	36.15	174.42	207.04	53.89	85.45	2.86	6.3	40.9	-3.17634	0	1	1	8	9477.71
18189	1	66	2	4	1	2	2	2	2	0	1	1	0	0	0	0.5	1167	26.99	106.79	308	3699	22.2	1.69	5.43	31.7	-3.17544	0	1	1	21	2969.43
14925	1	34	1	3	1	1	1	2	2	1	3	1	0	0	0	0.04	1903	66.03	272.11	85	567	12.8	3.87	4	87.2	-3.17534	1	1	2	23	14530.7
26007	2	24	1	1	1	1	2	1	2	1	1	0	0	0	0	0.12	1580	48.87	220.77	123	297	20.1	3.75	7.57	63.7	-3.17524	1	1	2	40	5400
26992	2	33	1	3	3	3	1	1	2	2	2	0	0	0	0	0.01	790	28.4	116.91	175	792	94.6	4.04	3.37	32.4	-3.17364	0	1	2	41	13456.3
11292	2	74	2	1	1	2	2	2	0	0	4	0	1	0	0	1.23	878	38.13	86.54	311	30	0	3.37	3.57	98	-3.17363	0	1	2	15	2403.5
5789	2	69	2	1	1	2	2	0	2	0	2	1	0	0	0	0.49	1008.05	41.64	153.65	297.8	139.04	73.91	3.82	3.46	49.58	-3.17268	0	1	1	4	1129.99
2672	1	29	1	4	1	3	3	0	2	0	4	0	0	0	0	0.24	1679.19	40.99	197.97	94.27	13.06	40.39	4.5	6.14	59.67	-3.17068	0	1	2	11	5190.43
25119	1	40	1	3	1	2	1	2	2	1	2	0	0	0	0	0.02	1331	43.49	228.9	96	630	21.2	5.7	8.56	34	-3.16795	1	1	2	31	28893.1
11032	2	59	2	3	2	1	3	0	1	1	4	0	0	0	0	1.79	1357	53.17	150.59	206	191	12.4	3.39	6.72	74.7	-3.16558	0	1	1	17	33757.3
12382	1	46	1	3	3	1	3	0	0	3	3	0	0	0	0	0.08	1504	45.46	175.28	126	762	24.4	5.7	4.8	52.1	-3.16548	0	1	2	26	40804.6
13922	2	53	2	5	1	1	2	2	2	0	4	1	1	0	0	0.36	1435	38.9	196.46	346	161	11.7	4.61	8.33	45.1	-3.16516	0	1	2	26	13781
15537	2	45	1	4	2	2	2	1	2	1	3	0	0	0	0	0.25	1383	38.77	157.51	120	174	48.6	6.04	5.33	40.8	-3.1647	0	1	1	16	5231.2
20486	1	44	1	4	1	1	1	2	2	0	4	1	0	0	0	0.27	1887	68.06	231.59	68	101	36.7	4.42	5.36	68.1	-3.16442	0	1	1	16	4280.47
23958	2	61	2	4	1	2	1	1	2	0	4	1	1	1	0	0.32	1263	46.27	146.8	250	182	5.1	3.29	7.67	71.7	-3.16436	0	1	1	42	12039.3
14166	2	77	2	1	1	1	1	0	0	1	3	1	0	0	0	0.42	1548	48.5	199.47	221	383	22.1	3.63	6.97	61.2	-3.16337	0	1	2	17	1392.45
19897	1	23	1	1	1	3	2	2	2	1	4	1	0	0	0	3.92	1235	60.32	153.79	116	361	14.3	2.32	9.96	66.6	-3.16307	0	1	1	15	21359.4
16328	2	23	1	3	1	1	1	0	2	0	2	0	0	0	0	0.31	886	33.32	129.07	292	1074	60.5	2.82	4.08	49.8	-3.16182	1	1	2	24	15707.6
28884	2	65	2	4	2	1	2	1	1	1	2	1	0	0	0	0.32	1475	47.65	197.18	230	446	8.1	4.54	4.83	72.4	-3.1618	0	1	2	41	3966.36
646	2	45	1	2	1	2	3	2	2	1	4	0	0	0	0	0.06	1176.56	34.13	159.31	484.02	104.83	29.15	4.15	4.6	55.99	-3.16149	1	1	1	6	54534.1
28023	1	26	1	5	2	1	2	0	1	1	4	0	0	0	0	3.01	1880	57.97	255.65	516	105	10.4	3.45	6.01	63.5	-3.15925	0	1	1	38	57753.4
20182	1	52	2	4	1	3	2	2	2	1	2	0	0	0	0	0.22	3995	69.6	391.67	6	8	4.4	0.75	9.32	104.5	-3.15913	0	1	2	20	4626.01
17783	1	56	2	4	1	1	3	2	1	0	3	0	0	0	0	0.86	1274	49.37	174.39	273	328	19.4	2.05	8.76	65.6	-3.15757	0	1	2	15	27585.5
21043	1	31	1	4	1	1	1	0	2	0	4	1	1	0	0	1.51	1362	59.19	186.53	138	437	34.3	3.62	8.85	46.6	-3.15747	0	1	2	33	6201.34
28742	2	61	2	1	3	2	3	0	1	1	3	1	0	0	0	0.31	842	47.21	53.34	222	809	40.6	3.89	5.03	53.5	-3.15621	0	1	2	36	1422.15
22943	1	60	2	3	1	1	1	2	2	1	3	1	0	0	0	0.69	1396	54.8	100.82	22	0	0.4	2.49	14.03	59.2	-3.15525	0	1	2	31	6032.68
22982	1	24	1	3	1	1	3	2	2	1	3	0	0	0	0	0.07	1819	54.94	261.45	307	110	13.2	4.16	7.02	60.7	-3.15522	1	1	2	34	63905.2
5838	1	24	1	3	2	1	2	2	0	0	2	0	0	0	0	0.12	1658.64	32.3	306.24	216.87	100.62	60.01	5.24	3.94	47.03	-3.15445	0	1	2	10	21429.7
5799	1	32	1	3	2	1	2	2	2	2	3	0	0	0	0	0.02	1023.25	44.21	96.17	146.09	49	21.67	3.96	7.76	63.43	-3.15427	0	1	2	7	13916.6
2941	2	23	1	4	1	2	2	0	1	1	4	0	0	0	0	0.06	1961.66	38.39	306.15	87.62	32.05	12.01	5.95	6.46	61.04	-3.1542	0	1	2	2	5642.74
19159	2	43	1	1	1	1	1	0	1	0	4	0	0	0	0	0.37	1535	53.96	217.49	186	259	22.4	2.98	5.68	80.3	-3.15371	1	1	2	28	1467.86
11108	1	34	1	3	3	1	3	0	1	1	4	0	0	0	0	0.34	1743	61.29	192.7	75	75	8.6	1.54	7.93	98.2	-3.15244	0	1	1	14	12455.2
1729	2	64	2	4	1	3	2	0	0	1	4	1	1	0	0	0.17	729.03	41.2	112.48	124.62	101.9	136.68	2.31	3.55	39.08	-3.15161	0	1	2	8	4679.56
26432	1	48	1	4	1	1	3	2	2	1	2	0	0	0	0	0.11	1459	54.39	230.84	84	61	132.9	0.85	4.19	55	-3.15073	0	1	1	37	4669.63
27480	1	63	2	1	2	1	2	2	2	0	2	1	1	1	1	0.1	1447	56.83	151.69	150	150	12.1	2.67	8.44	76.2	-3.14981	0	1	2	38	3107.3
7748	2	45	1	3	1	1	1	2	1	1	4	0	0	0	0	0.77	1935.01	43.83	282	270.61	77.82	10	5.6	7.08	50.77	-3.14947	1	1	2	5	25462.5
18974	1	22	1	4	1	3	2	1	1	0	2	1	0	0	0	2.02	1185	39.48	156.88	373	207	18.5	2.64	6.58	70.6	-3.14908	0	1	1	24	18505.2
24972	1	32	1	1	1	1	2	2	1	0	3	0	0	0	0	0.18	789	16.52	103.64	200	2096	27.8	5.06	2.4	47.2	-3.14842	1	1	2	40	5625.93
14819	2	62	2	3	3	3	3	2	2	0	2	0	0	0	0	0.06	1663	41.35	196.86	132	387	7.1	4.99	4.48	78.3	-3.14667	0	1	2	18	12366.5
20547	1	72	2	3	2	1	2	1	2	0	4	1	0	0	0	0.21	954	59.18	101.48	347	125	17.9	2.15	6.82	77.4	-3.14561	0	1	2	22	20689.1
22525	1	54	2	5	1	1	3	2	0	0	3	1	1	0	0	0.4	1764	54.54	266.2	64	424	21.4	3.01	8.24	69.5	-3.14508	0	1	1	31	85677.6
12570	1	55	2	3	2	1	3	1	2	0	4	0	0	0	0	0.05	1172	35.9	132.56	290	630	16.1	6.46	3.96	48.6	-3.1444	1	1	2	21	40588.3
15526	1	46	1	3	2	3	2	0	1	1	2	0	0	0	0	0.04	1411	47.59	187.33	331	63	0.8	1.5	5.86	102.1	-3.14393	1	1	1	22	41508.3
24982	2	29	1	1	1	3	2	2	2	0	3	0	0	0	0	0.07	1705	75.38	153.05	226	95	1.5	4.05	7.18	73.4	-3.14383	0	1	2	37	33392.6
26770	2	23	1	4	2	3	2	2	2	1	4	0	0	0	0	0.85	1099	46.36	93.51	379	273	1.3	3.43	7.31	67.2	-3.14365	0	1	2	31	4472.41
6414	1	67	2	4	1	2	2	0	2	0	4	1	0	0	1	0.46	1039.34	54.94	109.43	59.74	11.66	14.73	4.56	4.65	87.58	-3.1409	0	1	2	5	2096.96
4844	2	44	1	4	2	1	3	2	2	1	3	1	0	0	0	0.74	1045.62	34	127.19	201.69	147.31	54.11	5.04	3.81	54.4	-3.14029	0	1	1	9	11134.1
19810	2	74	2	3	2	1	3	1	1	0	4	1	0	0	0	0.26	938	39.44	119.68	142	474	14	3.63	4.68	85.1	-3.13953	1	1	1	23	8952.83
17742	1	49	1	3	3	1	1	2	2	2	3	0	0	0	0	0.09	2266	60.44	329.38	127	158	3.5	1.63	10.49	80.7	-3.13927	1	1	1	14	9164.76
25457	2	56	2	4	1	1	3	0	0	1	4	1	0	0	0	0.85	1500	56.47	160.05	97	915	27.8	1.64	8.7	67.3	-3.13784	0	1	1	37	24343.4
21974	2	62	2	3	3	1	3	0	1	0	4	1	0	0	1	0.83	917	50.54	64.71	278	118	4.3	2.92	4.24	98.6	-3.13769	1	1	1	33	27586.2
27648	2	34	1	3	3	3	3	0	2	1	2	0	0	0	0	2.13	1499	76.02	190.13	78	272	10.6	4.53	5.19	82.1	-3.13501	0	1	1	35	15618
16637	2	75	2	3	1	2	2	1	2	1	1	1	0	0	0	0.34	1377	56.22	230.07	363	525	24.7	2.93	6.32	62.1	-3.13496	0	1	1	19	14126.4
15095	2	37	1	3	3	1	2	2	1	1	2	1	0	0	0	1.9	1954	91.31	204.17	83	173	8.6	4.47	5.11	85.7	-3.13458	0	1	2	18	16262.2
16481	1	57	2	4	3	1	3	1	2	2	2	1	0	0	0	0.28	1866	71.2	200.11	78	116	9.9	4.28	6.91	76.8	-3.13304	0	1	2	26	2857.24
16270	2	41	1	1	2	2	3	2	2	1	3	0	0	0	0	1.31	1436	54.07	168.96	327	620	10.4	2.33	7.21	71.7	-3.13265	0	1	2	17	4181.5
30189	2	81	2	3	2	2	2	1	2	3	3	1	1	0	1	0.05	1091	35.39	160.81	400	1173	45.8	3.97	3.86	42.4	-3.13224	0	1	2	33	11694.1
23641	2	50	1	4	1	2	2	0	2	1	3	0	0	0	0	0.21	1225	61.96	94.06	172	294	5.2	2.74	7.2	85	-3.13151	0	1	2	37	5290.18
8573	1	67	2	4	3	1	2	1	2	0	4	1	1	0	1	0.21	825.72	31.76	84.87	224.22	62.39	87.39	4.52	3.38	43.38	-3.12964	0	1	2	7	1964.83
18026	2	33	1	3	1	1	3	0	1	3	3	0	0	0	0	0.31	576	37.3	21.44	253	126	6.3	3.97	2.44	100.1	-3.12915	1	1	2	23	25174.4
10330	2	71	2	1	1	2	2	1	1	0	3	1	0	0	0	2.02	1022	48.54	149.91	70	117	66.1	2.46	5.97	68.5	-3.12842	1	1	2	15	2235.13
737	2	22	1	4	3	3	1	0	1	1	2	0	0	0	0	0.12	1575.4	69.83	190.24	487.56	88.3	38.46	1.49	6.21	69.35	-3.12656	0	1	2	4	4100.02
3266	1	78	2	3	1	1	2	1	2	0	3	0	1	0	0	0.65	1163.25	50.92	181.51	458.31	13.85	53.9	2.21	6.66	53.12	-3.12552	0	1	1	11	13176
10168	1	70	2	1	1	1	2	2	2	0	2	0	0	0	0	0.18	1275	36.95	151.24	284	351	5.7	4.42	4.75	76.4	-3.12316	0	1	1	25	595.079
16963	1	76	2	4	1	1	2	1	2	0	1	0	0	0	0	0.07	1313	69.57	137.59	28	291	8.1	0.92	8.78	100.6	-3.12248	0	1	1	27	15133.8
14965	1	53	2	3	1	3	2	2	1	0	2	1	0	0	1	1.8	1497	36.62	217.15	315	37	72.3	2.16	4.52	64.4	-3.12222	0	1	1	21	30595.8
8353	1	70	2	1	1	2	2	1	1	3	4	1	0	0	0	0.18	1213.3	55.28	121.06	58.84	45.84	27.6	2.65	10.4	63.68	-3.12162	0	1	1	6	1317.35
1462	1	27	1	1	1	1	3	1	2	1	3	0	0	0	0	0.11	1880.76	46.01	290.27	131.1	54.36	19.95	5.94	4.52	68.01	-3.11976	0	1	2	2	6027.74
23271	2	34	1	3	3	1	3	0	1	3	3	0	0	0	0	0.1	1162	65.54	128.88	144	102	43.4	2.12	9.44	60	-3.11938	0	1	1	30	15395.3
20684	2	70	2	3	1	1	2	0	1	0	4	0	0	0	0	0.37	1024	27.42	122.77	265	2273	19.4	4.64	4.34	39.5	-3.11857	0	1	1	14	20967.6
13127	2	32	1	3	1	2	2	0	2	1	3	0	0	0	0	0.84	2233	54.16	336.94	66	123	15	3.8	9.49	63.9	-3.11822	0	1	2	18	35865.4
19489	1	85	2	3	1	1	2	0	0	1	2	1	0	0	0	0.33	640	38.03	83.18	348	25	8.2	0.8	15.6	44.7	-3.11815	0	1	2	21	2216.9
13555	2	41	1	3	3	1	3	0	0	0	4	0	0	0	0	0.57	1419	63.68	128.36	119	99	3.7	2.08	7.7	96.5	-3.11674	1	1	2	22	57579.1
24660	2	44	1	4	1	3	2	2	1	0	4	1	0	0	0	0.03	1537	52.69	84.17	357	288	84.9	2.54	5.42	41.4	-3.1166	0	1	1	42	4031.83
14889	2	42	1	2	1	1	2	0	0	0	2	0	0	0	0	0.01	1334	57.79	203.26	199	100	30.7	3.48	6.59	68.9	-3.11545	0	1	2	28	12735.8
16149	1	36	1	3	1	1	2	2	2	0	4	0	1	0	0	0.36	2066	72.44	317.59	21	31	4.1	3.12	9.81	79.5	-3.11406	1	1	1	26	17624.5
20889	1	61	2	3	1	1	1	0	0	0	4	1	1	0	1	1.26	1003	50.35	149.74	514	176	30.6	1.92	8.22	55	-3.11256	0	1	2	20	18688.1
11360	2	22	1	1	1	1	1	1	2	0	2	0	0	0	0	0.07	1801	52.19	242.1	115	309	21.5	3.26	6.61	78.2	-3.11205	1	1	2	25	2909.25
16364	2	46	1	1	1	2	1	0	2	1	4	1	1	0	0	0.63	636	31	103.17	486	3757	50.5	1.42	3.13	25.1	-3.11038	1	1	2	22	16992
23042	1	36	1	3	2	1	3	0	1	3	2	0	0	0	0	0.07	1860	59.84	215.67	150	221	14.3	2.41	9.54	72.1	-3.10891	0	1	2	34	68789.9
7552	2	64	2	3	1	2	1	1	2	0	4	1	1	1	0	1.4	1126.77	46.04	140.29	193.26	44.17	20.36	4.78	3.96	80.22	-3.10828	1	1	1	8	24862.4
4465	2	23	1	3	2	3	2	0	2	1	3	0	0	0	0	0.12	1426.07	60.08	187.78	345.43	125.13	42.42	4.99	3.92	55.21	-3.10791	0	1	1	1	41216.5
25375	2	37	1	1	1	1	1	0	0	0	2	0	0	0	0	0.04	1747	65.24	223.54	277	520	10.9	1.96	9.41	67.4	-3.10736	0	1	2	42	5309.12
8727	1	81	2	1	1	1	2	1	2	0	4	1	0	0	0	0.1	1223.79	43.24	189.91	243.27	85	10.74	2.25	6.57	91.58	-3.10383	0	1	1	4	1311.21
22952	1	45	1	3	2	1	2	1	2	1	3	0	0	0	0	0.02	1711	62.47	219.13	156	443	37.4	3.47	5.34	70.8	-3.1024	0	1	1	39	18415.3
20102	2	80	2	1	1	2	1	0	0	2	2	0	0	0	0	0.18	1559	36.56	166.63	120	120	55.3	4.03	4.61	66.5	-3.10132	0	1	2	27	2201.68
6670	2	52	2	1	1	1	2	0	0	0	3	0	0	0	0	0.05	962.26	48.25	109.53	467.61	386.83	29.59	1.68	11.07	40.23	-3.09978	1	1	2	3	1959.85
3721	1	26	1	1	1	3	2	0	2	0	3	0	0	0	0	0.47	1720.43	36.33	268.5	553.88	95.78	60.87	4.2	4.67	36.54	-3.09722	0	1	1	10	7905.84
27050	2	83	2	3	3	2	3	0	1	3	2	0	0	0	0	0.08	1012	45.55	110.44	194	65	3	3.31	7.12	85.7	-3.09678	0	1	2	29	4438.06
6116	2	71	2	2	1	1	2	0	1	0	3	1	0	0	0	0.14	1139.95	51.34	120.52	388.77	200.16	5.92	4.12	6.35	67.27	-3.096	0	1	2	7	13359.8
22071	2	78	2	3	1	1	2	1	0	0	3	1	1	0	0	0.29	1521	53.06	210.5	152	196	13.6	4.35	5.44	80.1	-3.0943	0	1	2	34	23243.9
25011	1	46	1	2	2	3	3	0	2	0	3	1	1	0	0	0.79	3257	80.02	168.16	88	126	1.7	1.77	8.42	99.2	-3.09253	0	1	2	36	24667.2
16918	2	65	2	4	2	2	2	2	1	1	4	1	0	0	0	0.26	1080	51.06	109.31	354	202	0.2	3.13	3.19	102.7	-3.0925	0	1	1	16	8075.27
19817	2	30	1	2	1	3	2	0	2	1	1	0	0	0	0	0.03	1394	44.82	259.47	122	596	33.2	5.02	5.46	57.3	-3.0904	1	1	2	27	17415.2
27747	1	39	1	3	1	1	3	2	2	0	4	0	0	0	0	0.1	1597	75.58	253.05	24	3	0.2	1.45	11.62	89	-3.08983	0	1	1	37	70471.5
4241	2	25	1	1	3	1	3	0	0	3	2	0	0	0	0	0.89	1278.92	52.12	176.21	435.19	22.23	11.76	2.96	7.34	69.75	-3.08983	1	1	3	1	3707.2
2831	1	61	2	2	1	1	1	2	2	0	4	1	1	0	0	1.42	746.63	25.52	92.38	1058.18	36.84	10.81	3.87	3.44	49.29	-3.0896	0	1	2	9	14375.8
28355	2	76	2	3	1	1	1	0	0	1	3	1	0	0	0	0.15	662	28	106.79	83	539	78.8	2.74	2.47	75.3	-3.0891	0	1	2	34	11871
12680	2	53	2	3	1	2	1	2	0	1	4	1	1	0	0	0.85	1369	71.13	112.28	258	260	19.4	4.1	7.93	56.8	-3.08683	0	1	2	22	24042.9
19929	2	45	1	2	1	2	3	0	0	0	4	0	0	0	0	1.02	1446	41.2	216.37	88	247	64.9	4.29	5.07	56.1	-3.08682	1	1	1	28	28991.2
807	2	77	2	5	1	2	2	1	2	1	2	1	0	0	0	0.72	1403.08	43.91	251.93	186.71	89.39	54.64	3.6	4.71	68.13	-3.08667	0	1	2	9	5269.74
23828	2	70	2	3	2	1	2	0	0	1	3	1	0	0	0	0.68	1133	28.26	129.19	337	1536	30.8	4.94	3.87	42.4	-3.08536	0	1	2	32	14730.5
13517	2	52	2	3	2	1	3	2	1	0	4	0	0	0	0	0.13	1122	41.92	80.22	187	381	18	6.02	7.53	43.2	-3.08515	0	1	2	18	21259.8
21093	2	64	2	2	1	2	1	2	2	1	3	1	1	0	0	0.35	1996	75.5	188.82	34	95	24.9	3.68	6.03	85.6	-3.08342	0	1	1	35	7089.61
19705	1	26	1	3	1	1	2	2	2	0	3	1	0	0	0	0.53	2081	44.45	311.91	245	320	5.5	4.54	5.7	74.7	-3.08293	0	1	1	27	41601.2
23675	2	63	2	4	1	1	3	0	2	0	4	1	1	1	0	0.08	533	32.13	79.08	400	11	78	0.62	9.05	46	-3.08243	0	1	1	41	10074.4
22957	1	33	1	4	1	1	2	0	0	0	3	1	0	0	0	0.25	1724	60.64	160.29	114	63	11.9	5.13	8.38	59.9	-3.08185	0	1	2	33	4734.86
26061	2	31	1	4	2	3	2	2	2	1	4	1	0	0	0	1.41	2014	67.87	284.74	181	622	18.8	2.69	6.46	79.6	-3.08179	0	1	1	41	7003.46
9968	2	84	2	3	1	2	1	1	1	0	2	1	0	0	0	2.62	1338	50.31	187.06	186	136	9.9	4.02	6.45	79.1	-3.08063	0	1	2	20	12838.7
21360	2	44	1	3	2	1	3	2	2	0	3	0	0	0	0	0.2	1995	50.49	295.27	156	213	16.1	2.59	8.69	76.2	-3.08053	0	1	2	34	23999.1
27671	2	62	2	3	1	1	3	1	0	1	2	1	0	0	1	1.64	1099	57	130.64	417	987	22.9	2.7	6.18	59.4	-3.08034	1	1	1	38	30358
7395	2	35	1	3	1	1	3	0	0	3	3	0	0	0	0	0.66	1289.15	43.75	212.26	473.36	38.89	17.22	4.53	5.92	57.87	-3.07995	1	1	1	1	37296.6
31065	1	21	1	3	2	3	3	0	1	3	3	0	0	0	0	0.09	2397	68.73	192.82	155	39	6.6	4.96	5.29	82.4	-3.07866	0	1	2	29	10697.1
3770	2	31	1	2	3	1	3	2	2	3	3	0	0	0	0	0.34	1207.49	38.96	126.12	231.08	59.37	27.17	3.85	7.77	61.03	-3.07833	0	1	2	8	20360.9
7393	1	56	2	4	1	3	2	0	2	0	3	1	0	0	0	0.89	1227.08	21.26	256.2	193.78	1.09	151.92	0.53	6.96	28.8	-3.07804	0	1	2	4	13339.4
21978	2	84	2	3	1	2	2	1	2	1	3	1	0	0	0	0.23	1707	65.1	167.47	356	212	13.7	3.72	6.92	66.1	-3.0761	0	1	2	35	6784.03
4318	2	58	2	5	1	2	1	0	0	0	4	0	0	0	0	0.52	1794.33	32.06	371.31	266.98	239.91	98.23	4.07	3.63	38.08	-3.07592	1	1	2	12	14688.3
8629	2	47	1	1	1	1	2	0	0	0	2	1	0	0	0	0.14	916.63	39.95	128.86	1220.55	1063.48	27.4	1.82	4.32	29.63	-3.07567	0	1	2	6	1841.08
17856	2	56	2	3	2	1	3	2	2	0	2	0	0	0	0	0.07	1480	37.49	119.97	188	445	14.3	6.49	4.09	62	-3.0737	1	1	2	24	45498.6
29593	2	59	2	3	3	1	3	0	1	3	2	0	0	0	0	0.61	1346	39.34	190.38	138	272	22.2	4.24	5.47	76.9	-3.07323	0	1	1	42	44164
25201	2	20	1	4	2	3	1	0	0	0	3	1	0	0	0	1.11	1730	44.95	241.42	100	207	17.2	3.98	4.73	90.4	-3.07274	0	1	2	41	21690.9
14831	1	30	1	1	1	1	2	0	1	0	4	1	0	0	0	0.49	1232	44.72	127.82	214	277	9.7	5.02	8.57	52.5	-3.07238	0	1	1	15	12046.5
3920	1	85	2	3	1	1	1	1	0	0	2	1	0	0	0	0.27	1011.38	56.73	127.32	150.69	38.53	25.44	2.34	10.85	63.25	-3.07156	1	1	1	11	6300.84
10413	2	41	1	3	1	1	2	2	2	0	2	1	0	0	0	0.39	1993	73.02	142.31	75	116	22.5	5.42	9.89	43.4	-3.07014	0	1	1	26	23231.5
30829	1	64	2	3	1	1	2	1	2	0	3	1	1	0	0	0.42	735	33.84	71.06	147	1123	118.5	1.51	5.66	32.4	-3.06853	0	1	2	33	25373.8
1201	2	48	1	4	1	2	1	0	0	0	4	0	0	0	0	0.52	1541.03	101.06	171.4	221.73	68.54	11.42	3.15	4.78	97.35	-3.06657	1	1	2	4	6494.62
22480	1	61	2	1	1	1	1	0	2	1	4	0	0	0	0	0.48	2740	52.09	262.9	257	303	8.4	3.11	6.4	83.7	-3.06432	0	1	2	40	1442.66
25604	2	83	2	3	1	2	2	0	0	0	2	0	0	1	1	0.13	1043	21.44	176.4	307	1365	126.4	2.26	2.71	26.1	-3.06123	0	1	2	34	7614.76
19096	1	84	2	4	1	1	3	0	0	0	3	0	1	0	0	0.67	761	30.73	105.86	175	272	104.8	2.82	4.43	47.5	-3.06104	0	1	2	26	3363.25
2553	1	40	1	3	1	1	3	0	2	0	2	0	0	0	0	0.08	1890.68	62.33	231.48	202.7	68.56	14.87	2.33	7.83	85.91	-3.05926	0	1	2	12	20911.2
1033	2	45	1	4	1	2	1	2	2	1	2	0	0	0	0	0.83	1226.45	47.95	101.62	262.65	56.51	14.9	4.6	5.32	75.71	-3.05807	0	1	1	7	3983.47
27216	2	27	1	2	2	3	2	0	1	3	3	0	0	0	0	0.19	1083	59.84	132.61	311	41	1.3	1.3	10.67	80.6	-3.05803	0	1	2	41	12047.7
9703	2	55	2	3	2	1	3	1	2	0	4	1	0	0	0	0.9	933.86	33.23	100.34	123.63	53.32	9.15	7.17	4.11	69.13	-3.05738	0	1	2	8	28657
23904	2	51	2	4	2	1	3	2	1	1	2	0	0	0	0	0.28	1292	36.73	121.14	234	2074	10.7	5.76	4.56	41	-3.0567	0	1	2	37	23329.3
13507	1	57	2	3	3	1	3	0	2	2	3	1	0	0	0	0.2	1063	47.62	88.08	74	180	90.3	4.2	4.26	51	-3.05545	0	1	1	23	32171.8
7419	1	64	2	3	1	1	2	0	1	2	4	0	0	1	0	0.1	660.29	23.01	57.74	796.95	591.29	76.73	3.17	2.73	30.59	-3.05248	1	1	2	3	24998.8
18894	2	61	2	3	3	1	3	0	2	1	4	1	0	0	0	0.08	1187	48.7	124.38	151	664	70	2.16	7.1	53.6	-3.05238	0	1	2	21	20732
30141	2	73	2	3	3	1	3	1	1	0	2	1	0	0	0	0.21	890	33.47	160.09	394	3761	30.7	2.16	4.08	32.8	-3.04689	0	1	1	35	14753.4
12213	1	59	2	2	1	3	3	1	2	0	2	0	0	0	0	0.24	2321	86.59	195.99	35	16	0	1.07	11.52	95.5	-3.04681	0	1	2	27	18047.7
27429	2	72	2	4	3	3	3	2	2	0	4	1	0	0	0	0.61	875	24.11	128.45	237	262	120.8	1.92	2.9	54.2	-3.04648	0	1	1	36	8891.5
19343	2	85	2	3	2	2	3	0	0	0	3	1	0	0	0	3.56	1089	56.25	172.26	234	258	94.5	1.52	5.16	59.8	-3.04597	0	1	2	26	10476
9117	2	56	2	4	1	1	2	0	1	0	3	0	0	0	0	0.09	777.37	25.28	118.87	205.43	180.96	112.13	5.31	2.57	30.63	-3.04485	0	1	2	7	8930.58
14037	2	25	1	3	2	1	3	0	1	1	3	0	0	0	0	0.7	1768	56.98	226.76	374	170	14	3.73	6.29	71.5	-3.04385	1	1	2	24	1296.98
8412	2	62	2	1	1	1	2	0	2	0	3	1	1	0	0	0.62	1035.04	54.35	92.79	246.4	130.29	6.15	5.1	6.93	66.54	-3.04202	0	1	1	4	1260.8
25847	2	59	2	3	1	1	2	1	0	2	3	1	0	0	0	0.18	762	84.25	38.98	135	320	13.8	2.617	7.92	84.2	-3.04126	0	1	1	29	21402.4
18116	2	71	2	1	1	1	2	1	0	0	3	1	1	1	0	0.28	1170	53.77	157.11	475	441	15.7	2.6	6.32	71.8	-3.03853	0	1	2	23	2944.41
22343	2	65	2	4	2	1	2	2	0	1	3	1	0	0	0	0.5	1263	54.79	107.81	479	132	9.5	2.65	5.53	84.8	-3.03578	0	1	2	30	3778.4
3688	1	35	1	4	1	1	2	0	2	0	2	0	0	0	0	0.12	1448.9	58.17	161.97	173.86	48.47	8.77	3.7	8.05	77.96	-3.03495	0	1	1	9	5074.64
9190	2	63	2	1	1	1	2	0	1	0	2	0	0	0	0	0.39	1045.37	36.15	141.83	787.7	569.65	37.35	3.32	5.44	37.36	-3.03431	0	1	2	6	511.618
28585	2	65	2	1	2	2	1	2	2	0	4	0	0	1	0	0.87	1296	64.14	108.28	202	198	15	2.22	8.14	84.6	-3.03403	0	1	1	34	2794.68
1243	2	45	1	1	2	1	3	2	0	0	4	0	1	0	0	0.36	1139.45	48.2	128.88	611.86	530.9	17.05	3.45	7.6	45.36	-3.03336	0	1	1	11	2593.71
29480	2	56	2	1	1	1	3	0	1	0	4	0	0	0	0	1.38	1763	39.59	298.69	132	556	56.5	3.82	3.97	68.7	-3.03328	0	1	1	34	3565.54
7066	2	39	1	3	2	2	2	2	2	1	4	1	0	0	0	0.32	1839.2	30.92	277.69	115.35	83.94	21.86	7.63	4.68	55.01	-3.03264	1	1	1	1	34508.5
31124	1	44	1	1	1	1	3	1	2	0	3	0	0	0	0	0.16	1232	43.81	125.45	241	3360	27.7	1.89	7.07	34.8	-3.03041	0	1	1	39	3021.42
3045	2	73	2	4	1	2	1	2	2	2	4	1	0	0	0	1.36	946.5	41.58	102.46	562.5	347.63	35.2	4.57	3.71	53.91	-3.02977	0	1	1	7	3872.08
12927	2	39	1	4	1	2	2	0	1	0	4	0	0	0	0	0.25	2214	60.64	305.06	157	114	13.4	4.55	6.32	77.9	-3.02922	0	1	2	16	5527.64
11102	2	49	1	4	1	2	2	2	2	1	3	1	0	0	0	0.03	1212	46.5	104.73	321	47	2.8	4.46	3.2	96.3	-3.02835	0	1	2	16	12028.9
14670	2	43	1	3	2	1	3	2	2	0	2	0	0	0	0	0.71	976	15.9	121.99	356	700	94	4.7	3.93	23	-3.02767	0	1	2	19	57291.7
23205	2	22	1	1	1	1	2	0	0	1	3	0	0	0	0	0.43	1275	48.07	203.7	333	2192	19.6	2.26	8.2	42.3	-3.02567	0	1	1	39	4307.95
1696	2	51	2	3	3	1	3	1	2	2	3	1	0	0	0	0.17	1215.71	37.58	181.26	524.44	276.72	34.49	6.41	3.78	39.11	-3.02458	0	1	1	5	39554.6
19880	2	72	2	1	1	1	1	0	0	0	2	0	1	0	0	0.38	1180	56.48	137.22	188	210	19.8	2.64	9.31	71.5	-3.02331	0	1	2	27	1805.06
12859	1	46	1	3	1	1	2	2	2	1	4	1	0	0	0	0.5	1349	45.6	222.54	89	692	34.9	3.72	5.65	73.1	-3.01986	0	1	2	20	11347.1
7351	2	32	1	4	2	3	2	2	2	0	4	0	0	0	0	0.89	1374.65	55.94	167.23	267.68	6.38	0.01	4.09	5.09	94.14	-3.01857	0	1	2	4	8263.78
21972	1	54	2	3	2	1	3	1	1	1	2	0	0	0	0	0.25	1694	54.86	153.12	236	494	5.3	3.36	6.2	85.7	-3.01441	0	1	2	32	30118.5
27641	2	56	2	3	1	2	2	0	0	0	4	1	0	0	0	0.29	1938	56.14	206.65	24	53	6	5.16	7.5	78.4	-3.01426	0	1	2	34	24508.6
2317	1	28	1	5	1	2	1	2	2	0	4	1	1	0	0	0.17	2233.55	35.83	426.97	370.02	211.91	52.02	3.72	4.45	62.22	-3.01383	1	1	1	11	40968.7
28609	2	20	1	1	1	1	1	1	0	1	2	0	0	0	0	0.05	1328	38.13	175.67	131	185	79	5.33	4.7	43.1	-3.01037	0	1	2	42	565.554
8340	2	22	1	3	2	1	2	2	1	1	2	0	0	0	0	0.16	1686.98	54.54	250.62	166.64	26.61	16.93	5.21	7.02	66.91	-3.00922	0	1	2	1	40250.2
14131	2	45	1	3	1	1	3	0	2	3	3	0	0	0	0	0.02	1282	67.59	121.53	144	110	13.1	3.1	6.98	90.6	-3.00893	0	1	1	19	31215.4
20166	1	69	2	3	1	2	1	2	2	0	3	0	1	0	0	1.63	1560	68.14	155.21	640	123	1.7	1.76	8.99	69.1	-3.00845	0	1	2	21	11013.9
18401	2	63	2	3	1	1	2	0	0	0	2	0	0	0	0	0.23	1442	47.8	200.13	424	445	34.3	3.54	6.38	55.9	-3.00765	1	1	2	23	25210.1
1913	1	60	2	3	1	1	2	1	2	0	2	0	0	0	0	0.2	1952.42	54.21	313.11	597.82	47.85	24.5	3.34	8.27	48.07	-3.00668	0	1	1	11	15341
6976	2	65	2	4	2	2	2	2	2	0	4	1	0	0	0	0.89	682.87	22.24	95.61	517.77	125.05	136.04	2.64	3.53	22.48	-3.00588	0	1	2	7	2308.55
8519	2	28	1	3	2	1	2	2	2	0	3	0	0	0	0	0.28	1225.1	35.36	193.15	278.93	146.99	69.4	5.29	5.16	38.59	-3.0056	1	1	2	1	33207.5
22444	1	78	2	1	1	1	2	2	2	0	2	0	0	0	0	0.32	1234	51.38	122.08	366	451	26	2.98	6.6	68.6	-3.00327	0	1	2	43	1687.98
28225	1	46	1	4	1	2	2	0	2	1	2	0	0	0	0	0.05	1107	38.31	145.5	618	64	2.5	3.53	4.31	82.9	-3.00322	0	1	1	38	8200.8
20995	2	81	2	3	2	1	2	1	1	1	2	1	1	0	0	0.03	1253	62.46	140.71	312	198	15.6	2.79	7.38	79	-3.00186	0	1	1	17	5557.11
26954	1	72	2	4	1	1	2	2	2	1	3	0	1	0	1	0.25	1765	46.63	235.95	179	509	7.8	4.75	6.36	73.2	-3.00126	0	1	2	41	2110.03
11384	2	69	2	2	1	2	2	2	1	0	3	1	1	0	0	0.09	1386	49.66	184.01	539	217	41.3	2.08	6.55	62.7	-3.00109	0	1	2	16	15663.4
10682	1	62	2	4	2	1	3	0	1	1	4	1	0	1	0	0.06	989	23.79	202.8	283	3905	25	4.53	2.61	28.8	-3.00086	0	1	1	25	5886.13
21058	1	78	2	4	1	2	2	1	1	1	4	1	0	0	0	0.38	1732	55.52	209.85	214	47	20.9	2.49	6.27	94.1	-2.99982	0	1	1	41	2976.47
20378	1	29	1	5	1	3	2	0	0	3	1	0	0	0	0	0.02	1507	61.18	179.87	85	30	9.4	3.76	9.38	76.5	-2.99748	0	1	2	18	17104.9
17019	2	56	2	3	2	2	3	0	1	0	4	1	0	0	0	0.29	924	32	138.85	558	2416	18.5	2.3	3.47	57.6	-2.99609	0	1	2	24	20738
22637	1	65	2	1	1	1	2	1	2	0	4	1	0	0	0	0.14	1529	62.39	149.04	174	335	25	3	10.09	60.5	-2.99596	0	1	2	38	823.419
17891	2	43	1	1	1	1	3	2	2	1	3	0	0	0	0	0.07	2001	50.12	270.89	402	100	6.6	3.34	7.69	73.7	-2.99377	1	1	1	22	2007.38
24003	2	68	2	1	1	2	2	0	0	0	4	0	1	0	0	0.95	1298	54.02	164.52	287	367	19.3	3.6	6.15	75.8	-2.99257	0	1	2	38	916.173
4985	2	82	2	3	1	1	2	0	1	1	2	0	0	0	0	0.03	1485.34	27.94	271.19	490.58	147.75	55.44	6.65	3.84	30.09	-2.99172	0	1	1	1	50054
13740	1	61	2	1	1	1	2	1	1	2	4	0	1	0	0	0.09	1489	49.25	226.33	18	149	6.5	5.31	5.09	92.1	-2.99107	0	1	2	25	652.077
9736	2	34	1	2	1	2	2	0	1	2	4	0	0	0	0	0.28	1216.03	50.57	149.47	503.84	32.27	5.56	3.82	5.51	78.74	-2.98824	0	1	2	12	7851.26
12748	1	42	1	1	1	1	1	0	2	2	3	1	1	0	0	0.21	1735	70.35	262.28	158	76	8.2	2.34	9.78	84.8	-2.98447	0	1	2	25	1778.53
27909	2	53	2	3	2	1	2	0	0	1	2	0	1	0	0	0.28	1064	52.2	127.81	283	40	9.7	3.09	7.27	85.5	-2.98444	0	1	2	34	49588.9
20335	1	35	1	1	1	1	1	0	2	0	3	0	0	0	0	0.05	899	46.43	152.19	271	495	83.1	1.39	7.69	50.1	-2.98251	0	1	2	26	11334.7
19907	2	54	2	3	1	2	1	2	1	1	4	0	0	1	0	0.51	1617	43.11	249.97	216	712	50	5.72	5.18	41.8	-2.98229	0	1	2	22	23527.1
15325	2	25	1	1	1	3	2	2	2	1	3	0	0	0	0	0.05	1554	54.86	221.86	69	279	59.5	2.62	8.22	63.6	-2.98191	1	1	1	15	1879.12
17108	2	57	2	3	3	2	3	1	1	0	3	0	0	0	0	0.02	1845	52.95	218.68	346	314	24.1	2.84	9.23	59.4	-2.98026	0	1	1	17	37749.8
21652	1	42	1	4	1	3	2	2	2	0	4	0	0	0	0	0.52	968	50.16	95.59	440	95	14.5	3.01	4.96	88.3	-2.97988	0	1	1	38	12915.3
17674	2	45	1	1	1	1	2	0	1	1	3	0	1	0	0	0.27	1576	60.64	172	135	133	8.8	2.91	7.62	93.1	-2.97922	1	1	2	17	1956.05
30393	2	66	2	2	1	2	1	1	0	0	3	0	0	0	0	0.09	1020	38.19	121.55	491	38	36.6	3.86	4.39	68.3	-2.97894	0	1	1	36	6742.54
15221	1	47	1	4	2	1	3	1	2	0	3	0	0	0	0	0.2	1297	35.89	196.43	170	1844	65.6	2.67	3.35	59.6	-2.9786	0	1	1	20	6326.05
25978	2	52	2	3	2	1	3	0	1	2	3	0	0	0	0	0.02	886	43.85	108.6	202	79	68.3	1.94	4.86	82.2	-2.97609	0	1	2	34	61048.9
21395	2	77	2	1	2	2	2	0	0	0	3	1	0	1	0	1.02	886	46.4	102.97	241	858	18.8	3.507	7.84	62.4	-2.97482	1	1	2	40	1176.49
23343	2	23	1	3	1	1	2	2	2	1	4	0	0	0	0	0.93	1392	61.02	151.1	149	476	17.7	4.25	5.48	81.9	-2.97461	1	1	1	33	21224
15774	1	41	1	1	1	1	1	1	2	0	3	0	0	0	0	0.32	1498	33.67	289.62	119	302	93.6	0.98	3.57	86.4	-2.97417	0	1	1	22	2177.43
5321	2	76	2	1	1	2	1	0	0	0	2	0	0	0	0	0.35	1251.87	35.81	167.89	358.33	160.33	33.77	5.48	6.9	44.02	-2.9738	0	1	1	4	1662.79
17348	1	20	1	4	2	3	3	0	2	0	2	0	0	0	0	0.07	2092	69.47	319.32	119	411	32	4.17	6.02	73.7	-2.97349	0	1	1	23	5017.96
9154	2	60	2	2	1	2	1	2	0	2	4	1	0	0	0	0.4	1082.68	42.51	184.17	263.6	226.63	105.69	5.37	2.74	33.37	-2.97206	0	1	2	7	12364.4
6696	1	24	1	3	2	3	3	0	0	3	2	0	0	0	0	0.05	1594.17	37.79	266.85	758.45	461.92	59.55	3.07	4.91	37.66	-2.97003	0	1	1	6	21139.8
14246	2	37	1	3	1	1	1	2	0	1	2	0	0	0	0	0.43	1619	37.01	196.72	105	600	19.8	7.18	6.38	46.5	-2.96978	0	1	2	26	13609.1
21223	2	34	1	3	1	1	1	2	2	1	2	0	0	0	0	0.03	1717	47.92	235.58	481	179	2.7	3.73	5.29	83	-2.96837	1	1	2	34	44441.7
26625	2	23	1	3	2	2	1	2	2	1	4	0	0	0	0	0.31	1445	54.03	161.37	185	152	19.1	4.65	10.17	51	-2.96825	0	1	2	34	13993.2
2217	1	31	1	3	2	3	2	2	2	2	2	0	0	0	0	0.18	3136.92	44.47	637.2	170.64	43.96	72.42	2.82	7.1	59.85	-2.96626	0	1	1	9	23186.5
24671	2	72	2	4	2	3	2	0	0	1	3	1	0	0	1	0.05	1096	42.99	150.59	220	583	14	3.95	6.2	77.4	-2.96428	0	1	1	39	7738.96
17667	2	37	1	1	1	1	2	0	0	1	4	0	1	0	0	0.41	1368	63.66	191.63	153	177	68.2	1.31	7.28	75.5	-2.96267	1	1	1	28	2847.44
18741	1	80	2	3	1	1	2	1	1	1	3	1	1	0	0	0.22	1648	92.53	191.46	381	2680	5.9	3.68	7.25	35.7	-2.9621	0	1	2	23	5514.71
22692	2	68	2	3	1	1	2	2	1	0	3	0	0	0	0	0.07	1360	34.07	237.02	1049	881	2.3	1.6	5.46	59.8	-2.96108	0	1	2	29	27343.9
27722	1	60	2	1	2	1	3	0	2	0	3	0	1	0	0	0.33	1940	59.23	251.93	51	253	14.3	3.79	10.91	64.5	-2.9604	0	1	2	38	1148.82
10150	2	21	1	2	2	1	1	0	2	1	4	1	0	0	0	3.64	1757	46.16	272.24	55	206	82.2	3.51	8.7	41.6	-2.96039	1	1	2	27	85695.7
14761	2	73	2	4	1	2	2	0	0	0	4	1	0	0	0	0.98	1079	42.55	140.25	107	93	86.7	3.57	2.86	73.9	-2.96017	0	1	2	26	2369.53
21910	1	57	2	3	1	1	3	1	2	1	4	1	0	0	0	0.33	1068	35.59	133.05	658	116	19.5	2.4	10.7	43.6	-2.95989	0	1	1	31	79000.7
29070	1	49	1	4	2	3	3	0	1	3	3	0	0	1	0	0.22	1475	60.08	147.09	235	444	17	3.49	9.85	58.9	-2.95959	1	1	1	30	6445.48
4257	2	31	1	3	1	1	2	1	1	1	4	0	0	0	0	2.78	1675.5	41.33	277.52	433.5	150.26	42.35	2.98	5.33	70.67	-2.95882	1	1	2	1	42510.9
29261	1	76	2	3	1	2	2	1	2	1	4	1	1	0	0	0.45	1137	52.42	117.21	357	204	0.9	2.73	6.67	92.9	-2.95786	0	1	1	31	10262.1
1342	2	78	2	1	1	1	2	0	2	0	4	0	0	0	0	0.78	980.57	33.6	162.7	612.12	487.58	76.99	2.74	4.77	40.44	-2.95774	0	1	2	3	2104.94
12499	1	24	1	3	1	1	3	0	2	0	4	0	0	0	0	0.38	1991	54.54	253.48	676	138	2.1	4.88	8.79	39.9	-2.95588	0	1	2	23	15615.8
16391	2	29	1	1	1	1	2	0	2	0	2	0	0	0	0	0.41	2215	53.69	242.13	22	292	56.2	2.74	11.39	48.6	-2.95586	1	1	2	28	7579.8
20560	1	49	1	3	3	2	3	1	2	0	4	0	0	0	0	0.12	2989	75.38	319.07	118	420	8.4	4.61	8.28	70.1	-2.9553	0	1	2	16	35957.1
27504	1	75	2	3	2	1	2	0	1	1	4	1	1	0	0	0.32	977	49.53	121.37	551	502	34.1	0.91	7.92	67.9	-2.95375	0	1	2	39	11064.2
16062	2	74	2	1	1	3	1	1	0	2	3	0	0	0	0	0.08	1163	42.65	125.58	317	146	26.1	4.75	4.69	73.8	-2.95258	0	1	2	27	1625.04
17695	1	64	2	1	1	2	2	1	1	1	4	1	0	0	0	0.39	1435	59.94	163.51	441	1263	21.2	4.31	5.11	53.5	-2.95231	0	1	2	23	3120.07
12150	1	38	1	3	2	1	3	2	2	0	2	0	0	0	0	0.08	1440	51.35	192.1	219	374	59	3.25	4.89	70.3	-2.95118	0	1	1	20	21136.2
18561	1	50	1	3	1	1	3	0	1	0	3	0	0	0	0	0.14	1891	85.67	187.32	49	104	11.1	4.3	6.31	93.4	-2.95004	0	1	2	18	18903.1
15952	1	63	2	3	1	3	2	2	2	0	3	0	0	0	0	0.99	2471	58.59	277.32	411	16	0.7	3.12	9.22	73.5	-2.94859	0	1	2	25	17585.4
6220	1	23	1	3	1	1	2	0	2	1	2	0	0	0	0	0.23	1879.72	58.39	262.76	130.61	29.3	5.71	3.84	10.65	70.41	-2.94855	0	1	1	1	17931.7
25325	2	77	2	3	1	2	2	1	1	1	2	0	0	0	0	0.06	1451	40.63	156.92	191	870	16.9	3.85	8.13	62.9	-2.94508	0	1	1	42	19473
13370	2	83	2	3	1	2	3	0	1	0	4	1	1	0	0	0.45	1165	33.35	177.46	294	181	113.4	2.59	4.37	47.2	-2.94414	0	1	1	14	10558.7
21995	1	32	1	4	2	2	2	0	2	1	2	0	0	0	0	0.03	1539	23.66	211.58	376	3818	12.8	2.19	3.23	55.4	-2.94151	0	1	1	30	5708.73
26286	1	46	1	5	3	3	3	0	1	2	4	0	0	0	0	0.59	2569	56.72	442.52	276	221	21.9	4.85	7.3	60.8	-2.94078	0	1	1	36	27453.7
14192	2	48	1	1	2	1	3	1	2	3	3	0	0	0	0	0.51	1056	49.46	77.33	307	1360	27.5	4.7	4.31	57.9	-2.94075	1	1	2	24	10362.6
29564	2	60	2	3	1	1	2	0	2	0	2	1	0	0	0	0.05	952	37.94	110.01	529	1492	31.7	3.16	6.53	42	-2.9388	0	1	2	33	27896.1
29392	1	23	1	2	1	3	2	0	1	3	4	0	0	0	0	0.07	1757	93.43	193.06	130	21	2.9	2.11	9.66	96.5	-2.93815	0	1	2	41	13271
2925	1	81	2	3	1	1	2	1	1	0	3	1	0	0	0	0.25	1467.37	44.72	122.24	277.58	58.38	26.57	4.8	8.74	52.31	-2.93551	0	1	2	1	4037.05
14887	1	51	2	3	1	1	1	2	1	0	3	0	0	0	0	0.48	1834	51.78	217.77	202	183	5.4	4.7	6.13	84.8	-2.9336	1	1	2	22	8274.26
8376	2	71	2	3	1	1	3	1	1	0	2	1	0	0	0	1.64	891.49	20.63	154.56	363.68	286.37	75.98	5.84	2.76	41.92	-2.93195	0	1	2	5	11493.1
24757	2	82	2	3	1	2	3	1	1	1	4	0	0	0	0	1.31	741	36.79	85.77	181	235	65.8	2.33	2.83	94.2	-2.93114	0	1	1	30	6421.31
59	1	70	2	1	1	1	1	1	2	0	3	0	0	0	0	0.73	1414.35	44.46	93.25	76.87	36.45	14.59	6.92	8.86	49.77	-2.9297	0	1	1	6	722.722
9270	1	42	1	1	1	1	1	2	2	0	3	0	1	0	0	0.64	1346.64	40.91	145.34	265.52	151.64	18.83	7.15	3.03	68.97	-2.92805	0	1	2	6	3269.26
18943	2	24	1	1	1	1	2	0	1	2	3	0	0	0	0	0.21	1792	40.66	306.79	235	507	88.4	3.92	5.52	40.7	-2.9278	0	1	1	25	2355.29
2449	2	24	1	1	2	1	1	1	2	2	4	0	0	0	0	0.06	1433.31	61.96	194.73	315.01	25.38	22.3	5.03	5.55	71.49	-2.92737	0	1	2	2	3935.15
3087	2	33	1	4	2	3	2	0	2	0	4	1	0	0	0	2.22	1421.87	34.22	214.01	613.07	262.75	30.9	6.03	3.65	47.23	-2.92733	0	1	2	8	22984.8
24002	1	70	2	3	1	1	2	2	2	0	4	1	0	0	0	0.54	2390	63.07	231.66	159	274	15.5	2.78	9.4	79.1	-2.92512	0	1	1	29	19514
12942	2	75	2	3	1	2	2	2	2	0	2	0	0	0	0	3.34	1333	57.93	153.31	309	274	10.9	3.15	5.9	91.5	-2.92393	0	1	1	26	20785.5
20018	2	76	2	3	1	1	2	0	0	0	4	0	0	0	0	0.45	1276	35.36	160.34	506	2777	33	2.44	4.84	41	-2.9232	0	1	2	23	7627.83
10899	1	25	1	1	2	3	2	2	2	2	3	0	0	0	0	0.01	2237	100.99	159.09	214	68	16.7	1.73	7.81	99.4	-2.91916	0	1	1	19	18267.5
7923	1	31	1	2	2	1	2	0	2	0	2	0	0	0	0	0.1	1474.9	59.38	116.35	28.99	8.63	1.28	5.68	7.56	82.21	-2.91859	0	1	2	7	18561.4
9015	2	28	1	1	2	1	2	0	2	0	3	0	0	0	0	0.26	1272.69	51.09	190.5	538.01	460.11	34.99	3.02	7.47	52.77	-2.91816	0	1	1	12	4910.27
2088	2	47	1	4	1	2	2	0	0	0	3	1	0	0	0	0.58	1741.1	41.21	234.17	205.17	37.85	5.21	8.26	3.45	69.27	-2.91714	1	1	2	9	11827.6
9775	1	41	1	3	1	1	3	2	2	1	3	1	0	0	0	0.11	1750.44	40.32	196.92	38.8	38.8	18.07	3.06	13.31	61.46	-2.91622	1	1	1	11	26860.7
2644	2	26	1	3	2	1	2	0	2	3	4	0	0	0	0	0.42	1482.4	36.96	196.73	134.26	33.19	39.17	6.23	6.67	53.57	-2.91572	0	1	2	2	39942.4
29974	2	24	1	1	1	1	3	0	2	3	3	0	0	0	0	0.91	1950	65.11	190.13	234	249	34.4	4.47	6.26	67.4	-2.91559	1	1	1	40	30838
236	2	45	1	1	1	2	1	2	2	3	3	0	0	0	0	0.81	1453.16	44.49	204.5	523.19	431.63	14.97	3.81	7.24	59.64	-2.91514	1	1	1	4	4363.01
19674	2	63	2	4	2	2	1	2	0	0	1	1	0	0	0	0.05	1296	52.36	120.36	435	230	9.8	4.19	4.35	85.5	-2.9139	1	1	2	26	10740.8
11090	2	70	2	3	2	1	2	0	1	1	2	0	0	0	0	0.69	1250	57.47	145.91	189	464	23	4.11	6.46	75.8	-2.91386	0	1	2	22	26282.8
12276	2	69	2	4	1	2	1	1	2	0	3	1	0	0	0	0.53	1261	51.44	94.61	175	660	48.6	3.43	5.87	68.9	-2.91383	0	1	1	27	7502.11
25452	2	65	2	3	1	2	3	1	2	3	3	1	0	0	0	0.18	1694	70.01	147.24	221	128	5.3	1.85	7.15	108.1	-2.91344	0	1	2	30	11718.5
23744	1	85	2	4	1	2	1	0	0	0	2	1	0	0	0	0.41	1425	20.93	216.94	121	950	69.6	7.21	2.66	37.4	-2.91243	1	1	1	35	3772.56
13897	1	36	1	1	1	2	2	1	2	3	3	0	0	0	0	0.14	2136	62.55	332.29	281	56	16.5	4.27	7.96	69.9	-2.91127	1	1	2	22	17376.6
17416	1	21	1	1	2	3	3	2	2	1	4	0	0	0	0	0.79	1556	49.69	213.99	75	751	30.1	4.57	10.4	44.5	-2.90988	0	1	1	17	11272.1
14976	2	26	1	1	1	3	3	0	2	2	2	0	0	0	0	0.08	1840	57.49	273.12	421	153	14.9	4.8	9.91	43.7	-2.90918	1	1	2	17	6963.37
27529	1	63	2	3	3	1	3	1	1	3	3	1	0	0	0	0.21	1551	59.17	147.18	223	231	11.6	3	9.18	78.6	-2.90884	0	1	1	31	39543.2
6558	2	44	1	1	1	2	2	0	2	0	3	0	0	0	0	0.26	1467.52	72.24	158.05	487.12	44.48	5.04	4.65	7.16	66.26	-2.90874	0	1	2	12	3386.53
28830	1	45	1	2	1	1	1	1	2	0	4	1	0	0	0	0.55	1291	30.18	213.74	146	1760	35.3	5.75	2.86	57	-2.90813	0	1	1	35	23803.8
9797	1	26	1	3	3	3	3	1	1	3	2	0	0	0	0	0.01	2593.99	82.54	274.54	168.62	55.27	22.67	2.93	7.71	88.09	-2.90704	0	1	2	2	16154
22565	1	74	2	3	1	1	1	1	2	1	3	1	1	0	0	0.27	1650	56.68	225.22	270	78	28.4	2.28	9.34	74.8	-2.90551	0	1	2	34	4526.06
16738	1	29	1	4	2	1	2	0	0	3	4	1	0	0	0	0.08	1373	64.59	217.74	121	480	82.2	2.23	6.31	65	-2.90314	0	1	2	16	13617.1
23980	2	81	2	3	2	2	2	0	0	0	4	1	0	0	1	0.13	1117	58.95	139.09	159	221	90.1	2.06	7.78	54.7	-2.90297	1	1	1	42	8193.01
19180	1	67	2	3	3	1	3	1	2	3	4	1	0	0	0	0.16	1150	75.75	32.09	71	120	5.8	7.63	5.48	69.9	-2.90254	0	1	1	16	27808
20907	2	67	2	3	1	1	2	0	0	0	4	1	0	0	0	0.26	896	33.88	116.42	84	460	154.1	2.43	4.7	33.2	-2.90155	0	1	1	27	29645.6
29561	2	23	1	4	1	3	1	0	1	0	4	0	0	0	0	0.33	2109	53.2	312.58	167	178	80	2.03	7.78	61.4	-2.89974	0	1	2	31	10159.2
20053	1	38	1	4	1	1	1	0	2	0	3	1	0	0	1	0.23	2046	63.94	286.39	362	320	22.9	2.51	8.54	72	-2.89904	0	1	2	14	4871.75
12297	1	56	2	3	1	1	2	1	2	0	4	1	0	0	0	0.33	1995	61.9	160.21	200	69	7	1.86	10.11	91.5	-2.89825	0	1	2	26	29010.1
28362	1	33	1	3	3	1	3	1	1	3	4	1	0	0	0	0.32	1460	64.67	95.79	60	266	8.1	2.47	13.69	67.3	-2.89664	0	1	2	37	16517.7
22378	2	30	1	3	3	1	3	1	2	3	2	1	0	0	0	0.04	1072	59.85	106.76	377	355	20.4	4.64	6.48	63.9	-2.89525	0	1	1	29	50972.1
14080	1	62	2	5	3	1	3	2	1	1	4	0	0	0	0	0.59	782	56.91	74.21	122	293	92.3	2.88	5.97	58.1	-2.89491	0	1	2	17	21025.6
13813	2	20	1	3	2	1	2	2	2	1	2	0	0	0	0	0.55	919	28.63	138.53	488	5054	26.9	1.12	2.88	37	-2.89247	0	1	2	24	32447.5
13820	1	21	1	4	1	3	2	0	1	3	2	0	0	0	0	0.03	2578	41.03	497.5	336	227	56	3.67	4.96	66.8	-2.89181	0	1	2	15	11834
28603	1	61	2	3	1	1	3	1	2	0	3	0	0	0	0	0.08	1688	47.39	192.92	239	92	6.7	7.8	6.22	54.4	-2.89138	0	1	2	32	11636
17402	2	34	1	4	1	1	1	0	0	0	4	0	0	0	0	0.25	1076	25.77	177.22	59	78	184	1.73	4.04	34.9	-2.89126	1	1	2	20	7180.17
12624	1	70	2	1	2	1	3	1	1	3	4	0	0	0	0	0.25	722	24.61	107.88	300	645	156.6	2.52	3.35	24.7	-2.88788	0	1	1	17	851.732
6462	1	59	2	1	1	1	2	1	1	0	3	0	0	0	0	0.4	693.97	25.71	104.01	685.83	330.89	59.29	3.41	3.01	58.13	-2.88583	0	1	2	6	4456.03
19479	2	72	2	1	1	1	2	0	1	0	2	0	0	0	0	0.32	1766	40.08	275.53	207	231	57	3.72	5.85	68	-2.88474	1	1	2	27	2422.7
9064	2	67	2	3	1	2	1	0	0	1	4	0	0	0	0	1.11	1031.17	48.86	99.61	301.05	16.49	1.07	4.12	7.12	87	-2.88469	0	1	1	1	21586.3
24197	1	37	1	3	1	1	2	1	2	1	4	0	0	0	0	0.19	1708	42.33	233.44	262	196	56.6	3	5.06	77.8	-2.8846	0	1	1	30	14141.9
5332	2	70	2	2	1	2	2	0	0	0	3	1	0	0	0	0.26	1365.26	29.83	188.37	209.25	67.73	52.7	7.77	5.29	36.07	-2.88227	0	1	2	7	25003.1
14496	2	27	1	3	2	3	3	0	2	2	2	0	0	0	0	0.05	2381	80.54	316.69	144	38	19	4.53	6.43	85.6	-2.88199	1	1	2	25	32739
20641	2	47	1	2	1	1	2	0	1	0	3	0	0	0	0	0.19	707	28.17	115.54	436	170	68.1	6.39	5.9	22.2	-2.88153	0	1	2	14	25012.9
20204	2	44	1	4	2	3	2	2	2	0	4	0	0	0	0	0.59	771	32.28	101.27	94	924	192.4	0.79	2.41	34.8	-2.88095	0	1	2	26	7482.66
5965	2	23	1	1	1	1	1	0	1	1	4	0	0	0	0	0.7	1000.82	47.25	120.36	163.69	138.1	52	5.37	4.47	67.34	-2.8809	0	1	2	2	5015.93
30010	2	27	1	3	2	3	2	0	1	1	2	0	0	0	0	0.02	1142	48.67	140.96	236	634	21.1	3.47	5.07	88.8	-2.88079	0	1	1	29	14995.1
8797	1	44	1	4	1	2	2	2	2	0	2	0	0	1	0	1.32	1766.84	43.84	199.66	149.07	89.09	30.43	5.82	8.67	50.8	-2.88029	0	1	2	7	9264.73
24019	2	27	1	4	1	3	1	0	2	0	3	0	0	0	0	1.58	2216	51.3	348.29	240	761	18.9	4.44	6.54	68.9	-2.88018	0	1	1	41	4692.33
15864	1	47	1	3	2	1	3	1	2	3	4	0	0	0	0	0.34	1231	67.06	164.35	272	416	29.7	3.02	8.1	70.6	-2.87962	1	1	1	21	23611.5
17343	2	72	2	3	1	2	2	1	0	1	2	1	0	1	0	0.06	1087	27.45	206.99	364	1154	67.4	3.11	6.15	42.9	-2.87494	0	1	1	14	9145.19
3144	2	24	1	4	1	1	2	0	0	0	4	0	0	0	0	0.26	1516.14	52.04	206.53	103.2	16.09	69.11	4.56	6.31	59.61	-2.87493	1	1	1	10	29397.1
22878	2	45	1	3	2	2	2	0	0	0	4	0	0	0	0	0.33	1257	49.96	206.79	288	171	27.3	3.94	4.64	87.9	-2.87414	0	1	1	39	11850.7
6289	2	68	2	4	1	1	1	0	2	0	3	0	0	0	0	0.38	514.34	37.14	78.26	1017.04	995.08	92.98	0.95	3.19	32.75	-2.8731	0	1	2	12	9502.4
28769	2	77	2	3	1	1	3	1	2	0	4	1	0	0	0	0.16	1187	47.26	139.47	266	491	71.1	3.88	5.67	52.6	-2.86969	0	1	1	30	11605.4
15351	1	80	2	1	1	1	2	1	0	1	3	1	1	0	0	0.36	1237	45.13	168.35	80	136	73	3.62	6.3	66.6	-2.86943	0	1	1	17	708.884
2328	2	20	1	2	2	3	3	2	2	2	2	0	0	0	0	0.01	3117.08	66.65	246.87	194.99	16.63	15.61	6.25	5.8	72.59	-2.86813	0	1	2	9	5269.11
6683	2	42	1	1	1	1	3	0	0	0	4	0	0	0	0	0.02	1149.44	62.34	107.38	323.16	234.07	16.78	4.93	7.56	63.28	-2.86601	0	1	2	10	2370.03
16295	1	77	2	4	1	1	1	2	2	0	3	1	0	0	0	0.27	1637	102.73	161.39	21	51	6.2	5.4	8.52	79.3	-2.86541	0	1	1	27	4369.59
3760	2	36	1	4	2	3	3	0	0	0	2	0	0	0	0	1.77	1162.06	69.14	106.37	173.16	44.77	61.07	5.59	4.89	59.07	-2.86532	0	1	1	7	5466.68
6184	2	73	2	1	1	2	1	0	0	0	3	0	0	0	0	0.86	802.21	29.91	140.5	1078.15	334.25	34.74	2.66	5.91	40.52	-2.86289	0	1	1	4	1503.48
18005	2	39	1	3	1	1	2	2	2	0	3	0	0	0	0	0.65	1983	52.39	302.05	235	169	5.9	4.13	5.88	94.8	-2.86104	0	1	2	26	13882.8
22409	1	71	2	3	1	1	2	1	2	1	3	1	1	0	0	0.17	961	47.75	64.31	472	34	10.9	7.386	3.35	63.5	-2.86071	0	1	2	31	9514.87
27193	1	21	1	3	2	3	2	2	2	3	2	0	0	0	0	0.03	2879	62.6	260.21	199	220	9.1	4.56	6.23	87.7	-2.86063	1	1	2	33	22935.4
24917	2	83	2	3	2	2	3	0	1	0	4	1	0	0	0	0.09	649	36.38	91.71	251	1739	94.6	2.49	5.19	37.4	-2.85873	0	1	1	40	5318.74
17860	2	82	2	3	1	2	3	0	0	1	3	1	0	0	0	0.07	1159	44.8	142	279	472	73.3	2.4	8.09	51.2	-2.85815	0	1	2	18	11995.1
4827	2	62	2	3	1	1	2	1	2	0	3	0	0	0	0	1.16	2149.77	59.62	363.8	288.57	48.15	15.35	5.82	6.54	67.23	-2.85614	0	1	2	1	12293
23272	1	23	1	1	1	3	2	0	2	1	3	0	0	0	0	0.11	1202	60.71	165.55	69	49	54.6	1.61	6.13	101.6	-2.85606	0	1	1	38	4578
961	1	51	2	3	2	1	3	0	1	0	4	0	0	0	0	0.04	1457.97	67.59	101.82	354.53	301.02	36.4	4.93	6.23	57.9	-2.85469	0	1	1	1	53841.4
27670	2	20	1	1	2	1	1	0	0	3	4	0	0	0	0	0.79	1755	54.8	256	145	305	16	3.4	6.92	93.1	-2.85446	0	1	2	39	7241.42
5216	1	23	1	1	1	1	2	0	2	1	4	0	0	0	0	1.66	1649.06	22.17	184.47	181.27	59.63	87.26	5.11	2.74	61.96	-2.85409	0	1	1	10	5210.95
21541	2	61	2	3	1	1	3	1	0	1	4	1	0	0	0	0.07	1421	58.61	147.81	121	131	20.4	4.46	8.09	76.7	-2.85388	0	1	2	31	24867.4
13317	1	45	1	4	2	1	3	0	1	0	3	0	0	0	0	0.1	1253	35.42	148.59	328	4275	22.4	1.34	3.15	60	-2.85314	0	1	2	16	5510.81
1964	2	32	1	3	3	1	3	1	2	2	3	0	0	0	0	0.39	1187.69	39.62	89.43	133.01	58.27	9.91	8.57	7.29	47.26	-2.85251	0	1	2	5	47968.9
15206	2	41	1	3	1	1	2	0	1	1	2	0	0	0	0	0.04	1369	57.45	123.82	480	251	12.5	3.14	10.03	59.7	-2.85243	0	1	2	24	25826.8
11551	2	64	2	3	2	1	3	1	2	0	4	0	0	0	0	0.59	1068	54.29	118.71	217	1049	52.1	1.52	7.1	73.6	-2.85228	0	1	1	19	13340.3
18480	1	49	1	3	3	1	3	2	2	3	4	0	0	0	0	0.12	2034	55.39	313.11	148	76	9.7	4.81	6.69	87.8	-2.85134	0	1	1	21	18246.9
734	2	51	2	1	1	1	2	0	1	1	3	0	0	0	0	0.1	1487.08	44.75	217.12	730.3	232.49	34.08	3.87	5.1	56.54	-2.85029	0	1	2	2	3397.92
3230	1	62	2	3	2	2	3	2	2	1	2	0	0	0	0	0.33	1250.88	61.92	144.43	175.74	24.06	27.47	3.31	11.61	60.67	-2.84984	0	1	2	12	15738.4
30040	2	65	2	5	1	2	3	0	1	1	4	1	1	0	0	0.08	1150	49.34	127.16	246	243	59	3.88	4.86	71.4	-2.84749	0	1	1	32	4418.99
29877	1	27	1	1	1	1	1	2	2	0	4	0	0	0	0	0.28	3750	83.78	345.62	26	17	4.6	1.59	9.78	112.1	-2.84502	0	1	1	34	7559.27
7673	2	20	1	4	1	3	2	0	1	0	4	0	0	0	0	1.98	1415.63	46.52	172.82	121.67	77.47	71.92	4.07	4.88	71.83	-2.84387	0	1	2	4	12383.5
2699	2	45	1	3	1	2	2	1	2	2	2	0	0	0	0	0.03	2403.06	51.39	361.38	117.74	30.75	16.46	7.58	8.23	49.3	-2.84363	0	1	1	11	17966.7
188	2	38	1	3	1	1	3	0	1	1	3	0	0	0	0	0.49	1712.8	47.37	233.96	479.63	59.06	12.51	6.19	5.6	60.75	-2.84195	0	1	1	1	17782.9
15438	1	23	1	3	2	1	3	2	2	2	3	1	0	0	0	0.23	2029	75.2	289.84	265	143	10.6	2.06	9.14	92.2	-2.84137	0	1	1	24	24223.8
23580	2	43	1	4	3	1	3	2	2	1	4	0	0	0	0	0.44	2322	57.14	269.77	152	155	27.7	4.62	8.41	67.4	-2.84122	0	1	2	33	4857.96
21112	1	76	2	5	1	1	1	0	0	1	2	1	1	0	0	0.11	883	27.44	177.21	223	205	27	1.7	7.08	100.6	-2.84051	0	1	1	34	9232.39
12550	1	48	1	4	2	1	3	2	1	1	4	1	0	0	0	1.53	1584	31.16	265.1	342	4542	28.7	2.56	4.28	32.7	-2.84018	0	1	1	26	19501.7
4982	2	65	2	3	1	2	2	2	0	0	2	0	1	0	0	0.01	992.29	46.55	144.57	647.77	113.66	36.25	2.81	8.49	52.04	-2.83784	0	1	1	10	20342
1090	2	45	1	3	1	1	2	2	0	1	1	0	0	0	0	0.08	1489.14	47.91	140.7	218.59	49.12	24.52	5.97	8.38	53.97	-2.83765	1	1	1	7	33895.6
7627	1	24	1	2	2	3	3	2	2	0	4	0	0	0	0	0.08	2372.17	80.52	211.79	458.01	23.04	1.34	2.75	8.73	84.27	-2.83748	0	1	2	9	9860.35
18288	2	85	2	3	2	2	2	0	0	0	2	1	0	0	0	0.03	1498	48.92	220.73	634	408	61.8	3.14	5.81	46.7	-2.83659	0	1	1	23	5929.68
10704	1	76	2	1	1	1	2	0	0	1	2	1	0	0	0	0.32	724	50.64	70.16	180	997	29	2.98	9.89	59.1	-2.83563	0	1	2	27	2562.6
7078	1	70	2	3	1	1	3	1	2	1	3	1	0	0	0	0.09	1350.4	34.89	221.84	773.74	74.61	9.81	4.14	6.13	62.68	-2.83483	0	1	3	1	7731.12
14455	2	80	2	3	1	2	2	1	2	0	4	1	1	1	0	0.29	1146	50.48	132.99	296	50	5.5	1.9	15.52	56.8	-2.83399	1	1	2	16	15821.5
19702	1	62	2	3	1	2	2	1	2	1	3	0	0	0	0	0.13	1294	50.22	85.6	237	176	22.5	5.76	5.08	75.2	-2.83397	0	1	2	17	24755.4
24005	1	59	2	3	2	2	1	2	2	0	2	1	0	0	0	0.53	1331	43.61	59.56	273	258	8.3	3.56	4.87	103.7	-2.83221	0	1	1	31	22493.1
29529	2	34	1	3	1	1	3	2	2	0	4	0	0	0	0	0.28	1351	78.99	79.29	146	96	20.3	1.52	13.55	72.4	-2.83182	0	1	2	33	16121.3
10713	2	40	1	3	2	1	3	1	1	1	2	0	0	0	0	0.1	1422	32.68	143.45	289	1058	19.9	8.08	2.5	52.8	-2.83173	0	1	1	26	23231.5
10615	1	34	1	4	2	1	3	0	1	2	4	0	0	0	0	0.13	1484	50.54	200.52	392	95	15	4.3	7.05	74.3	-2.83161	0	1	2	26	10201.1
8096	1	56	2	4	2	1	1	1	1	0	3	1	1	0	0	0.08	1047.58	70.65	120.24	115.81	97.45	41.97	4.56	7.02	72.03	-2.83056	1	1	2	7	6219.41
3596	2	48	1	4	1	2	2	2	2	0	4	0	1	0	0	0.9	1474.49	24.02	145.39	228.25	142.63	27.69	12.99	2.21	18.98	-2.82997	1	1	1	1	9874.15
28696	1	57	2	3	1	2	3	1	2	3	3	1	0	0	0	0.04	1949	50.14	214.3	632	359	13.2	4	7.84	55.4	-2.82914	0	1	2	32	74175.5
24050	2	35	1	3	2	1	2	2	2	1	4	0	0	0	0	1.04	1538	75.37	184.46	307	104	23.6	2.52	7.81	87.3	-2.8283	0	1	1	37	27690.7
22231	1	80	2	3	2	1	2	1	1	1	3	1	0	1	0	0.49	947	69.43	63.28	192	208	4.3	2.3	10.19	91	-2.82774	0	1	1	35	4452.11
6536	2	32	1	3	1	1	2	1	2	1	2	0	0	0	0	0.5	1714.49	46.74	294.73	407.24	41.07	9.87	2.71	9.28	79.47	-2.82761	1	1	2	1	39072.9
22474	2	59	2	3	1	1	2	0	1	0	3	1	1	0	0	1.03	1498	68.79	142.22	243	205	8.6	2.08	10.47	86	-2.82748	0	1	2	34	11681.1
22335	2	58	2	1	2	1	2	0	1	0	3	0	0	0	0	0.11	1104	40.64	182.1	311	1370	57.6	1.47	4.85	76.1	-2.82672	0	1	1	31	4119.24
21795	1	33	1	3	3	3	3	0	2	3	3	0	0	0	0	0.03	1679	57.27	212.48	156	411	25.3	3.42	7.6	82.7	-2.82502	0	1	1	35	14346.5
26341	1	67	2	4	1	1	1	1	2	2	2	1	1	0	1	0.16	1637	51.02	264.41	154	270	51.9	2	8.36	78.8	-2.82491	0	1	1	32	7131.2
26483	1	38	1	1	2	1	3	0	2	0	4	1	0	0	0	0.18	1810	63.08	248.28	121	12	1.9	2.13	8.82	110.2	-2.82463	0	1	1	34	6073.57
27834	2	70	2	1	1	2	1	1	2	0	2	0	0	0	0	0.18	1282	36.38	161.64	114	289	146.6	2.92	5.16	35.8	-2.82433	0	1	1	34	1043.39
30328	2	50	1	3	1	2	2	0	0	0	4	0	0	0	0	0.15	1836	42.95	257.59	361	197	91.9	3.5	4.93	50.9	-2.8238	1	1	1	32	11423.5
9078	2	20	1	2	2	3	2	0	2	0	3	0	0	0	0	0.04	1595.05	48.31	235.62	118.46	57.46	7.1	7.62	5.18	74.47	-2.82358	0	1	2	4	9074.62
29879	1	40	1	3	1	1	2	1	2	0	3	1	0	0	0	0.46	1626	52.83	155	216	597	13.5	2.91	4.38	108.8	-2.82223	0	1	2	37	20689.2
30811	2	75	2	4	2	1	2	1	1	0	3	1	1	0	0	0.15	1707	62.32	179.64	298	269	19.6	3.83	10.39	58.6	-2.82176	0	1	1	36	3359.65
7935	2	49	1	3	3	2	3	1	2	1	3	0	0	0	0	0.17	1088.41	56.79	110.38	374.27	233.11	97.24	2.75	5.26	52.02	-2.82105	0	1	2	8	40994.2
14865	2	44	1	1	2	1	3	0	0	3	2	0	0	0	0	0.02	989	51.08	86.85	169	831	40.1	5.69	9.1	34.6	-2.82035	0	1	2	24	8403.55
20273	2	42	1	4	2	3	2	1	2	3	4	0	0	0	0	0.83	883	40.46	101.32	533	64	7.9	1.65	9.61	82	-2.82005	0	1	2	22	6180.53
28068	2	45	1	3	2	1	3	0	2	3	2	0	0	0	0	0.02	1138	43.69	160.55	500	2243	14.3	2.89	6.36	53.5	-2.81998	0	1	2	29	23124.8
6086	2	57	2	3	1	1	3	0	2	0	2	0	0	0	0	0.2	1162.27	25.08	171.66	339.81	130.91	146.58	3.55	3.13	32.01	-2.81888	0	1	2	3	16532.3
14504	2	42	1	3	2	1	3	1	2	1	4	0	1	0	0	0.05	1307	91.55	116.18	680	31	2	0.84	11.62	73.1	-2.81745	0	1	1	23	44113.9
5546	2	21	1	3	1	1	1	2	1	1	2	0	0	0	0	0.22	2339.32	51.63	360.03	167.88	38.67	7.61	6.03	8.42	67.54	-2.8174	0	1	1	11	40301.8
30895	2	22	1	1	2	3	2	0	2	3	2	0	0	0	0	0.09	1173	54.68	155.12	395	647	19.6	2.45	11.2	56.1	-2.81538	0	1	2	38	38460.5
1433	1	26	1	1	2	3	2	0	2	3	4	0	0	0	0	0.12	1838.1	52.28	213.86	185.87	76.3	22.78	5.26	5.73	81.78	-2.81447	0	1	2	3	11956.7
10520	1	31	1	3	2	1	3	0	2	2	3	0	0	0	0	0.13	2404	56.72	274.07	316	385	8.7	3.99	9.57	66.2	-2.8142	0	1	2	20	15690.1
13892	2	56	2	3	1	1	1	0	0	0	4	1	0	0	0	2.32	1612	56.64	198.3	121	289	7.1	3.76	10.45	76.8	-2.81389	1	1	2	23	23963.7
22575	2	43	1	2	2	1	1	0	0	3	3	0	0	0	0	0.2	730	36.6	115.11	129	29	102.2	2.62	2.78	84	-2.81365	0	1	1	35	25927.6
13770	1	61	2	4	1	2	1	1	2	0	3	1	1	0	1	0.73	1888	57.13	126.8	5	0	12.5	5.3	6.7	93.2	-2.81264	0	1	2	25	3125.46
14538	2	35	1	1	1	1	1	0	1	1	3	0	0	0	0	0.15	1425	54.48	191.96	462	334	42.9	5.04	6.44	47.6	-2.81233	0	1	2	25	9188.61
26290	2	47	1	3	2	1	3	1	2	1	3	1	1	0	0	0.06	936	31.18	99.95	119	1553	54.2	5.41	3.56	55.9	-2.81232	0	1	1	33	25548.9
18928	1	71	2	3	1	1	2	2	2	0	2	0	0	0	0	0.05	1539	43.33	193.2	325	555	22.6	5.08	7.33	58.1	-2.81152	0	1	1	18	15280.7
17809	2	26	1	1	1	1	1	2	0	0	4	0	1	1	0	0.31	1557	49.94	212.85	258	120	8	5.59	5.54	83.8	-2.81004	1	1	2	22	4956.8
4728	2	62	2	1	1	1	3	0	0	1	3	0	1	0	0	0.46	1080.12	54	143.89	530.18	196.84	43.85	2.92	8.48	53.88	-2.80916	0	1	1	3	1434.78
11130	1	82	2	3	2	2	3	1	1	0	3	0	1	1	0	0.22	1112	43	158.54	346	324	72.2	2.93	9.01	42.5	-2.80718	0	1	1	19	7420.4
28822	2	26	1	1	2	1	3	2	2	3	4	0	0	0	0	4.1	1763	49.98	65.68	123	218	10.9	9.22	4.41	59.3	-2.80667	0	1	1	32	11993.3
24863	1	33	1	3	1	2	1	2	2	1	3	0	0	0	0	0.41	2086	77.72	310.97	299	59	0.9	1.53	11.44	90.4	-2.80628	0	1	2	31	55242.4
19707	2	61	2	1	1	1	1	0	1	0	4	0	1	0	0	0.46	1214	25.52	215.19	258	2047	109.8	3.68	3.06	28	-2.80597	0	1	1	15	714.862
2133	2	46	1	3	3	2	3	1	2	0	3	0	0	0	0	0.03	2036.01	65.66	212.05	448.89	52.74	38.56	3.4	6.71	70.67	-2.80436	0	1	3	1	26934.9
18958	1	82	2	3	2	2	2	0	1	1	3	1	0	0	0	2.46	1181	46.9	125.04	719	215	10.8	2.99	6.67	73.2	-2.80365	0	1	2	14	11865.2
26096	1	27	1	3	3	1	3	0	1	3	3	1	0	0	0	0.07	2125	76.45	181.17	199	120	5.5	5.11	8	78.6	-2.8013	0	1	2	39	13749.7
5002	1	66	2	1	1	2	2	2	2	0	3	0	0	0	0	1.64	1758.76	49.2	323.73	617.65	537.56	14.6	2.82	10.44	49.88	-2.80059	0	1	2	2	773.86
29621	1	73	2	4	2	1	2	0	1	1	2	1	0	0	1	0.14	2023	72.22	206.37	239	171	7.7	3.79	5.61	102.7	-2.79747	0	1	1	33	3125.61
5650	2	44	1	4	2	3	3	0	0	0	4	0	0	0	0	0.36	1725.86	74.72	207.64	564.27	70.24	37.58	3.35	8.57	53.61	-2.7957	0	1	2	4	7374.77
25	2	42	1	3	2	1	2	1	2	1	4	1	0	0	0	1.03	1826.89	75.93	237.78	327.3	42.37	11.51	4.36	7.57	79.48	-2.79467	1	1	1	5	35172.5
11672	2	71	2	3	1	1	2	0	0	1	4	1	1	0	1	1.64	506	25.77	75.66	409	3436	80.8	1.15	4.31	32.6	-2.79316	0	1	2	19	13030.3
13158	2	36	1	3	1	1	3	0	0	1	4	0	0	0	0	1.95	1812	43.95	283.48	491	384	28.2	4.32	4.85	72.3	-2.79292	1	1	2	20	15632
14850	2	50	1	4	1	1	3	0	0	2	4	0	0	0	0	0.3	1423	53.89	204.62	145	148	84.6	1.57	6.72	78.7	-2.79208	0	1	2	18	5453.2
816	1	44	1	1	1	1	2	1	2	0	2	0	0	0	0	0.37	1711.93	64.74	265.97	433.43	77.11	16.89	1.64	6.32	105.08	-2.78926	1	1	2	6	2138.6
5484	2	41	1	3	3	1	3	0	1	2	1	0	0	0	0	0.02	1364.89	27.44	245.58	429.89	425.74	7.8	7.24	4.6	59.86	-2.78789	0	1	3	1	59746
23586	2	41	1	3	3	1	3	0	1	3	3	0	0	0	0	0.14	1813	50.67	194.6	142	363	12.1	6.51	7.83	62.1	-2.78701	1	1	2	35	28449.4
26745	2	68	2	3	3	1	3	1	1	0	4	1	0	0	0	0.58	1582	59.39	131.87	204	334	9.3	2.95	8.01	95.2	-2.78681	0	1	2	34	41707.4
16199	2	47	1	4	2	1	2	0	1	0	4	0	0	0	0	3.2	1311	36.84	192.07	214	158	125.9	3.11	3.31	56.6	-2.78495	0	1	2	20	5541.85
18368	2	47	1	1	1	1	2	0	2	0	3	0	0	0	0	0.11	1863	47.25	283.24	141	380	15.9	5.09	5.83	86.7	-2.7836	0	1	1	19	9783.1
22999	2	33	1	3	1	1	1	2	1	3	3	1	0	0	0	0.14	1366	55.03	182.63	244	374	31.1	3.34	7.45	79.2	-2.78317	1	1	2	37	9274.53
30787	1	21	1	1	1	3	1	2	2	0	4	0	0	0	0	0.39	1399	77.26	148.38	171	193	39.7	1.38	12.14	71.4	-2.78269	0	1	2	42	4244.17
26890	2	42	1	4	1	2	1	2	0	0	4	0	0	0	0	0.93	958	48.78	65.61	313	3357	5.9	4.41	5.04	47.1	-2.78268	0	1	1	36	7834.81
20326	1	65	2	4	2	1	3	0	1	3	3	1	0	0	0	0.77	1308	41.8	230.81	133	380	66.4	3.32	3.63	89	-2.78236	0	1	1	24	1600.48
4661	2	21	1	3	2	3	2	0	1	2	2	0	0	0	0	0.25	1227.76	30.89	164.88	305.05	90.79	115.39	4.44	4.08	40.63	-2.78135	0	1	2	2	100248
26017	2	83	2	3	1	2	2	1	0	1	2	1	0	1	0	0.34	859	20.85	113.32	457	5382	31.6	3.54	1.59	22	-2.77907	0	1	2	39	14320.8
12945	2	62	2	3	1	2	2	0	0	0	4	0	0	0	0	0.67	1660	37.72	242.1	229	387	55.8	4.33	4.52	74.1	-2.77828	0	1	2	24	30301.1
30092	2	36	1	3	3	1	3	1	2	3	3	0	0	0	0	1.2	1828	63.32	211.81	144	192	10.4	1.95	8.07	110.6	-2.7768	0	1	2	35	26104.6
15281	1	27	1	1	2	3	3	1	2	1	2	0	0	0	0	0.04	2789	81.45	371.96	276	329	8.4	2.61	7.82	96.9	-2.77648	0	1	2	25	3719.14
16839	2	26	1	4	1	1	2	0	1	0	2	0	0	0	0	0.05	2060	42.35	273.71	62	227	31.5	7.46	5.91	60.7	-2.77634	0	1	1	27	5299.4
12260	2	78	2	4	2	2	2	0	0	0	3	0	0	0	1	0.08	720	24.43	133.13	244	892	172.2	2.8	2.74	23.2	-2.77422	0	1	2	14	3284.92
6622	2	48	1	1	1	1	2	0	0	1	4	0	0	0	0	0.68	1239.18	35.11	152.68	362.31	182.91	42.81	7.14	4.7	48.24	-2.77385	0	1	1	12	2207.52
10140	1	85	2	3	1	2	2	1	1	0	3	0	0	0	1	0.71	1130	46.4	156.27	180	221	97.8	1.89	8.18	56.5	-2.7735	0	1	1	19	7753.94
5914	2	63	2	4	1	1	1	0	0	0	4	1	0	0	0	1.16	592.68	32.08	59.98	895.9	719.35	113.34	2.78	2.74	23.16	-2.77219	0	1	1	5	13331.5
1978	1	67	2	1	1	1	1	2	2	0	3	0	0	0	0	0.07	1528.39	49.03	155.8	104.06	66.6	19.17	7	8.12	59.07	-2.77206	0	1	1	13	444.431
10390	1	57	2	2	3	1	3	2	2	2	3	0	1	0	0	0.16	1560	53.39	221.42	307	342	52.2	2.32	8.6	67.4	-2.77022	1	1	2	27	19653.7
4367	1	21	1	3	2	3	1	0	1	0	3	0	0	0	0	0.19	1577.65	53	242.24	784.9	246.97	14.9	3.28	8.48	54.43	-2.76811	0	1	1	11	18992.9
17125	1	31	1	3	2	1	2	0	2	2	3	0	0	0	0	0.45	2080	52.93	344.69	186	55	4.1	1.15	10.42	108.1	-2.76427	1	1	1	19	40712.2
27119	2	28	1	4	1	2	2	1	2	0	4	0	0	0	0	0.22	1890	49.41	236.14	61	287	49.4	5.35	9.29	49.9	-2.76404	0	1	1	33	4699.65
11740	1	38	1	3	3	3	3	2	2	1	3	0	0	0	0	0.47	1287	18.93	249.23	51	120	229	1.49	2.05	31.4	-2.76209	0	1	2	15	22453.8
16150	1	54	2	2	3	1	3	1	1	2	2	1	0	0	0	0.22	1697	49.42	201.83	172	430	52.1	5.36	4.86	67.5	-2.762	0	1	2	27	17855.4
8607	1	61	2	3	2	1	3	2	2	0	2	0	0	0	0	0.03	1465.97	42.19	191.25	478.36	89.32	116.81	2.12	5.81	43.46	-2.76054	0	1	2	7	10954
21685	2	49	1	3	3	2	2	2	2	1	3	1	0	0	0	0.34	2233	46.34	368.48	158	391	48.6	5.37	6.5	60.7	-2.7601	0	1	2	31	13350.1
813	1	62	2	1	1	1	1	2	2	0	2	0	0	0	0	0.77	1569.03	84.09	106.4	32.67	0	0.8	0.87	9.07	131.45	-2.75969	0	1	2	3	629.398
4964	1	70	2	1	1	1	3	0	2	0	4	1	0	0	0	0.96	1646.44	43.89	179.66	384.68	96.2	18.37	7.15	7.99	42.87	-2.75963	0	1	1	12	501.232
18744	2	46	1	3	3	1	3	0	1	3	1	0	0	0	0	0.02	1946	30.74	372.49	210	1109	80.6	3.08	4.14	65.4	-2.7565	0	1	1	22	43685.8
29317	2	29	1	3	1	1	2	1	0	3	2	1	0	0	0	0.03	2092	78.62	274.53	194	328	11.6	4.03	7.61	88.2	-2.75598	0	1	2	39	15136.3
6952	1	22	1	3	1	1	1	2	2	0	4	0	0	0	0	0.26	1736.4	54.7	158.34	116.65	22	8.46	6.68	8.5	67.4	-2.75347	1	1	2	5	26783
7553	2	69	2	3	1	1	3	0	0	0	3	1	0	0	0	0.54	1292.46	28.28	215.52	790.88	248.2	51.97	6.25	3.71	33.47	-2.75149	0	1	1	7	13130.1
1547	1	57	2	3	1	1	2	1	2	0	3	0	0	0	0	0.65	2033.53	62.56	310.66	557.08	53.55	44.6	2.94	6.93	67.48	-2.75099	0	1	3	1	25419.9
24	2	53	2	3	1	1	2	2	2	0	3	0	0	0	0	0.08	1677.59	34.59	227.03	545.69	532.15	15.65	6.43	5.34	52.68	-2.75048	1	1	2	12	31670.5
30329	1	57	2	3	1	1	3	2	2	1	4	0	1	0	0	0.06	1565	47.68	189.26	302	71	25.1	4.61	6.08	82.2	-2.75047	0	1	1	32	27059.6
15198	1	36	1	1	1	3	2	2	2	0	3	0	0	0	0	1.65	1270	74.17	152.29	11	127	14.5	1.28	14.96	82	-2.75025	0	1	2	23	3275.3
692	1	53	2	3	2	1	3	0	1	1	4	0	0	0	0	0.65	1288.37	57.24	130.65	235.55	106.54	27.54	4.25	8.28	73.84	-2.75008	0	1	2	6	15076.5
6000	2	77	2	3	1	1	2	0	0	0	3	1	1	0	0	0.28	964.96	44.98	112.44	592.63	41.17	5.48	4.2	5.92	82.59	-2.74893	0	1	2	3	20113.1
12131	2	60	2	4	3	2	3	0	0	0	3	1	1	0	0	0.53	2240	95.24	271.12	123	184	5.5	2.46	9.55	102.3	-2.74763	0	1	1	14	2087.9
26154	2	25	1	3	3	2	2	2	2	3	2	0	0	0	0	4.68	1667	58.95	240.35	140	995	38.9	2.19	8.77	76.3	-2.74737	0	1	1	29	24352.5
30455	2	63	2	3	3	1	2	0	1	3	3	0	0	0	0	0.12	1462	62.16	184.7	274	53	2.2	5.96	11.03	53.2	-2.74647	0	1	2	30	31625.5
10907	1	77	2	3	2	2	2	1	1	0	3	0	0	1	0	0.17	1270	52.66	224.31	343	433	61.6	2.82	8.19	57.6	-2.74348	0	1	2	24	17931.3
25467	1	53	2	3	1	1	2	1	2	0	4	1	0	0	0	0.79	1500	47.47	224.81	372	103	19	5.08	5.57	80.3	-2.74156	0	1	2	31	15982.7
24445	2	29	1	3	3	3	2	0	2	1	2	0	0	0	0	0.25	1392	46.89	114.74	166	1057	93.6	2.49	6.16	55.3	-2.74105	0	1	1	36	15126.8
5970	1	82	2	3	2	1	3	0	1	0	3	1	1	0	1	1.6	1347.44	37	194.1	223.29	71.58	97	4.79	5.55	46.43	-2.74068	0	1	2	11	8516.91
9846	1	22	1	1	1	1	2	0	2	0	3	0	0	0	0	0.19	1525.79	55.3	195.19	241	26	5.82	5.33	8.74	74.53	-2.74058	0	1	1	6	13099.5
14187	2	48	1	5	3	2	2	0	0	3	2	0	0	0	0	0.22	1117	32.62	225.37	70	764	120.5	2.4	4.46	61.3	-2.74028	0	1	2	20	53356.3
16205	2	54	2	3	1	1	3	1	2	1	2	1	0	0	0	0.2	1167	49.95	187.47	157	288	101.2	3.01	4.31	70.3	-2.7364	0	1	1	17	14915.7
20674	2	20	1	4	2	3	2	0	2	3	3	0	0	0	0	0.04	1188	28.46	173.82	95	92	137.3	4.94	3.59	40.9	-2.73574	1	1	1	14	6857.65
11502	2	77	2	3	3	1	3	1	1	3	3	1	0	0	0	0.45	1544	36.8	171.81	544	534	45.4	5.63	5.51	43.1	-2.73528	0	1	2	14	20529.2
14621	2	44	1	3	1	1	3	0	2	1	4	1	0	0	0	0.3	2021	56.71	175.84	173	324	8.2	3	7.91	101.3	-2.73495	1	1	2	17	17887.5
11506	2	26	1	2	1	3	1	0	0	2	1	0	0	0	0	0.05	1338	42.28	165.61	551	101	82.6	2.98	4.53	60.4	-2.7344	0	1	1	24	38049.2
24075	1	70	2	4	1	2	1	2	2	0	2	1	1	0	0	0.06	1519	62.37	137.32	850	53	2.9	2.12	5.01	96.5	-2.73431	0	1	1	30	5533.73
14940	2	69	2	4	2	2	2	0	1	1	3	0	0	0	0	0.68	1416	44.18	199.28	452	791	63.3	3.91	5.7	49.9	-2.73431	0	1	1	14	5982.76
20091	1	40	1	1	1	1	1	0	2	3	3	0	0	0	0	0.23	1793	49.95	271.81	124	205	59	2.44	8.4	78.7	-2.73254	0	1	1	25	4088.68
13982	1	62	2	3	1	2	2	2	2	0	2	1	0	0	0	0.85	1463	41.29	151.64	304	3861	30	1.27	7.06	47.4	-2.73227	0	1	1	22	20422.4
29641	2	37	1	3	2	2	1	1	2	0	3	0	0	0	0	0.11	2516	61.14	407.26	143	309	36.7	3.29	11.69	59.9	-2.73223	0	1	2	31	32671.5
12807	1	78	2	4	1	1	1	1	2	0	3	0	0	0	0	0.21	1150	44.81	170.66	361	3591	14.2	2.48	5.63	54.6	-2.73209	1	1	1	25	3085.1
9121	2	22	1	1	2	3	2	0	2	2	3	0	0	0	0	0.14	1534.11	51.39	194.36	238.18	123.63	47.48	4.39	8.42	60.62	-2.73034	1	1	2	3	9825.63
4823	1	59	2	1	1	1	2	1	2	2	3	1	0	0	1	0.17	1421.52	59.66	155.86	242.37	66.5	31.37	4.61	7.34	75.42	-2.73008	0	1	1	4	6103.79
14626	1	24	1	4	1	1	2	0	2	2	3	0	0	0	0	0.15	1876	62.65	257.25	61	371	11.8	3.47	12.89	69.2	-2.72977	0	1	1	27	4851.59
257	1	75	2	3	1	1	2	0	1	1	4	0	0	1	0	0.23	1097.95	26.45	142.36	692.38	554.82	51.21	6.61	2.71	39.05	-2.72688	0	1	2	1	13657.4
3955	2	64	2	3	1	1	2	0	1	1	2	0	0	0	0	0.76	1526.32	54.09	218.47	166.19	34.49	20.06	4.26	8.23	85.22	-2.72595	0	1	1	10	12352.5
15335	2	46	1	3	1	1	2	0	1	0	4	0	0	0	0	1.61	1754	50.37	229	267	205	5.4	5.03	6.66	87.5	-2.72553	0	1	2	14	21452.9
5396	1	65	2	1	1	2	2	2	2	1	2	0	0	0	0	0.29	1606.79	28.61	257.45	481.96	204.59	67.59	4.5	2.87	67.46	-2.72494	0	1	2	3	1108.11
19178	1	69	2	3	1	2	2	1	1	1	2	1	0	1	1	0.02	1405	51.68	186.46	300	767	26.3	4.31	8.52	59.9	-2.72389	0	1	2	24	25997.7
26429	1	44	1	4	1	2	1	2	2	0	2	1	0	0	0	0.09	1924	39.63	299.88	77	846	92.3	3.28	4.42	68.8	-2.72305	0	1	2	35	7795.93
22384	2	51	2	3	2	2	2	0	2	3	3	1	1	0	0	0.76	1198	52.2	137.97	417	331	29.7	4	7.55	67.3	-2.72296	0	1	2	36	45660.4
19622	1	38	1	3	1	1	2	1	1	2	4	0	0	0	0	0.86	1671	49.73	201.08	274	259	36.9	5.47	10.88	36.8	-2.72283	1	1	1	27	47964.3
6008	2	58	2	3	1	1	3	0	0	1	2	0	0	0	0	1.18	1102.68	39.85	130	359.53	85.25	60.41	4.38	4.31	73.1	-2.72123	0	1	2	12	20095.5
22762	2	72	2	3	3	1	2	1	2	1	3	1	0	0	0	0.4	1259	62.18	149.73	449	387	27	2.09	11.38	61.4	-2.71965	0	1	2	35	21435.3
812	2	56	2	4	2	1	3	0	0	0	4	1	0	0	0	1.96	933.3	62.45	88.69	55.05	29.44	10.11	3.36	7.62	111.04	-2.71785	0	1	1	7	8870.21
4491	2	28	1	4	1	2	1	2	2	0	4	0	0	0	0	0.13	1206.24	19.02	234.94	80.04	26.8	218.77	2.58	2.92	23.7	-2.71778	0	1	2	5	5006.52
5846	2	30	1	1	3	3	3	2	2	2	3	0	0	0	0	0.42	1137.99	41.57	102.82	736.44	395.65	39.28	4.31	5.64	51.36	-2.71658	1	1	2	11	7089.86
30096	1	47	1	3	1	1	3	2	2	0	2	1	0	0	0	0.04	2713	75.25	273.51	305	597	25.6	3.52	6.55	83.6	-2.71551	0	1	1	31	32368.3
10700	2	61	2	1	2	1	3	1	2	2	4	0	0	0	0	0.38	1070	72.02	85.44	110	339	29.7	3.38	10.93	70.5	-2.71468	1	1	2	27	1019.26
9825	2	23	1	1	2	3	3	0	2	2	3	0	0	0	0	0.03	1030.38	32.97	121.23	1167.99	837.02	8.39	5.13	4.24	38.27	-2.71381	0	1	1	4	7819.7
19166	2	22	1	3	1	2	2	2	2	3	2	0	0	0	0	0.18	1635	67.85	169.7	487	94	6.2	2.63	8.7	88.1	-2.71204	1	1	1	22	33479.7
12674	2	65	2	3	1	1	3	0	1	0	3	0	0	0	0	0.11	1152	38.75	178.61	229	328	127.9	2.5	5.61	48.2	-2.71203	0	1	1	21	10364.2
5657	1	26	1	3	1	3	1	0	0	0	1	0	0	0	0	0.07	1336.63	64	134.21	138.3	37.16	6.52	4.15	9.6	88.24	-2.71114	1	1	1	10	34701.3
30596	1	70	2	3	2	2	2	1	2	0	2	0	0	0	0	0.69	1780	71.11	138.74	256	248	10.6	4.08	7.7	88.3	-2.71105	0	1	1	31	23001.2
27339	2	53	2	3	1	1	3	0	1	0	3	0	0	0	0	0.44	1467	41.34	176.67	394	2210	24.6	4.14	7.73	40.1	-2.70938	0	1	2	32	26982.3
30528	1	52	2	3	3	1	3	0	0	1	3	0	0	0	0	0.14	1560	50.74	238.15	581	1302	12.3	2.93	7.65	63.6	-2.70911	0	1	2	34	27669.8
13815	1	57	2	3	1	1	3	2	2	0	4	1	1	1	0	1.86	1743	69.69	222.02	193	464	6.8	3.61	9.3	85.7	-2.70663	1	1	1	26	19340.7
8708	1	43	1	1	1	1	3	2	2	1	3	1	0	0	0	0.01	1387.02	68.02	176.72	755.18	55.51	28.93	4.89	5.46	57.79	-2.70617	0	1	1	10	4189.33
800	2	70	2	3	2	1	3	0	2	2	4	1	1	0	0	0.3	996.03	39.9	181.29	361.97	94.64	75.6	4.38	5.64	56.47	-2.70555	0	1	1	11	22259.1
25028	2	28	1	1	1	1	1	0	1	1	2	0	0	0	0	0.14	1650	67.3	186.75	193	1100	35.1	3.52	9.4	59.3	-2.70392	0	1	2	35	23951.3
21566	2	50	1	3	2	2	3	1	1	0	3	0	0	0	0	0.47	1084	52.25	159.34	235	1082	21.3	3.27	5.97	89.6	-2.70096	1	1	2	29	18669.6
11285	2	77	2	3	1	3	2	1	2	3	2	0	0	0	0	0.05	735	34.88	98.34	433	5229	17.3	1.22	3.86	48.4	-2.69974	0	1	2	23	7300.24
16125	2	82	2	3	1	2	2	1	2	3	3	0	0	0	0	0.09	1018	25.15	138	290	1242	138.9	3.08	3	35.1	-2.69852	0	1	1	17	7370.68
19151	2	24	1	4	2	1	2	2	2	1	2	0	0	0	0	0.03	1874	64.79	243.78	109	404	33.7	4.39	10.57	60.4	-2.69762	0	1	1	27	7481.5
2678	2	78	2	4	1	1	2	0	2	0	3	1	1	0	1	1.55	1048.28	49.54	113.55	384.92	227.12	23.22	4.67	5.11	84.97	-2.69708	1	1	2	9	3169.63
22723	1	81	2	3	1	2	2	2	2	1	2	0	0	0	0	0.52	1499	38.12	208.61	201	106	133.8	3.6	4.03	49.8	-2.6964	0	1	1	29	4742.13
21177	2	43	1	4	2	3	2	1	2	3	4	1	0	1	0	0.42	1328	27.39	200.58	304	1508	57.6	4.72	5.04	49	-2.69573	1	1	1	30	7182.74
8039	2	73	2	3	1	2	2	1	1	1	3	1	0	0	0	0.06	1039.34	26.48	191.01	341.46	246.96	108.04	5.59	3.33	39.22	-2.69398	0	1	2	5	12422.5
22278	1	71	2	4	1	2	2	2	2	0	2	1	0	0	0	0.41	2067	59.97	215.38	121	194	15.3	4.64	4.23	111.7	-2.692	0	1	2	42	6940.73
19584	2	73	2	4	1	1	2	1	0	0	4	1	1	0	0	0.9	950	39.93	103.18	369	2643	17.8	4.5	5.91	47.7	-2.69139	0	1	1	14	6128.08
19299	1	50	1	3	3	1	3	0	1	1	2	0	0	0	0	0.07	2149	45.54	168.91	518	251	28.9	3.69	5.66	80.4	-2.68873	0	1	2	15	17883.2
19813	1	57	2	4	1	3	1	2	2	0	3	0	0	0	0	0.29	1098	35.98	158.02	169	234	112.2	2.01	6.94	60.7	-2.68588	0	1	1	20	13652.9
18569	2	52	2	4	2	1	3	0	0	0	3	0	0	0	0	0.64	1750	70.17	246.59	189	304	37.9	3.5	6.73	88.9	-2.68316	1	1	1	17	12478.6
21544	1	49	1	5	2	1	1	2	2	1	2	1	0	0	0	0.07	1316	54.51	176.97	91	235	38.2	5.88	4.96	82.8	-2.68304	1	1	2	34	23379.7
20276	2	21	1	1	1	3	2	0	0	3	3	0	0	0	0	0.16	1430	47.97	198.1	303	632	35.6	5.75	6.74	55.8	-2.68283	0	1	1	28	3095.19
5431	2	27	1	2	2	1	3	2	2	2	2	0	0	0	0	0.02	1552.86	52.85	215.49	217.68	26.41	11.94	5.26	8.1	80.82	-2.68152	0	1	2	7	12661.7
20528	1	48	1	1	1	1	2	0	2	0	2	0	1	0	0	0.03	1462	70.52	115.28	129	164	4.5	3.06	12.18	84.6	-2.68095	0	1	1	17	1833.7
24900	2	58	2	1	1	1	3	1	2	0	3	1	0	0	0	0.98	1683	46.88	259.88	559	1441	28.1	4.41	6.1	50.2	-2.67889	0	1	1	34	3544.14
12784	2	29	1	1	1	3	1	0	0	1	4	0	0	0	0	0.3	1285	55.49	94.47	216	414	14.8	11.4	6.69	20.6	-2.67766	0	1	1	19	3464.92
16529	2	76	2	3	1	2	2	0	0	2	3	1	0	1	0	0.09	929	24.1	117.49	368	1241	110.2	4.72	3.12	31.7	-2.67752	1	1	2	19	30342.3
20944	2	51	2	3	2	1	3	0	0	1	3	1	0	0	0	0.14	1273	45.35	178.46	367	1106	73.8	4.54	5.26	43.8	-2.67682	0	1	1	26	14383.9
2347	2	52	2	3	2	1	3	0	1	3	3	0	0	0	0	0.07	1372.86	32.33	241.1	575.14	439.77	58.05	5.96	4.46	42.45	-2.67602	0	1	2	1	16586
10546	2	23	1	4	2	1	1	2	2	3	4	0	0	0	0	0.39	1742	58.52	255.22	103	785	35.3	5.68	6.84	65.7	-2.67585	1	1	1	16	13916.2
27179	2	75	2	3	1	2	2	1	1	0	4	1	1	0	0	0.49	1613	41	212.61	191	341	11.7	6.92	4.72	82.6	-2.67444	0	1	2	33	10928.6
8485	1	60	2	4	1	1	3	1	2	1	3	1	1	0	0	0.66	735.86	54.47	81.82	504.56	139.78	146.73	1.84	4.43	40.58	-2.67354	0	1	1	7	2902.19
10352	1	61	2	3	1	1	3	2	1	0	3	0	0	0	0	1.22	2189	47.62	257.6	399	206	0.7	5.17	6.43	86	-2.6735	0	1	1	23	21432.4
14590	2	36	1	3	2	1	3	0	2	1	2	0	0	0	0	0.05	1114	58.07	96.83	249	590	23.1	7.23	4.51	66.8	-2.67349	0	1	1	19	59467.4
5143	1	70	2	4	3	1	3	1	1	3	4	1	1	0	0	0.59	737.58	39.68	89.76	473.16	366.61	59.43	3.97	6.13	58.38	-2.67286	0	1	2	7	3031.49
10396	2	60	2	3	1	1	2	0	2	0	4	0	0	0	0	0.24	2468	61.58	324.7	231	199	22.8	4.43	9.61	70.4	-2.67066	0	1	2	22	15277.2
27510	2	52	2	3	2	2	1	0	2	0	2	0	0	0	0	0.69	1848	41.66	303.91	406	920	44.1	2.68	4.98	83.2	-2.66554	1	1	2	34	64271.6
29995	2	59	2	1	1	1	2	0	0	0	2	0	0	0	0	0.12	1789	50.95	269.53	323	188	31.2	3.62	9.11	71.9	-2.66498	0	1	2	42	3654.5
6716	2	57	2	2	2	2	3	0	1	2	4	1	0	0	0	0.69	1300.35	77.68	157.13	219.94	57.97	47.04	3.31	4.97	99.79	-2.66479	1	1	2	7	15230.6
26129	2	60	2	3	1	1	2	2	1	1	2	1	0	0	0	0.73	1614	78.54	179.02	75	99	16.4	3.98	12.71	70.3	-2.66357	1	1	2	36	16557.4
20226	1	64	2	4	1	1	2	2	2	0	2	0	0	0	0	0.14	1731	59.62	168.88	268	352	41.9	2.7	11.03	63.4	-2.66347	1	1	1	27	1606.77
14737	1	46	1	4	1	1	1	2	2	0	3	1	0	0	0	0.13	1789	62.92	118.12	210	74	24	2.35	7.38	108.5	-2.65996	0	1	1	20	2590.2
13918	1	84	2	3	1	1	2	0	1	0	4	0	0	0	0	0.07	1519	77.84	124.18	62	163	10	1.22	9.08	124.6	-2.65994	0	1	1	14	10111
23710	2	60	2	3	1	2	3	2	1	0	4	1	0	0	0	0.23	1363	51.43	145.63	180	451	89.6	3.42	6.27	61.8	-2.65877	0	1	2	34	23330.4
16579	2	47	1	1	1	2	1	2	2	0	3	0	1	0	0	0.15	1290	36.88	174.85	318	164	92.9	4.75	4.79	52.4	-2.65827	1	1	2	27	8321.78
28374	2	31	1	3	2	2	2	0	2	0	4	0	0	0	0	0.98	2265	69.7	311.48	655	486	15.2	3.34	5.9	80.8	-2.65772	1	1	2	32	1922.03
8432	2	45	1	3	2	1	3	1	1	1	4	1	0	0	0	0.75	2211.55	60	280.42	509.93	75.36	17.93	5.46	8.17	58.68	-2.65644	0	1	2	4	27994.4
15991	2	30	1	4	1	3	1	0	0	0	4	1	0	0	0	1.94	1870	74.73	160.17	316	217	9.1	2.98	10.62	82.5	-2.65451	1	1	1	27	5420.2
8894	1	35	1	1	1	1	2	2	2	0	2	0	0	0	0	0.1	2084.13	70.31	333.06	166.99	24.79	15.48	3.34	10.88	85.25	-2.65381	0	1	2	3	4799.2
17551	2	31	1	3	2	1	3	1	2	0	4	0	0	0	0	0.54	2582	68.14	312.31	256	33	4.2	7.57	6.57	71.4	-2.65258	1	1	1	26	41273.8
30261	2	34	1	3	1	1	2	2	1	0	2	0	0	0	0	0.18	1285	32.58	202.16	518	37	13.6	2.36	11.26	73.3	-2.6521	1	1	1	31	20959.4
29122	2	41	1	1	1	2	1	0	0	0	3	0	0	0	0	0.17	1482	60.6	138.85	136	85	36.4	4.12	8.58	80.5	-2.65205	1	1	2	38	5509.33
17238	2	21	1	3	1	3	2	0	1	0	2	0	0	0	0	0.06	2274	48.59	339.26	264	65	21.7	4.83	8.4	76.1	-2.65167	0	1	2	19	11648.5
29352	1	79	2	4	2	3	2	0	2	0	3	1	0	0	0	0.13	1090	47.21	117.54	440	152	3.4	3.92	5.8	100.8	-2.65164	0	1	1	42	5566.6
23127	2	40	1	1	1	1	1	0	0	0	2	0	0	0	0	0.2	1542	42.28	192.52	648	641	7.9	5.21	6.76	59.3	-2.65129	0	1	1	38	13749
24844	2	62	2	3	2	2	3	0	2	3	2	0	0	0	0	0.07	1105	58.39	99.98	522	212	0.8	3.49	6.86	94.4	-2.64935	1	1	2	35	22683.5
15969	1	25	1	3	2	1	3	1	2	0	3	0	0	0	0	0.1	965	35.65	133.16	568	151	33	6.74	7.16	39.2	-2.64889	0	1	1	20	10083.7
28423	1	45	1	4	3	1	2	2	2	0	2	0	0	0	0	0.2	1567	85.46	210.04	302	50	7.7	1.85	9	108.7	-2.64887	0	1	2	38	6267.78
17719	1	72	2	1	1	1	2	1	2	0	2	0	0	0	0	10.5	1018	77.56	62.09	80	70	4.3	4	10.99	89.4	-2.64588	0	1	1	28	1443.53
23181	2	34	1	4	2	1	3	0	2	2	2	0	0	0	0	0.14	2031	93.67	238.24	618	72	0.2	3.39	5.42	101.8	-2.64425	1	1	1	37	26801.9
14709	2	20	1	3	2	3	2	1	2	1	2	0	0	0	0	0.05	1418	48.27	175.36	402	507	22.6	5.65	4.14	79.8	-2.64101	0	1	1	19	23215.5
6355	2	61	2	1	2	2	2	0	0	1	3	0	0	0	0	1.53	1358.01	76.92	129.75	198.63	19.51	17.74	5.49	7.01	85.83	-2.64039	0	1	2	6	568.228
25910	1	63	2	4	1	1	3	1	2	0	4	1	1	0	0	0.35	1612	100.64	153.12	327	90	3.2	2.56	6.02	121.6	-2.63826	0	1	1	41	2122.24
21455	1	84	2	3	1	2	2	1	1	0	3	0	0	0	0	0.31	1353	56.2	146.56	405	722	47.9	3.73	5.4	72.8	-2.63751	0	1	2	30	10352.6
24400	2	63	2	3	2	2	1	1	2	0	3	0	0	0	0	0.27	1804	44.07	239.08	348	560	41.7	5.59	7.62	49.8	-2.63629	0	1	2	34	19261.4
4159	1	57	2	5	2	1	1	2	1	0	4	1	0	1	0	0.2	1649.13	71.26	134.24	188.72	35.06	5.4	3.82	12.22	77.7	-2.63573	0	1	1	11	14154.9
20013	2	61	2	3	1	2	2	2	1	1	2	0	0	0	0	0.22	1380	43.04	148.2	610	1610	18.2	4.16	5.67	58.5	-2.63432	0	1	2	18	12863.8
14406	1	40	1	4	2	1	3	0	2	2	3	0	0	0	0	0.02	1495	61.17	126.95	181	784	33.1	4.71	5.3	84.6	-2.63428	0	1	1	18	3467.29
30128	2	41	1	3	2	2	3	2	2	1	4	0	0	0	0	0.44	2319	94.9	234.34	162	303	8	2.67	6.79	119.3	-2.63391	1	1	1	41	18791.4
6335	1	66	2	3	1	2	1	2	2	0	1	0	0	0	0	0.08	1396.6	60.32	134.96	327.42	84.92	34.58	5.11	12.05	39.86	-2.63357	0	1	2	5	9462.26
22024	2	71	2	3	1	1	2	1	1	1	4	1	0	0	0	0.87	577	36.69	75.68	225	1794	117.9	3.56	3.34	39.8	-2.63302	0	1	1	35	19714.3
29071	2	55	2	3	1	2	2	2	2	0	2	0	0	0	0	0.03	1515	59.8	169.53	698	143	0.8	2.37	9.22	82.7	-2.63291	0	1	1	40	20986.5
8401	2	71	2	3	1	1	2	1	0	0	2	0	0	0	0	0.24	1534.74	54.1	172.94	607.34	40.9	29.04	4.17	7.15	67.94	-2.63202	0	1	1	1	36946.9
13525	1	70	2	3	2	1	3	1	1	0	3	0	0	0	0	0.42	1214	42.1	152.21	485	161	38.4	5.89	4.67	66	-2.63163	0	1	2	15	17347.2
14153	2	72	2	3	1	1	1	1	1	0	3	1	0	0	0	0.28	1157	69.23	147.95	268	1470	27.5	2.15	5.78	94.8	-2.63108	1	1	2	18	17230.1
10518	2	63	2	2	1	3	2	1	2	0	3	1	0	0	0	0.66	1103	44.07	155.69	297	2527	19.8	3.35	5.02	73.6	-2.63104	1	1	2	14	8813.11
24850	2	48	1	4	3	2	2	0	0	3	3	0	0	0	0	0.7	713	41.27	58	431	3832	27.5	1.98	4.55	57.2	-2.63095	0	1	1	41	6832.99
15382	2	62	2	3	1	1	2	0	0	1	3	0	0	0	0	0.3	2016	74.06	215.32	264	191	24.6	3.79	9.49	77.3	-2.63082	1	1	1	27	15036.1
11298	1	21	1	4	1	3	2	2	1	2	2	0	0	0	0	0.05	1284	28.81	161.24	77	193	141.7	6.74	3.12	29.5	-2.62988	1	1	1	14	9857.44
19837	1	55	2	4	2	1	2	2	2	1	3	1	1	1	0	0.46	1074	47.96	115.19	254	630	33.2	3.25	6.79	88.3	-2.62976	0	1	2	28	23050.1
2782	1	28	1	4	1	1	1	0	1	0	4	0	1	0	0	0.32	1621.18	61.12	157.74	366.53	20.13	11.01	5.25	6.45	86.72	-2.62877	0	1	2	12	3977.45
29373	1	37	1	4	2	1	2	2	1	0	4	0	0	0	0	1.4	1857	82.01	189.45	75	75	4.3	5.1	8.67	94.3	-2.62868	0	1	1	37	6558.82
13754	1	54	2	3	1	1	1	2	2	0	3	1	0	0	0	0.89	874	24.34	152.41	171	1158	20	6.07	2.68	90.3	-2.62705	0	1	1	18	34118.4
9926	1	35	1	2	1	1	2	0	2	1	2	0	0	0	0	0.4	881.12	80.97	33.64	163.63	163.63	51.96	1.41	12.67	71.51	-2.62677	0	1	2	7	8100.73
7837	1	62	2	1	1	1	2	1	2	1	3	0	1	1	0	0.03	1367.04	67.35	153.61	275.93	1.84	4.47	3.83	11.02	81.76	-2.6265	0	1	1	3	1666.34
29762	1	61	2	1	1	1	2	1	2	0	3	1	0	0	0	0.14	978	54.97	139.9	122	307	146.5	2.02	6.63	47.7	-2.6264	1	1	1	40	2134.82
17446	1	59	2	4	1	1	3	1	2	0	2	1	0	0	0	1.03	1414	46.7	174.81	111	1052	119	3.25	5.98	44.5	-2.62639	0	1	2	20	12397.2
14086	1	28	1	3	1	1	3	0	0	3	4	0	0	0	0	0.12	2139	63.32	248.75	344	184	23.6	4.1	10.53	64	-2.62605	1	1	1	15	14776.5
12282	1	81	2	3	3	1	3	1	2	3	2	0	0	0	0	0.17	1110	50.23	143.18	457	266	20.3	1.96	12.51	67.1	-2.62562	0	1	1	21	7383.41
30800	1	50	1	4	2	1	3	1	2	2	3	0	0	0	0	0.14	2171	59.98	166.85	151	649	19.1	4.72	4.84	100.2	-2.62448	0	1	1	37	7405.29
5547	1	44	1	2	1	1	2	2	2	0	4	1	1	0	1	1.09	2459.14	50.82	430.54	409.19	67.7	91.49	3.18	7.29	51.66	-2.62443	1	1	2	4	7343.91
5744	1	23	1	5	2	3	3	0	2	0	2	0	0	0	0	0.05	2055.12	68.52	393.92	14.05	7.22	0.61	0.84	11.85	124.09	-2.62439	0	1	2	8	53716
20434	1	42	1	1	3	1	3	0	1	3	4	0	1	0	0	0.47	2130	75.05	302.57	284	230	21.3	2.88	7.77	97.9	-2.6235	0	1	2	15	2760.87
27243	1	34	1	3	2	1	2	2	2	3	3	0	0	0	0	0.6	2760	76.25	369.89	185	159	12.2	5.7	6.87	87.6	-2.62269	0	1	1	33	15744.4
551	2	53	2	3	1	1	3	0	1	0	3	0	0	1	0	0.32	728.65	42.16	95.03	157.78	40.7	62.92	2.46	8.16	85.46	-2.62266	1	1	2	11	33884.3
13873	2	37	1	3	2	1	2	2	2	0	3	0	0	0	0	1.75	992	24.04	133.1	75	108	78.1	8.55	7.05	26.2	-2.6216	1	1	1	28	17185.9
16938	2	66	2	1	2	1	3	1	1	1	3	1	0	0	0	0.14	1119	31.4	147.79	412	346	64.3	4.26	7.56	50.8	-2.62149	0	1	2	17	1370.41
27632	1	21	1	4	2	3	2	0	2	1	3	0	0	0	0	0.47	2436	106.84	231.8	180	30	3.8	2.11	10.5	108.2	-2.62055	0	1	2	37	4925.72
25966	1	38	1	4	1	1	3	2	2	3	2	1	0	0	1	0.12	1704	54.71	223.07	499	245	20	4.63	6.54	76.4	-2.61913	0	1	2	39	6359.49
22679	1	69	2	3	1	1	2	0	0	0	2	1	0	0	1	0.05	1420	47.75	242.98	227	2894	29.9	2.42	8.41	54.7	-2.61782	1	1	1	29	17322.1
16215	2	57	2	3	2	1	3	1	2	0	3	1	0	1	0	0.21	1993	52.34	277.86	327	1353	13	3.31	8.22	75.7	-2.61721	0	1	1	26	17239.4
30061	2	53	2	4	1	1	2	0	1	0	3	0	0	0	1	0.24	1925	59.84	266.03	377	303	18.6	6.39	7.03	62.8	-2.61698	1	1	2	36	27699.2
28649	1	49	1	1	1	1	1	2	2	0	3	1	0	0	0	0.5	2160	64.3	176.72	363	442	14.8	3.04	8.33	89.1	-2.61646	1	1	1	34	6646.49
15440	2	51	2	5	1	1	3	2	1	0	2	0	0	0	0	0.1	1474	54.42	175.48	382	72	16.2	4.57	4.06	104.6	-2.61638	0	1	2	21	14127.3
12664	2	48	1	4	1	2	2	0	2	0	3	1	1	0	0	0.06	1212	42.92	142.11	236	305	121.3	2.7	4.83	61.2	-2.61579	1	1	1	21	4304.9
29344	2	41	1	3	1	1	3	2	2	0	2	0	0	0	0	0.1	1832	70.59	151.75	314	60	24.7	4.58	5.35	95.6	-2.6148	0	1	1	29	29642.9
15777	2	43	1	4	1	1	2	0	2	0	4	1	0	0	0	1.01	2592	73.21	365.14	137	201	18.1	3.55	11.42	79.7	-2.61421	0	1	1	24	3664.22
23061	1	85	2	3	3	2	3	1	1	1	3	1	1	0	0	0.07	909	23.56	100.82	404	190	37.4	8.646	5.54	38.9	-2.61337	0	1	2	36	6315.39
18583	2	22	1	4	2	3	2	0	0	3	3	0	0	0	0	0.59	2189	90.38	274.31	243	213	19.9	2.9	8.97	94.4	-2.61155	1	1	1	16	5527.64
5590	2	58	2	4	1	2	3	2	1	0	2	0	0	0	0	0.07	1059.69	31.97	176.19	541.28	503.3	104.13	3.48	3.71	49.97	-2.61114	1	1	2	9	3550.44
5060	2	68	2	3	1	2	1	2	2	0	2	0	0	0	0	0.22	705.72	37.94	102.01	414.66	218.3	91.05	3.79	2.96	71.28	-2.61012	0	1	1	7	22577
27701	1	26	1	3	3	1	3	1	1	1	3	0	0	0	0	0.7	1615	70.61	115.93	216	413	6.9	3.17	7.34	108.3	-2.60737	0	1	2	37	25582.1
23919	2	26	1	3	3	2	3	0	2	3	2	0	0	0	0	0.1	1799	53.94	226.57	363	303	34.1	3.19	7.3	85.5	-2.60694	1	1	2	40	9208.76
20224	2	81	2	3	1	2	2	0	2	1	2	1	0	0	0	0.1	1116	72.77	99.74	579	801	28.2	2.46	6.05	83.7	-2.60687	0	1	1	22	6003.89
13561	1	21	1	4	2	3	2	0	1	2	2	0	0	0	0	0.07	1706	69.43	190.4	224	203	64.5	6.5	4.86	59.4	-2.60642	0	1	1	14	11037.6
5247	2	48	1	1	2	1	3	1	1	3	3	0	0	0	0	0.26	1325.1	53.33	132.03	344.58	25.16	26.9	3.32	8.4	87.07	-2.60612	0	1	3	1	4720.26
30450	2	42	1	1	1	1	1	0	2	0	3	1	0	0	0	0.12	1311	73.26	186.2	74	234	28.6	4.79	6.63	94.9	-2.60582	1	1	2	40	2425.85
2636	1	47	1	1	1	2	1	0	2	0	4	1	0	0	0	0.17	1841.78	78.68	134.77	222.85	45.75	11.83	3.36	11.29	84.36	-2.6026	0	1	1	6	4461.6
22939	2	32	1	4	2	1	3	0	0	1	2	0	0	0	0	0.01	945	59.65	122.94	94	1032	8.2	2.48	9.13	100.8	-2.60164	0	1	1	42	6553.34
27294	2	66	2	3	2	1	1	1	2	0	4	1	1	1	0	0.93	1861	39.32	260.54	514	670	60.1	5.93	6.71	32.1	-2.60137	0	1	2	34	19261.4
25135	1	68	2	1	1	3	1	0	0	0	4	1	1	1	0	2.21	1388	25.36	195.92	183	173	112.8	7.32	3.37	35.2	-2.60126	0	1	2	38	2734.08
25560	1	70	2	3	2	1	2	0	0	0	4	1	0	1	0	1.55	1747	47.86	271.89	133	302	28.9	4.56	5.37	101	-2.59733	0	1	2	37	4553.02
2761	2	77	2	2	1	1	2	0	0	0	3	0	0	0	0	0.59	903.17	15.14	170.67	835.99	816.89	68.54	5.92	2.02	35.95	-2.59719	0	1	2	10	27986.8
12391	1	64	2	3	1	1	3	1	1	3	3	0	0	0	0	0.08	1574	49.02	195.2	261	1647	2.6	3.25	6.57	93.3	-2.59716	0	1	2	16	14624.7
30866	2	65	2	1	1	1	2	0	2	0	2	0	0	0	0	0.17	1161	25.26	230.67	91	83	194.5	1.28	2.38	60.8	-2.5967	0	1	1	34	795.55
21033	2	57	2	4	1	2	1	0	0	3	4	1	0	0	0	0.26	1042	34.5	115.05	203	1045	33.8	7.62	2.72	68.3	-2.59585	0	1	1	41	7902.88
2303	2	45	1	3	2	1	3	2	1	0	2	0	0	0	0	0.09	842.29	37.38	73.9	61.91	19.73	5.3	9.73	6.97	61.75	-2.59567	0	1	2	1	22546.3
17681	2	26	1	1	3	1	3	0	1	0	4	0	0	0	0	0.27	1257	55.73	150.05	240	771	6.5	5.63	7.11	79	-2.59529	1	1	1	22	4047.45
9360	1	41	1	5	1	3	2	2	2	1	3	0	0	0	0	0.05	1345.96	48.73	140.95	77.23	34.16	8.82	1.83	19.94	56.19	-2.59459	0	1	1	8	31975.4
17771	2	53	2	4	3	2	3	2	1	1	4	1	1	0	0	0.34	1376	45.64	177.56	661	1437	48.1	3.55	5.47	50.6	-2.59401	1	1	1	20	7185.67
30101	2	80	2	3	2	3	2	1	1	1	3	1	0	0	0	0.07	1408	31.6	172.3	534	1515	53.3	5.41	4.44	41.5	-2.59401	1	1	2	29	6121.16
27593	1	69	2	3	3	1	3	2	2	0	4	1	0	0	0	0.2	1266	58.2	170.26	237	639	22.6	2.8	7.5	97.8	-2.59356	0	1	2	33	27151
30375	2	26	1	3	2	3	3	0	2	1	3	0	0	0	0	0.16	2336	76.71	228.36	80	509	30.2	6.29	12.07	40.8	-2.59235	0	1	2	29	19774.3
3626	1	36	1	3	2	1	3	0	2	0	4	0	0	0	0	0.1	1206.94	51.44	119.54	135.38	69.45	108.46	2.26	10.15	50.9	-2.59115	0	1	2	5	46928.7
13604	2	67	2	3	1	1	2	0	1	3	3	0	0	0	0	0.2	935	39.58	121.54	343	1587	75.7	1.63	6.97	60.4	-2.59102	0	1	1	21	21312.8
2237	2	28	1	3	1	1	2	2	2	0	4	0	0	0	0	0.41	1547.15	73.28	152.62	73.22	10.88	24.1	1.9	6.24	133.59	-2.59054	0	1	2	11	37859.5
25745	2	45	1	4	1	3	2	0	0	0	2	0	0	0	0	1.69	3357	54.41	536.72	46	11	9.7	4.92	6.53	111.6	-2.58999	1	1	1	36	7882.58
18383	1	33	1	4	2	3	3	0	1	3	2	0	0	0	0	0.01	1154	72.53	144.08	91	211	128.5	1.27	3.72	89.9	-2.58964	0	1	1	20	7845.92
8189	2	60	2	1	1	1	2	0	0	1	3	1	0	0	0	0.26	1345.9	48.1	195.32	338.13	57.15	29.53	5.89	5.48	79.14	-2.58836	0	1	1	6	1949.69
10833	1	47	1	3	3	1	3	1	1	1	2	0	0	0	0	0.07	1231	60.92	160.05	165	1599	12.7	2.17	9.21	88.5	-2.58767	0	1	1	15	53188.8
7758	2	85	2	3	3	2	3	0	0	1	3	0	0	0	0	0.18	1162.12	56.41	160.24	678.07	109.79	72.32	3.24	5.95	56.95	-2.58693	0	1	1	1	7265.81
1035	2	52	2	1	3	1	3	0	2	3	2	1	0	0	0	0.36	1840.28	39.85	265.5	261.7	61.46	98.57	5.63	5.58	44.78	-2.58683	0	1	1	12	5039.15
1391	2	35	1	4	3	1	3	0	1	0	3	0	0	0	0	0.05	1159.66	35.04	124.76	917.22	44.39	67.54	4.05	3.79	52.42	-2.58637	0	1	2	9	6872.69
24404	2	51	2	3	1	1	2	0	2	2	4	0	0	0	1	0.37	1380	54.6	185.97	318	112	49	2.73	10.73	66.8	-2.58475	0	1	2	33	22131.3
30083	1	33	1	3	1	1	3	0	2	3	3	0	0	0	0	0.25	1646	54.21	204.61	274	2700	45.2	3.57	4.91	58.8	-2.5825	0	1	2	33	28100.5
22063	2	44	1	4	2	1	3	2	0	0	3	0	0	0	0	0.09	1660	41.57	253	239	153	85.4	4.84	8.74	40.9	-2.57996	1	1	1	33	19444.6
30764	2	59	2	3	2	2	2	1	2	0	4	0	1	0	0	1.6	1017	57.57	132.45	610	316	42	1.99	9.39	66.9	-2.57967	0	1	2	36	45660.4
24137	1	70	2	4	1	2	3	1	1	3	3	1	0	0	0	1.71	1363	39.8	160.14	226	3030	31.7	3.29	7.89	48.6	-2.57888	0	1	1	36	3764.53
9036	1	22	1	3	2	3	2	0	1	3	3	0	0	0	0	0.12	1677.76	49.95	266.14	750.6	700.45	14.54	4.84	6.15	60.79	-2.57757	1	1	1	2	20869.4
28181	1	81	2	3	1	2	2	1	1	2	4	1	0	0	0	0.31	1392	67.74	116.29	307	244	5.2	3.44	6.58	110.8	-2.57616	0	1	1	33	5673.82
17103	1	44	1	3	1	3	3	0	2	1	3	0	0	0	0	0.27	2504	91.62	234.19	20	113	7.1	1.41	16.64	85.6	-2.57412	0	1	1	23	24594.8
9931	2	62	2	1	1	2	2	0	1	0	4	1	1	0	0	0.33	726.23	37.02	113.89	1179.62	88.11	28.15	2.97	5.72	59.24	-2.57385	0	1	1	3	1474.34
26063	2	44	1	3	3	1	3	0	1	1	4	0	0	0	0	0.64	2556	53.27	353.49	159	381	8.2	8.2	9.97	46.6	-2.57247	0	1	1	34	87046.8
25052	2	58	2	4	1	2	2	1	2	1	4	0	0	0	0	1.17	1905	68.79	271.95	224	836	60.2	4.34	5.2	73.6	-2.57241	1	1	1	43	9745.64
10116	1	48	1	4	2	1	2	2	2	0	4	0	0	0	0	0.51	1846	91.7	227.98	132	88	1.5	1.97	14.49	90.9	-2.57128	1	1	2	24	4483
10971	2	43	1	1	1	1	2	2	0	0	2	0	1	0	0	0.17	878	35.99	108.22	328	156	99.9	3.2	3.97	74.2	-2.57057	0	1	2	15	2100.01
10712	2	47	1	5	3	1	3	0	1	1	2	0	0	0	0	0.1	1121	24.42	178.82	140	301	197.5	3.2	3.88	25.7	-2.57051	1	1	2	28	53404
27300	2	47	1	2	2	2	1	0	2	1	2	1	0	0	0	0.06	2302	37.25	177.81	189	1510	104.5	1.8	5.96	59.7	-2.56803	1	1	1	35	31208.5
6159	2	51	2	4	1	2	1	2	2	0	3	0	0	0	0	0.36	1195.43	72.12	127.78	254.48	135.86	21.16	3.61	9.15	88.78	-2.568	0	1	1	13	9397.31
24420	1	72	2	3	1	1	2	1	2	1	3	0	0	0	0	0.36	1419	39.98	183.89	351	264	71.5	6.47	5.75	44.1	-2.56785	0	1	1	31	8085.71
5259	1	34	1	4	2	3	2	2	1	3	3	0	0	0	0	0.39	2009.57	68.45	316.49	176.09	31.33	5.62	1.69	10.7	113.71	-2.56766	0	1	1	2	22198.9
10695	2	22	1	3	1	1	2	0	1	1	1	0	0	0	0	0.01	1871	74.45	209.06	385	186	10.5	4.7	10.74	65.8	-2.56719	1	1	2	25	32739
23185	1	30	1	2	2	3	1	2	2	1	2	0	0	0	0	0.2	2185	70.77	220.86	78	215	17.9	6.56	10.29	63.1	-2.56558	0	1	2	32	33753
30943	2	46	1	3	1	1	3	1	2	3	2	0	0	0	0	0.04	856	31.25	152.34	91	329	162.6	1.99	2.5	69.9	-2.56531	0	1	1	41	26253.3
458	2	76	2	3	1	2	2	0	0	0	2	1	0	0	0	1.3	1167.34	43.33	160.89	277	135.95	39.44	4.76	5.39	88.98	-2.56528	0	1	1	10	13019.3
23659	2	23	1	1	2	3	3	1	2	3	4	1	0	0	0	2.72	1346	52.61	109.82	243	1682	17.7	4.59	9.61	54.4	-2.56442	0	1	2	38	15264.2
2673	2	67	2	3	1	1	2	0	1	1	4	0	0	0	0	0.34	1650.59	55.16	208.1	339.24	67.78	46.22	3.42	7.88	80.32	-2.5634	0	1	1	9	13074.1
21514	2	41	1	4	2	1	3	0	1	3	3	0	0	0	0	0.35	2213	32.09	182.3	1140	845	21.4	4.87	5.27	38	-2.56255	0	1	1	37	5138
10154	2	72	2	4	2	1	2	0	0	1	3	0	0	0	0	0.28	1277	42.58	179.21	150	944	103.5	4.54	5.24	49	-2.56206	0	1	2	14	5195.42
7497	2	65	2	4	1	3	2	0	2	0	2	0	0	0	0	0.09	1249.18	29.6	161.34	325.88	171.85	111.62	6.33	3.5	39.53	-2.55784	1	1	2	7	5468.3
30840	2	24	1	1	3	1	2	0	2	0	3	0	0	0	0	0.22	966	40.67	111.01	321	521	57.5	4.93	4.38	74.8	-2.55715	1	1	2	40	9030.99
20644	1	29	1	1	2	1	2	2	2	1	4	0	0	0	0	0.65	1544	50.29	116.66	124	574	17.2	9.23	7.64	45.6	-2.5568	1	1	1	26	6040.5
23748	2	37	1	1	1	2	1	0	0	0	3	0	0	0	0	0.74	1919	71.74	199.14	116	441	6.4	2.99	11.91	90.3	-2.55634	1	1	1	34	34530.7
30518	2	65	2	1	1	1	2	0	0	1	3	1	0	0	0	1.32	948	65.41	79.8	280	2679	9.7	2.98	6.42	78	-2.55442	0	1	1	34	820.838
11618	2	36	1	4	1	2	1	0	1	0	4	0	0	0	0	0.09	1611	54	200.65	98	309	9.4	7.97	6.9	73.5	-2.55276	1	1	1	27	6368.88
23602	2	43	1	3	2	2	1	2	2	1	4	0	0	0	0	0.35	1656	70.83	143.29	265	459	12.8	6.98	7.01	68.7	-2.55165	0	1	2	34	9463.24
16458	2	74	2	3	1	3	1	1	2	0	1	0	0	0	0	0.02	1334	34.77	203.27	743	1147	80.8	3.7	4.51	38.4	-2.55161	0	1	1	23	9909.36
13215	2	59	2	3	1	1	3	1	2	1	4	1	0	0	0	1.09	2088	67	309.44	315	247	32.3	3.7	11.76	60.7	-2.55053	0	1	1	19	43006.8
25241	1	54	2	2	1	2	1	2	2	0	2	1	0	0	0	0.29	1947	35.22	287.91	203	407	44.9	8.08	4.15	61.4	-2.54752	0	1	2	43	5809.95
16583	1	78	2	3	1	1	2	0	0	0	2	0	0	0	0	0.12	1442	47.87	173.89	579	1755	49.9	2.65	6.01	57.9	-2.54728	0	1	2	23	2995.66
19458	1	46	1	3	2	3	2	0	2	0	2	0	0	0	0	0.47	2709	56	246.87	147	707	37.3	5.24	4.5	90.7	-2.54691	0	1	1	26	23977.5
1736	2	48	1	1	2	1	1	2	2	0	3	1	0	0	0	1.11	1462.38	40.44	175.98	188.01	183.74	43.91	5.55	7.34	71.74	-2.5469	0	1	1	11	4891.27
27577	2	29	1	2	3	3	1	0	0	3	2	0	0	0	0	0.03	1307	26.91	203.72	139	676	98.7	6.86	4.06	41.9	-2.54663	1	1	1	43	47069.2
28701	1	50	1	3	3	1	3	0	0	2	3	0	0	0	0	0.15	1734	45.26	239.02	484	407	51.2	5.89	5.48	55	-2.54636	1	1	2	31	25915.2
26898	1	71	2	3	1	2	2	2	2	0	2	0	0	0	0	13.7	1891	78.11	212.64	381	118	20.6	3.68	8.6	86.2	-2.54636	1	1	1	31	4405.36
30469	1	50	1	4	1	1	1	0	0	0	3	0	0	0	0	0.99	1764	71.26	243.33	102	145	7	5.3	8.87	92.1	-2.54616	0	1	1	35	4175.95
23439	2	69	2	2	1	2	1	0	0	0	2	1	1	0	0	0.35	804	32.19	147.44	392	4771	82	1.35	3.1	33.3	-2.54543	0	1	1	43	21323.3
15813	2	61	2	1	1	1	2	0	2	0	2	1	0	0	0	1.1	996	59.75	125.45	168	1207	69.3	5.26	4.83	60.5	-2.54425	1	1	2	17	1538.36
17841	2	28	1	3	1	1	2	2	2	1	2	0	0	0	0	0.13	2963	37.6	334.04	881	154	51.1	1.83	4.06	85.9	-2.54268	1	1	1	27	33743.8
27281	1	60	2	1	1	1	2	2	1	0	3	0	0	0	0	0.04	1473	54.58	172.45	473	228	21.5	5.28	7.47	70	-2.5407	0	1	1	34	1976.72
12352	1	60	2	1	1	1	1	2	2	0	4	1	0	0	0	0.44	1508	75.47	177.31	54	466	51.9	1.79	9.83	92.8	-2.54005	0	1	2	28	1048.38
14370	1	29	1	3	2	3	3	0	2	0	2	0	0	0	0	0.12	2311	67.28	300.68	110	548	25.5	3.46	10.1	85.4	-2.53995	0	1	2	14	15464.3
29848	2	28	1	1	1	3	1	2	2	0	3	0	0	0	0	0.05	2256	59.72	382.62	71	277	29.4	3.19	9.84	94.1	-2.53871	0	1	2	37	6053.07
25950	1	26	1	2	1	3	2	0	2	3	3	0	0	0	0	0.05	1952	98.36	164.91	366	248	19.7	3.7	8.94	83.7	-2.53856	0	1	2	41	13271
26422	2	60	2	1	3	3	3	0	2	1	4	0	0	0	0	0.47	1483	58.75	139.36	226	579	33.9	4.71	10.11	60.7	-2.5383	1	1	2	38	5751.33
21010	2	52	2	3	2	1	2	2	2	1	3	0	0	0	0	0.12	2171	73.38	277.84	423	60	27.1	2.9	7.18	98.2	-2.53715	0	1	1	29	18437.7
6125	2	55	2	4	1	3	1	0	0	0	2	1	0	0	0	0.1	1086.58	38.22	165.85	327.92	115.57	115.21	3.76	4.54	58.79	-2.53661	0	1	2	4	15182.4
8309	2	36	1	3	3	1	3	1	1	2	2	0	0	0	0	4.23	1683.45	55.09	274.75	265.58	76.84	26.25	6.48	8.34	64.61	-2.53352	0	1	2	8	17605.1
30060	2	84	2	3	2	2	3	0	1	1	2	1	0	0	0	0.34	1415	39.61	222.86	307	1081	85.4	4.58	6.15	44.3	-2.53054	0	1	2	39	6485.79
3339	2	35	1	3	2	1	3	1	1	1	2	0	0	0	0	0.01	1316.97	50.13	144.58	348.96	95.45	28	7.1	7.34	58.78	-2.52932	0	1	2	12	35202
18638	2	51	2	3	1	1	3	1	2	0	4	1	0	0	0	0.55	1145	36.37	148.42	600	3734	13.8	3.56	7.53	29	-2.5293	0	1	2	16	50070.3
787	2	79	2	4	1	2	1	0	0	0	3	1	1	0	0	0.27	1617.11	51.37	267.67	209.1	89.77	70.96	4.96	5.42	75.2	-2.52877	0	1	2	5	4097.12
6618	1	67	2	4	1	1	2	0	1	0	3	0	0	0	0	0.16	960.35	32.64	131.9	979.21	616.89	36.31	4.26	3.52	61.56	-2.52774	0	1	1	9	6302.92
8918	2	59	2	1	1	1	2	0	0	0	3	0	0	0	0	0.34	1813.58	55.67	258.39	512.23	85.03	15.84	5.83	6.93	72.09	-2.5273	0	1	1	4	2729.46
18709	1	62	2	4	1	1	2	0	0	2	4	1	1	0	0	0.51	1062	56.77	137.12	176	439	91.7	3.41	5.94	71.8	-2.5254	0	1	1	16	2081.42
21490	2	25	1	3	3	3	3	0	2	3	2	0	0	0	0	0.09	1408	72.62	160.52	382	111	13.8	2.91	7.42	106.8	-2.52517	0	1	2	29	10932.8
20249	2	23	1	1	1	1	3	0	2	0	2	0	0	0	0	0.04	1971	72.47	262.71	248	218	18	3.7	9.65	88.5	-2.52427	0	1	2	25	2909.25
18721	2	26	1	3	2	1	2	2	2	1	2	0	0	0	0	0.39	1412	42.1	148.65	346	389	42.4	6.65	5.91	59.8	-2.52141	1	1	2	17	9290.79
9915	1	66	2	1	1	2	2	1	2	0	4	0	0	0	0	0.44	1905.14	54.28	280.22	300.45	66.71	21.25	3.14	8.14	101.25	-2.52135	0	1	1	3	1598.67
18596	2	54	2	3	3	1	3	0	2	1	2	0	0	0	0	0.05	1200	42.86	188.98	309	1277	94.9	2.61	6.58	53.1	-2.52131	0	1	1	17	20207.2
19146	2	24	1	1	2	3	2	0	1	3	4	0	0	0	0	0.7	1036	38.44	169.48	452	3989	23.7	2.4	5.27	54.2	-2.5195	0	1	1	22	10368.5
3935	2	65	2	3	2	1	2	0	1	0	4	1	0	0	0	0.76	737.78	25.82	75.57	971.74	776.02	101.38	2.93	3.08	37.76	-2.51766	0	1	2	3	21360.6
27489	1	32	1	4	2	1	2	2	2	0	4	0	0	0	0	0.09	3239	66.36	354.27	57	437	14.4	6.5	11.66	58	-2.51669	0	1	2	36	6081.42
19083	2	34	1	3	1	1	3	2	2	3	4	0	0	0	0	0.85	2310	45.6	311.41	389	2149	32.7	4.76	6.88	48.5	-2.51188	0	1	2	20	13945.9
9242	1	31	1	1	1	1	1	0	1	0	3	0	0	0	0	0.27	1857.71	58.68	283.78	316.38	112.57	53.74	5.74	7.76	57.4	-2.51053	1	1	1	10	10389.5
23577	2	28	1	5	2	3	3	2	2	3	4	0	0	0	0	1.15	1600	67.77	152.6	127	162	12.8	6.17	7.63	88.4	-2.50954	1	1	1	38	15163.3
11359	1	64	2	1	1	1	2	1	2	3	4	0	1	0	0	0.68	1162	60.66	114.39	148	109	26.6	5.84	7.9	81.5	-2.50914	0	1	1	22	821.231
11760	1	61	2	1	1	1	1	2	2	0	3	0	0	0	0	0.15	1691	59.88	222.33	163	514	65.3	5.47	6.56	63.5	-2.50845	0	1	1	28	721.668
6824	2	35	1	3	1	2	1	1	0	0	2	0	0	0	0	0.11	1464.69	72.74	167.17	204.53	76	16.86	5.92	7.19	88.22	-2.50827	1	1	1	1	47261.4
8551	2	45	1	3	1	1	1	2	2	0	3	0	0	0	1	0.5	1775.82	50.59	285.02	248.52	31.85	19.36	4.24	5.8	110.55	-2.50735	1	1	2	5	31015.8
12361	2	40	1	3	1	2	3	0	1	0	4	1	0	0	0	0.35	1674	55.34	163.09	188	1769	38.6	5.57	5.49	63.7	-2.50688	1	1	2	17	39482.6
30641	2	57	2	1	1	2	2	0	1	0	3	0	0	0	0	1.14	1293	72.82	164.75	298	62	9.9	3.05	8.17	109.9	-2.50577	1	1	2	38	5403.32
879	1	57	2	5	3	1	3	0	1	3	2	0	0	1	0	1.04	1501.04	40.98	180.59	210.43	116.71	56.44	4.55	6.83	80.02	-2.50549	0	1	2	5	27638.7
2046	2	38	1	3	1	2	3	2	2	0	2	0	1	0	0	0.18	2228	42.14	354.81	498.09	216.87	21.86	8.2	5.64	53.05	-2.50501	1	1	1	1	43481.2
10044	1	28	1	3	1	3	1	2	2	3	3	1	0	0	0	1.32	1307	40.24	145.13	640	3409	14.1	2.63	5.21	57.2	-2.50467	0	1	1	27	15977.1
28245	2	21	1	3	1	2	1	2	2	3	3	0	0	0	0	0.42	2714	45.54	407	249	498	20.7	6.88	5.12	80.3	-2.50448	0	1	2	42	11498.5
9803	2	46	1	2	1	1	2	2	2	0	4	0	1	0	0	0.24	1382.12	64.37	200.84	296.62	29.24	33.25	4.15	10.95	68.37	-2.5025	1	1	1	13	8672.31
25223	2	65	2	1	1	1	1	0	0	0	3	1	1	1	0	1.75	1975	43.99	281.76	382	314	36.8	4.24	5.52	90.1	-2.50196	0	1	1	34	2924.71
4460	1	30	1	1	1	1	2	2	2	0	2	0	0	0	0	0.05	1355.69	55.58	242.98	138.95	92.05	18.42	4.67	5.15	116.71	-2.50103	0	1	1	10	8052.45
13927	2	52	2	3	2	1	2	1	1	0	2	1	0	0	0	0.03	1895	54.11	241.92	193	149	12.6	6.49	4.24	103.7	-2.4991	0	1	2	22	59360.4
4330	2	44	1	1	2	1	3	1	1	3	2	1	0	0	0	0.04	1356.6	45.81	210.64	593.12	157.43	60.26	4.77	8.79	40.79	-2.49804	1	1	2	3	1949.7
505	1	60	2	4	2	2	2	1	2	2	4	1	0	0	0	0.84	2450.73	57.63	231.29	327.03	30.5	7.3	5.8	8.37	81.91	-2.49799	0	1	1	7	4478.94
410	2	70	2	1	2	1	3	0	1	0	4	0	0	0	0	2.04	1055.73	42.02	131.7	213.12	186.04	115.84	3.32	8.64	45.12	-2.49724	0	1	1	10	1726.31
3140	1	39	1	3	3	1	3	0	2	3	4	0	0	0	0	0.08	1449.82	75.26	162	470.23	55.22	13.89	3.52	12.66	65.23	-2.49673	0	1	3	1	26957.9
9090	2	81	2	3	2	1	2	2	2	1	2	1	0	0	0	0.3	1102.47	43.94	130.97	323.06	166.43	126.32	4.96	4.07	45.23	-2.49629	0	1	1	12	13080.4
18168	2	32	1	4	1	2	1	2	2	1	1	0	0	0	0	0.01	872	28.43	135.99	520	58	185.1	0.84	4.83	37.3	-2.49619	0	1	2	24	5066.96
28070	2	43	1	3	2	2	1	0	2	1	4	1	0	0	0	0.29	2408	52.94	300.15	614	505	38.4	3.48	10.45	49.6	-2.49581	0	1	2	30	10399.8
20537	2	26	1	4	2	1	2	0	0	1	4	0	0	0	0	0.26	1632	45.06	242.57	90	522	86.4	4.97	6.29	62.8	-2.49394	0	1	1	24	15813.5
17734	2	64	2	3	1	1	2	0	1	0	4	1	0	0	0	1.26	1290	30.11	232	666	91	28.9	2.1	16.46	34.9	-2.49389	0	1	1	14	17794.9
17647	1	25	1	1	1	1	2	0	2	1	2	0	0	0	0	0.06	1347	43.61	217.37	213	521	80.3	4.48	5.5	69.3	-2.49175	1	1	2	25	9019.04
828	2	65	2	4	1	2	2	2	2	0	3	0	0	0	0	0.91	1149.57	75.22	127.48	177.69	173.96	25.54	1.77	9.03	114.26	-2.49087	0	1	2	5	5354.66
5976	1	47	1	1	1	1	2	2	2	2	4	1	0	0	0	1.57	1707.56	63.55	135.95	340.63	18.24	24.22	4.16	8.26	88.94	-2.49049	0	1	1	4	3016.66
13540	2	28	1	2	3	3	2	0	2	3	3	0	0	0	0	0.07	1744	69.07	235.17	314	410	61.1	5.24	6.47	62.9	-2.49037	1	1	2	24	56567.3
29770	2	62	2	1	1	1	3	0	1	0	3	1	0	0	0	0.34	1661	61.87	196.44	414	119	23.4	3.92	7.16	92.9	-2.49032	0	1	2	43	561.875
12254	2	64	2	4	1	2	1	2	0	0	2	1	0	0	0	0.02	1315	49.8	169.17	334	803	50.8	5.18	8.7	48.2	-2.48933	0	1	1	14	9734.29
11211	2	43	1	1	1	2	2	0	2	0	4	0	0	0	0	0.48	2341	41.84	385.44	531	46	68.5	4.33	8.22	49.9	-2.48889	0	1	1	28	3860.16
12336	2	39	1	1	1	1	3	0	1	0	3	0	0	0	0	0.32	1393	37.29	174.79	342	609	82.9	5.16	5.27	53.8	-2.48693	0	1	1	15	2360.77
26994	2	30	1	4	1	1	1	2	2	0	4	1	0	0	0	2.59	1769	77.94	181.57	395	506	23.1	2.63	8.59	92.2	-2.48662	1	1	1	30	26097.1
26750	1	43	1	4	3	1	3	0	1	3	3	0	0	0	0	0.07	1868	65.48	202.43	83	274	9.8	4.68	8.07	104.7	-2.48525	0	1	1	42	3664.29
17347	2	59	2	3	3	2	3	1	1	1	2	1	0	0	0	0.26	1193	65.9	88.39	600	361	14.5	4.02	7.95	77.9	-2.48438	0	1	1	19	18514.1
24961	1	30	1	3	1	3	2	2	1	3	3	1	0	0	0	1.69	2124	91.37	286.19	653	163	2.1	2.43	6.88	108	-2.48415	0	1	1	29	28958.8
8013	1	45	1	1	1	1	2	1	1	0	3	0	0	0	0	0.05	1563.62	63.27	183.69	118.63	13.74	50	8.35	4.49	68.91	-2.48252	0	1	2	8	4857.16
22137	2	77	2	3	2	2	2	0	1	0	3	1	1	0	0	0.12	1687	45.37	211.17	617	1750	47.3	4.63	3.31	58.7	-2.48163	0	1	2	35	15552.6
15825	1	49	1	1	1	1	2	0	1	3	3	0	0	0	0	0.3	1073	27.73	212.88	290	362	195	0.67	2.79	55.5	-2.48136	0	1	1	17	1968.32
3097	2	24	1	3	2	3	1	0	2	3	3	0	0	0	0	0.14	1166.86	51.41	98.25	427.13	73.89	15.27	8.39	4.23	71.92	-2.48032	0	1	2	1	17057.1
23666	2	54	2	1	1	1	2	0	0	0	4	0	0	0	0	2.1	1200	36.2	179.08	266	3529	62.3	4.24	5.24	33.8	-2.48012	0	1	1	38	3914.91
3298	1	46	1	1	1	3	2	2	2	0	2	0	0	0	0	0.52	2300.21	81.47	196.76	10.12	3.37	5.82	2.8	13.12	103.03	-2.47946	0	1	1	3	3202.75
17955	2	59	2	4	3	1	3	0	0	2	4	1	0	0	0	1.19	1329	35.19	193.25	291	1261	60.7	5.19	4.7	63.3	-2.47929	1	1	2	25	10787
6758	2	65	2	1	1	1	1	2	2	1	2	0	0	0	0	0.22	1543.31	48.97	104.57	272.09	72.15	23.3	6.22	8.57	70.78	-2.47841	0	1	1	4	743.081
13826	2	58	2	3	3	1	3	1	1	0	4	0	0	0	0	0.11	1520	40.53	221.75	427	419	117.5	2.28	4.25	67.3	-2.47823	0	1	2	26	29804.8
28280	2	76	2	3	1	2	2	1	2	0	2	1	0	1	0	0.59	1445	44.64	186.01	217	1477	38.3	4.8	8.52	57.4	-2.47724	0	1	1	29	12668
12518	1	45	1	1	1	1	3	1	2	2	4	0	0	0	0	0.2	3078	57.27	419.36	160	527	31.4	4.06	9.64	80.4	-2.47537	0	1	1	17	2156.44
17253	2	42	1	4	2	1	3	0	2	1	2	1	0	0	0	0.24	1908	64.97	216.33	378	168	32.9	3.34	6.73	98.1	-2.47525	0	1	2	16	5127.39
22339	2	50	1	5	2	2	3	2	2	0	3	0	0	0	0	0.34	1997	58.57	236.61	512	603	15	4.88	11.55	48.2	-2.47476	0	1	2	35	19450.5
18115	2	54	2	3	1	2	1	2	2	0	2	0	0	0	0	0.39	2105	55.71	259.22	713	390	31.5	4.29	9.87	46.8	-2.47231	1	1	1	19	21535.6
11061	1	26	1	2	3	3	2	2	1	3	3	0	0	0	0	0.16	1837	102.46	166.03	502	245	8.7	2.27	8.91	101.2	-2.47177	0	1	2	21	11889.2
30360	2	33	1	3	2	1	3	1	2	2	2	0	0	0	0	0.8	1268	70.83	130.91	475	131	13.6	4	8.95	84.2	-2.46995	0	1	2	35	16073.9
18408	2	55	2	3	3	1	3	0	1	3	2	0	0	0	0	0.19	1479	92.39	183.64	155	258	41.3	2.59	8.63	100.6	-2.46955	0	1	2	18	21259.8
9921	2	54	2	3	2	1	3	0	1	3	2	0	0	0	0	0.04	978.51	37.85	143.68	484.93	231.68	78.19	4.9	5.55	56.3	-2.4687	1	1	1	9	38111.4
627	2	61	2	1	1	2	2	0	2	0	2	1	0	0	0	0.47	1050.96	31.08	182.02	431.96	94.73	102.6	4.75	3.45	61.87	-2.46851	1	1	1	12	1749.38
24542	1	43	1	4	3	1	3	0	0	0	3	0	0	0	0	0.3	2369	102.96	322.07	167	71	41.1	3.55	6.59	106.3	-2.46819	1	1	2	41	4104.31
18257	2	21	1	3	2	1	2	0	0	3	2	0	0	0	0	0.4	1449	53.97	204.32	333	455	30	6.36	6.58	69.1	-2.46625	0	1	1	19	14363.8
26441	1	27	1	3	2	2	3	0	1	3	3	0	0	0	0	0.41	3464	96.78	595.57	151	1074	31.8	4.4	6.62	88.3	-2.46442	0	1	1	29	13173.7
11560	2	46	1	3	2	2	1	2	1	1	1	0	1	0	0	0.05	2405	55.79	359.15	309	343	27.3	4.85	5.43	96.4	-2.46412	0	1	2	20	10558.5
3305	2	76	2	3	1	1	2	0	0	0	4	1	0	0	0	0.33	1298.72	62.97	171.55	750.91	576.33	36.89	4.38	5.97	62.78	-2.46181	0	1	1	1	12074.7
45	2	33	1	1	1	2	1	0	0	2	3	0	0	0	0	0.32	1430.92	54.9	176.87	292.01	119.06	31.88	5.64	11.16	54.5	-2.46006	0	1	1	4	5167.66
10884	2	41	1	3	2	1	3	1	2	2	2	0	0	0	0	0.27	1137	63.72	124.01	163	1670	20.8	2.9	11.08	71.9	-2.45955	0	1	2	24	23367.5
6907	2	45	1	1	1	1	3	0	0	1	4	1	1	0	0	0.23	1016.11	64.86	102.68	747.35	711.09	16.78	2.39	11.55	57.78	-2.45835	0	1	2	13	1882.51
26374	2	56	2	3	3	1	3	0	0	0	2	0	0	0	0	0.1	1328	60.55	156.02	97	105	17.1	5.06	11.96	75.7	-2.45826	1	1	1	31	67225.7
14597	2	30	1	1	2	2	2	2	2	2	3	0	0	0	0	0.03	2594	60.06	337.82	226	225	25.2	5.67	9.28	72.3	-2.45759	0	1	2	24	4209.55
12699	1	45	1	3	1	1	3	2	2	3	3	1	0	0	0	0.35	2246	83.04	184.36	10	94	6.7	1.92	10.09	130.4	-2.45757	1	1	1	16	21715.1
28414	1	51	2	4	2	1	3	1	1	3	3	1	0	0	0	0.3	2397	57.31	362.72	125	256	18.3	4.98	7.55	99.6	-2.45721	0	1	2	33	4415.11
1436	2	73	2	1	1	1	1	0	0	3	4	1	0	0	0	0.31	1904.55	56.69	268.36	455.29	173.75	26.52	5.44	9.99	56.87	-2.45706	0	1	1	3	1260.88
19563	2	79	2	3	2	1	2	1	1	0	4	1	0	0	0	0.42	1484	54.05	174.94	374	471	30.8	6.22	6.34	69.5	-2.45704	0	1	2	19	15176.8
22846	2	47	1	4	1	3	1	2	2	0	4	0	0	0	0	0.55	2232	43.56	349.63	177	501	52.1	5.71	6.54	71.8	-2.45619	0	1	1	36	22150.2
23642	1	52	2	4	1	1	2	2	1	3	4	0	0	0	0	0.15	1626	64.19	202.33	35	55	16.2	2.76	13.54	94	-2.45448	0	1	2	36	10401
11696	2	75	2	3	3	1	3	0	1	1	2	1	0	0	0	0.23	2017	48.77	221.53	333	267	71.8	4.01	3.5	91.2	-2.45308	0	1	2	15	20399.7
23605	1	85	2	3	1	1	2	1	1	1	2	1	0	0	0	0.17	1424	64.04	176.95	792	63	10.8	2.32	10.1	79.3	-2.45159	0	1	2	34	3508.06
28755	2	38	1	3	1	1	3	0	2	1	4	0	0	0	0	0.09	2305	39.31	399.68	495	223	92.8	4.35	5.96	51.3	-2.45096	0	1	2	39	65208.4
5051	2	85	2	3	1	2	2	0	1	0	2	0	0	1	0	0.35	1366.13	31.45	193.56	603.76	58.78	75.36	5.2	3.63	64.29	-2.44714	0	1	1	11	8659.37
19455	2	35	1	3	3	1	2	0	0	2	4	0	0	0	0	0.22	1333	59.12	155.68	559	623	49.4	4.07	4.84	77	-2.44682	1	1	2	18	24790.1
6644	1	31	1	3	1	1	2	2	2	1	3	0	0	0	0	0.29	2564.77	83.79	293.98	153.48	23	22.58	6.68	7.46	83.31	-2.44678	0	1	1	7	33753.5
12489	2	31	1	1	1	1	1	0	0	0	3	0	0	0	0	0.07	1042	48.92	139.09	430	2484	90.8	2.29	5.43	44.6	-2.4462	1	1	2	17	9528.5
25392	2	37	1	3	2	1	2	2	2	0	3	0	0	0	0	0.02	1474	66.46	224.26	434	41	0.2	2.63	13.31	83.8	-2.44564	1	1	2	31	16512.5
29252	1	77	2	4	1	2	2	1	2	0	2	1	0	0	0	1.46	2083	56.14	148.62	423	382	32.2	7.25	4.84	67.1	-2.44549	0	1	2	42	2124.2
17456	2	43	1	1	1	1	1	0	2	0	3	0	0	0	0	0.03	920	33.02	123.4	400	3363	57.2	3.38	4.15	49.4	-2.44543	0	1	1	17	1855.09
25195	2	50	1	1	2	1	3	1	1	1	4	0	0	0	0	0.21	1347	80.14	140.99	301	547	17.1	3.71	6.16	107.9	-2.44232	1	1	1	41	2986.57
30386	2	35	1	1	1	1	3	1	2	1	2	0	0	0	0	0.12	2092	66.34	248.4	205	523	16.9	6.1	10.53	62.5	-2.44219	0	1	2	37	4538.98
20526	1	85	2	3	1	1	2	1	2	0	2	0	0	0	0	0.53	786	19	108.61	684	6471	39	2.02	2.38	19.2	-2.44206	0	1	2	22	12132.9
27257	2	76	2	4	3	2	3	0	1	2	4	1	0	0	0	0.32	1637	55.13	234.44	431	1064	23	4.01	8.97	68	-2.44111	0	1	1	42	6454.19
28015	2	30	1	4	2	1	2	0	0	1	4	0	1	0	0	0.47	1251	44.81	154.27	179	348	79.2	3	10.51	61.4	-2.43892	0	1	1	41	5415.74
13669	1	27	1	3	2	3	3	0	2	2	3	0	0	0	0	0.01	2995	61.04	373.24	37	369	32.9	3.47	10.96	89.2	-2.43811	0	1	1	21	34296.8
12308	1	47	1	3	3	1	3	0	1	3	2	0	0	0	0	0.01	995	22.01	118.1	169	1175	127.5	7.29	3	24.6	-2.43783	0	1	1	15	43055.8
19141	1	35	1	3	2	1	3	0	1	1	3	1	0	0	0	0.04	1393	69.12	170.48	344	173	15.6	2.28	13.46	81	-2.43633	0	1	1	19	29158.5
18079	1	69	2	1	1	1	3	1	2	0	2	0	1	0	0	0.14	1716	58.75	294.96	99	392	13.4	4.22	5.94	121	-2.4357	1	1	2	15	550.003
18954	2	71	2	1	1	1	2	0	0	1	2	0	1	0	0	0.24	1238	55.42	151.92	694	929	43.2	3.41	6.24	66.5	-2.43524	1	1	1	15	1897.41
1220	2	42	1	2	1	2	2	0	2	0	3	0	0	0	0	0.11	1188.91	44.52	162.03	122.87	78.87	148.3	5	3.19	54.49	-2.43335	0	1	2	9	5907.99
20389	2	30	1	4	3	3	3	0	2	3	4	0	0	0	0	0.54	1468	56.1	205.96	319	2431	10.1	2.61	9.22	73.4	-2.43278	0	1	1	20	4026.57
27406	1	74	2	2	3	1	2	0	1	3	3	1	0	0	0	0.1	1612	67.57	202.14	242	215	53.6	2.99	8.23	89.9	-2.43187	0	1	1	29	8713.29
28126	2	38	1	3	1	1	2	2	2	1	2	0	0	0	0	0.03	1967	76.02	109.8	90	107	18.5	5.07	4.76	122.2	-2.4318	0	1	2	39	15695.7
26228	2	51	2	1	1	1	2	0	1	1	4	1	1	0	0	0.68	1051	67.64	100.13	464	428	26.2	2.97	10.44	76.1	-2.43159	0	1	1	40	5536.28
13027	2	75	2	3	1	2	1	2	1	0	4	0	0	0	0	0.7	1090	69.12	105.07	435	2092	26.9	3.09	6.66	73.6	-2.43002	0	1	2	21	7964.38
2084	1	76	2	4	1	2	2	0	0	0	3	1	0	0	0	0.1	1483.97	33.38	246.81	1020.31	840.01	46.76	6.58	3.98	29.65	-2.42931	0	1	1	11	2389.09
23941	2	41	1	5	2	1	3	1	2	3	4	1	0	0	0	0.09	1687	47.62	233.65	430	625	92	3.44	5.76	61	-2.4285	0	1	1	37	7742.9
21495	1	21	1	4	1	3	1	0	1	0	3	0	0	0	0	0.16	1641	65.14	140.71	219	115	11.8	5.46	12.92	63.5	-2.42771	1	1	1	32	6646.66
16190	1	52	2	3	2	1	3	2	2	1	3	0	0	0	0	0.05	2412	66.18	221.73	266	176	3.4	4.21	5.84	121.9	-2.42745	0	1	2	24	18701.2
2318	2	80	2	3	1	1	3	1	0	0	4	1	0	0	0	1.1	1146.4	40.41	105.47	329.63	208.23	109.76	5.69	4.65	47.54	-2.42617	0	1	1	7	8902.45
14915	2	42	1	3	2	1	3	1	2	2	3	0	0	0	0	1.07	1137	59.84	124.58	196	1362	62	4.51	6.55	65.1	-2.42559	0	1	1	21	40513.7
3229	2	36	1	1	1	2	1	2	2	3	4	1	1	0	0	0.28	1411.58	72.37	188.45	332.77	131.48	40.34	3.19	6.95	100.25	-2.42558	1	1	1	3	13625.3
20484	1	29	1	3	3	1	3	1	2	3	3	1	0	0	0	0.02	1217	79.15	125.11	53	291	12.4	3.8	9.89	105.9	-2.4251	0	1	2	25	13721
2504	2	36	1	1	1	1	1	0	0	1	3	0	0	0	0	1.24	1598.61	61.2	253.53	281.96	144.49	47.52	5.31	9.2	63.53	-2.42233	0	1	2	3	4139.59
9446	1	85	2	3	1	1	3	0	1	1	3	1	0	0	0	0.78	1284.2	62.06	159.03	245.42	60.67	29.18	5.07	10.48	72.21	-2.42184	0	1	1	7	4135.63
4803	2	50	1	3	1	2	1	2	2	0	2	0	1	0	0	0.73	1710.25	54.77	123.15	273.33	27.33	10.22	4.9	5.48	115.53	-2.42163	1	1	1	6	12788
3281	1	65	2	1	1	1	1	1	2	0	4	0	0	0	0	1.9	1273.58	52.04	138.67	314.7	161.18	67.71	5.53	6.27	65.72	-2.42153	0	1	1	4	587.367
15712	1	77	2	3	1	1	2	0	1	1	3	0	1	0	0	0.17	1748	54.58	251.98	148	245	43	6.39	10.25	55.1	-2.42	0	1	1	22	14969.5
10312	1	35	1	5	1	1	2	2	1	3	3	0	0	0	0	0.19	2005	59.26	295.88	63	336	47.8	5.67	8.27	75.6	-2.41767	0	1	2	26	54827.5
15240	1	47	1	4	1	1	2	0	0	0	3	0	0	0	0	0.15	2753	56.27	427.18	84	307	26.3	6.76	10.33	63.7	-2.41681	0	1	1	14	9123.49
12633	2	35	1	3	3	1	3	0	1	1	2	0	0	0	0	0.01	1725	48.33	211.06	258	1600	39.4	5.59	6.92	58.5	-2.4164	0	1	2	21	25172.2
20690	1	41	1	2	2	1	3	2	2	1	3	0	0	0	0	0.44	2196	72.78	215.72	402	32	0.3	2.61	8.98	115.2	-2.41495	0	1	2	16	27787.7
8304	1	39	1	4	2	3	2	2	2	1	2	0	0	0	0	0.06	1918.51	50.93	245.47	147.95	41.51	64.98	5.24	4.34	94.47	-2.41425	0	1	2	11	5194.11
14049	2	65	2	1	1	1	2	0	1	0	4	0	1	0	0	0.3	1174	50.67	171.19	280	2477	74.5	2.72	4.15	68.9	-2.41407	0	1	2	15	830.62
7075	2	45	1	4	2	1	2	0	0	0	4	1	1	0	0	0.91	2109.85	78.15	309.04	589.84	255.85	27.53	5.49	5.57	77.72	-2.40692	1	1	1	11	3882.58
13885	2	36	1	4	3	1	3	0	0	3	4	0	0	0	0	1.25	1740	67.49	184.14	312	971	31.8	4.17	8.46	75.1	-2.40568	0	1	1	18	5105.04
9865	2	27	1	3	1	3	3	2	2	0	2	0	0	0	0	0.57	1425.89	46.14	101.64	466.96	98.12	9.97	6.56	7.25	76.58	-2.40484	0	1	1	8	14792
26882	1	85	2	3	2	1	2	0	1	1	3	0	0	0	0	0.05	1159	47.4	130.35	108	633	7.4	4.9	6.39	112.6	-2.40382	0	1	2	29	4080.59
8202	2	69	2	5	3	1	3	0	0	2	2	0	0	0	0	0.24	892.29	44.12	124.4	367.71	166.1	119.36	4.62	5.75	45.58	-2.40374	1	1	1	8	29337.6
14351	2	47	1	4	2	1	3	0	1	0	4	1	1	0	0	1.42	1527	77.26	187.66	232	1067	21.8	3.83	7.79	91.9	-2.40363	0	1	1	26	8723.93
24295	1	60	2	1	1	2	2	2	2	0	4	1	1	0	0	1.35	1813	37.57	356.96	141	492	118.8	5.04	4.01	60.7	-2.40305	0	1	1	34	617.669
16212	1	32	1	2	1	3	2	2	2	0	2	0	0	0	1	0.35	2230	72.89	329.29	147	43	23.2	5.2	11.78	73.5	-2.4027	1	1	2	14	40264.3
13383	1	51	2	1	1	2	1	2	2	0	3	0	0	0	0	0.17	2364	65.66	395.18	31	376	28.8	6.59	11.91	56.9	-2.40234	0	1	1	15	8800.13
25528	2	50	1	3	2	2	2	0	1	2	4	0	0	0	0	0.3	2753	53.96	331.75	210	314	21.6	6.4	7.46	81.7	-2.40172	0	1	1	32	23289.9
1285	2	85	2	3	2	2	3	0	1	0	3	1	0	0	0	0.44	1768.4	65.87	222.05	474.46	85.56	22.34	4.85	8.02	81.64	-2.40013	0	1	1	8	9365.21
23502	1	42	1	1	2	3	1	2	2	3	3	1	1	0	0	0.21	1699	55.13	215.18	374	681	35.4	4.03	8.13	78	-2.39738	1	1	1	34	16753.1
27209	2	71	2	3	1	2	3	0	2	1	3	0	0	0	0	0.17	1242	62.88	175.96	605	1050	25.9	2.19	9.07	76.9	-2.39657	0	1	1	31	27628.6
6788	2	61	2	4	3	2	3	0	0	0	4	1	0	0	0	0.54	1080.65	57.96	106.73	301.05	104.09	75.92	4.74	5.64	76.18	-2.39498	0	1	2	4	2437.19
8388	1	62	2	4	1	2	2	2	2	1	3	0	0	0	0	0.56	1528.41	40.63	138.53	525.54	145.57	41	6.07	3.82	81.24	-2.39478	0	1	2	5	4300.87
3513	2	40	1	1	1	1	2	0	2	0	2	0	0	0	0	0.07	694.7	19.29	107.52	263	225.19	224.42	3.24	3.03	20.18	-2.39466	0	1	1	4	5547.2
13994	2	24	1	3	1	3	3	0	1	3	2	0	0	0	0	0.03	1506	62.96	181.2	241	1613	11	7.01	6.34	66.9	-2.39447	0	1	1	24	20544
2819	2	68	2	3	1	1	1	0	0	1	4	1	0	0	0	0.29	1548.29	44.3	248.2	713.46	39.06	53.5	4.88	6.17	61.91	-2.39237	0	1	2	1	17971.5
26418	2	82	2	3	1	2	2	1	0	0	2	0	1	0	0	6.9	1233	50.47	139.54	446	1643	54.9	3.3	5.77	69.5	-2.39218	0	1	2	37	7765.62
4494	1	28	1	3	3	1	3	1	1	3	3	0	0	0	0	0.04	1919.14	54.16	268.16	378.91	61.32	30.23	6.97	6.73	70.4	-2.39051	0	1	1	7	30479.4
27914	2	34	1	3	3	1	3	0	1	2	3	0	0	0	0	0.32	1472	55.44	153.21	463	732	31.8	3.11	7.26	89.3	-2.39039	0	1	2	33	26181.5
14519	2	46	1	4	2	2	3	0	0	0	4	0	0	0	0	0.94	1469	56.81	213.75	349	3375	60.7	2.25	4.77	61.3	-2.38734	0	1	2	18	13918
28443	2	74	2	3	3	1	3	1	1	1	3	1	0	1	0	0.24	826	48.92	92	251	2550	40.6	3.11	5.26	80.3	-2.38727	1	1	2	30	10261.6
16672	1	85	2	3	1	1	2	1	1	1	2	0	0	0	0	0.13	1842	74.28	270.73	353	1600	16.6	3.74	6.77	87.9	-2.38638	0	1	1	26	9741.46
25439	1	25	1	1	1	3	2	1	2	0	2	0	0	0	0	0.02	1613	87.52	201.51	241	340	14.6	4.16	9.32	95.4	-2.38595	0	1	2	37	6759.52
9252	2	51	2	2	1	3	1	0	1	0	2	0	0	0	0	0.18	1295.06	33.93	230.13	214.16	212.8	32.29	7.32	4.29	88.54	-2.38538	0	1	2	9	5481.92
15504	2	50	1	3	1	1	3	0	2	3	3	0	0	0	0	0.05	1935	57.1	239.01	228	602	42.3	4.38	6.38	92.1	-2.38315	0	1	1	23	20089.5
27078	1	33	1	3	1	1	2	0	2	0	4	1	0	0	0	0.19	1593	63.13	166.23	502	91	1.4	1.87	8.36	121.2	-2.38287	1	1	2	34	17908.4
21352	1	44	1	1	1	1	1	0	2	0	2	0	0	0	0	0.06	1730	82.46	250.69	348	114	14.2	3.74	7.52	108.8	-2.38219	1	1	2	40	2643.7
28285	1	60	2	3	1	1	3	1	2	1	4	0	0	0	0	0.22	2786	69.63	393.58	96	101	22	4.72	7.69	108.2	-2.38144	0	1	1	40	24211.7
26756	2	24	1	4	2	3	1	0	2	0	4	0	0	0	0	2.42	2192	71.71	209.86	228	266	24.8	4.14	10.72	83	-2.38114	1	1	2	39	6772.65
21781	1	36	1	5	2	1	3	0	2	2	4	0	1	0	0	1.22	2159	64.17	387.93	150	126	15.9	2.51	8.24	127	-2.38102	0	1	1	38	65988.5
13651	1	48	1	4	1	3	2	1	1	0	4	1	0	0	0	0.12	978	45.55	174.07	136	1173	191.4	2.16	2.69	45.9	-2.38049	0	1	1	24	9878.93
19295	1	56	2	3	1	1	2	1	2	0	4	0	0	0	0	0.31	2318	84.63	293.83	201	261	8.8	3.78	12.5	86.6	-2.37976	0	1	1	27	14629.7
397	2	23	1	4	2	3	3	0	1	0	2	0	0	0	0	0.01	1738.6	48.48	287.98	335.75	77.6	66.05	4.88	5.81	78.93	-2.37975	1	1	1	7	8977.43
3013	2	73	2	1	1	2	2	1	0	0	3	0	1	0	0	0.29	880.73	41.16	106.38	411.24	42.62	67.49	4.41	5.08	83.59	-2.37923	0	1	2	6	1086.45
10120	1	42	1	3	1	2	3	2	1	0	2	0	0	0	0	0.06	2056	63.29	264.82	389	32	9.6	1.57	10.95	110.8	-2.37922	0	1	2	22	33901.3
18344	1	62	2	4	1	2	2	1	1	1	4	1	1	1	0	0.43	1607	61.28	227.04	124	347	20.7	4.88	6.6	108.9	-2.37812	0	1	1	15	3531.72
16447	1	66	2	3	3	1	3	0	1	0	3	0	0	0	0	0.06	2130	41.89	335.63	276	591	69	5.97	4.71	68.7	-2.37645	0	1	2	26	18869.5
30798	1	39	1	3	2	2	3	0	2	0	3	0	0	0	0	0.27	1496	98.87	138.3	353	255	14.1	1.23	10.36	114.1	-2.37476	0	1	2	37	73047.5
27380	1	20	1	3	1	1	2	2	2	0	4	0	0	0	0	0.34	2019	83.91	207.12	159	191	12.6	2.66	14.61	86.2	-2.37448	0	1	2	35	33127.2
2297	2	53	2	3	2	2	3	2	2	1	3	0	0	0	0	0.04	1507.22	69.92	131.83	222.98	105.18	29.94	5.82	5.81	97.31	-2.37447	0	1	2	6	16819.5
4075	2	52	2	1	1	2	1	0	2	1	4	0	0	0	0	0.91	958.76	65.72	23.25	346.01	70.52	24.59	4.69	6.23	102.56	-2.37445	1	1	1	4	5048.39
27933	2	52	2	3	3	2	3	1	1	1	2	0	0	0	0	0.06	1284	53.88	179.02	580	422	27.6	4.33	7.14	79.6	-2.3723	0	1	1	39	34458.3
23508	2	25	1	3	3	1	3	0	2	1	1	0	0	0	0	0.05	1188	62.79	99.47	394	478	28.3	2.89	9.39	89.4	-2.37213	0	1	1	30	12083.2
26435	2	85	2	5	1	2	2	1	0	1	2	0	1	0	0	0.03	1476	46.31	225.3	287	799	76.1	3.9	7.86	61.9	-2.37	0	1	2	39	6704.11
12965	1	60	2	3	1	1	3	2	2	1	4	0	0	0	0	0.17	1769	61.06	145.59	330	370	29	4.12	6.95	97.6	-2.36987	0	1	1	23	12142.1
19687	1	33	1	1	3	1	3	0	1	3	4	0	0	0	0	0.33	1492	65.85	220.53	264	565	21.3	2.35	9.34	105.6	-2.36976	0	1	2	17	3390.86
18534	2	34	1	2	1	1	1	0	0	0	2	0	0	0	0	0.37	1343	70.37	159.92	150	183	124	2.55	7.87	64.9	-2.36892	0	1	2	16	18933.3
2101	1	37	1	4	1	1	2	1	0	0	4	0	0	0	0	1.1	1550.72	63.35	187.32	142.88	20.31	60.52	5.02	6.89	86.84	-2.36868	0	1	1	11	9543.02
15356	2	63	2	3	3	2	3	1	1	1	3	0	0	1	0	0.3	954	36.86	137.51	411	1861	39	4.34	7.28	59.1	-2.36788	0	1	2	14	31155
11926	1	78	2	3	1	1	1	0	1	0	3	1	1	0	0	0.25	1728	44.61	224.16	565	144	28.3	2.51	11.02	78.6	-2.36775	0	1	1	19	8649.65
23293	1	44	1	3	2	2	2	2	2	1	4	0	0	0	0	0.68	2398	60.35	208.74	114	1271	8.9	4.13	11.41	79.7	-2.36718	1	1	2	39	42688.3
9248	1	56	2	4	1	1	2	1	2	0	2	0	0	0	0	0.59	2768.71	67.35	200.29	340.32	78.61	17.18	6.81	9.44	66.15	-2.36695	0	1	2	6	16353.4
26775	2	85	2	3	2	2	1	0	1	0	4	1	0	0	0	1.54	1423	68.62	169.33	399	599	54.6	3.83	5.43	87.5	-2.36663	0	1	1	42	11698.5
23138	2	72	2	3	1	1	2	1	1	1	3	1	0	0	0	0.41	1305	48.42	134.84	423	3949	20.9	2.66	6.45	58.1	-2.36574	0	1	1	41	12758.7
27213	2	76	2	1	1	3	1	0	0	1	4	0	0	0	0	0.65	1709	108.16	151.07	517	458	15	3.34	7.6	97.6	-2.36572	1	1	1	34	1911.29
2193	1	29	1	1	1	1	2	1	1	0	4	0	0	0	0	0.08	1042.54	90.88	72.18	473.11	17.3	13.58	4.03	5.73	112.88	-2.36538	0	1	1	12	5696.56
11173	2	30	1	3	3	1	3	0	0	3	2	0	0	0	0	0.03	1548	35.17	253.75	227	414	143	3.53	4.16	59.4	-2.36345	0	1	2	19	33653.7
21466	1	28	1	1	1	1	1	0	2	0	4	0	0	0	0	0.54	2132	61.87	326.97	276	431	11.2	5.18	6.51	102.9	-2.36263	0	1	2	42	5879.42
12181	2	60	2	4	1	2	1	2	0	0	4	1	0	0	1	0.31	1152	67.78	86.57	280	100	131	3.22	7.48	50.8	-2.36053	1	1	2	20	8728.02
24463	2	59	2	4	1	2	2	0	0	0	3	1	0	0	0	0.17	1772	68.53	139.49	430	261	29.1	5.29	8.16	74.8	-2.35912	1	1	1	35	4594.8
13431	2	51	2	1	2	1	2	0	2	0	3	1	0	0	0	0.34	1522	73.47	258.01	494	225	35.4	3.33	10.48	73	-2.35877	0	1	2	28	8199.22
6944	1	64	2	1	2	1	2	1	2	1	4	0	0	0	0	0.22	1792.37	57.3	288.99	318.13	127.54	42.34	3.88	10.85	72.89	-2.35784	0	1	1	3	2109.67
25482	1	78	2	1	1	1	1	0	1	0	2	0	1	0	0	0.06	2312	80.69	278.54	260	112	18.2	3.73	11.14	90.5	-2.35734	0	1	1	34	1473.52
7374	2	46	1	1	1	1	3	0	2	1	2	0	0	0	0	0.06	1628.56	63.05	171.23	390.87	295.85	24.82	6.46	6.41	78.52	-2.35627	0	1	1	12	2415.25
24511	2	49	1	5	3	1	3	2	2	3	2	0	0	0	0	1.01	1559	67.42	132.43	173	300	79.6	2.88	9.22	77	-2.35561	0	1	2	35	73763.2
17861	2	68	2	1	1	1	2	2	2	1	3	0	1	0	0	0.29	1028	38.41	123.66	415	2018	97.4	3.28	4.47	51.2	-2.35202	0	1	2	23	1274.51
29060	2	57	2	2	3	3	3	0	1	1	2	0	0	0	0	0.36	1350	37.72	207.34	277	276	98.8	4.31	5.39	70	-2.35184	0	1	1	36	21239.8
5130	1	26	1	3	3	3	2	0	1	1	2	0	0	0	0	0.04	2346.44	54.61	339.96	242.73	45.74	8.75	6.9	8.71	82.07	-2.35084	0	1	2	11	28153
22519	1	34	1	4	1	3	3	0	0	0	3	0	0	0	0	0.79	1343	63.22	122.11	181	164	93.3	3.82	6.53	78.6	-2.34803	0	1	2	34	25078.6
19624	2	21	1	3	1	1	1	2	1	2	2	0	0	0	0	0.06	1174	25.3	194.36	292	557	179.7	2.34	2.71	53.8	-2.34672	1	1	1	26	10370.6
28318	2	36	1	3	2	1	2	2	2	3	3	0	0	0	0	0.29	2369	67.9	210.59	161	779	9.3	3.45	11.83	90.1	-2.34609	1	1	1	38	9200.95
7721	2	21	1	3	1	2	1	0	2	0	2	0	0	0	0	0.15	1960.78	65.85	195.2	55.92	14.9	3.25	5.66	9.79	102.64	-2.34582	0	1	2	1	12179.4
18580	1	30	1	5	2	1	1	2	1	0	4	0	0	0	0	0.29	1482	33.13	273.31	531	429	152.1	2.01	6.97	34.8	-2.34575	1	1	2	17	31790.7
2443	2	36	1	3	3	1	3	0	2	0	2	0	0	0	0	0.07	1648.85	51.89	226.39	551.63	117.17	38.55	5.25	7.2	71.8	-2.34482	0	1	2	8	15293
17242	1	83	2	3	2	2	2	2	1	0	2	1	0	0	0	0.53	2060	44.63	274.7	502	828	56.1	6.67	6.18	45.2	-2.34454	0	1	2	22	5822.57
19649	1	37	1	3	2	1	2	2	2	0	4	0	0	0	0	1.02	2049	73	318.85	842	395	29.1	2.89	9.31	66.5	-2.34427	0	1	2	19	82541.7
30467	1	74	2	1	1	1	1	1	2	0	2	0	0	0	0	0.19	1752	74.66	328.7	172	287	72.6	3.97	11.46	57.1	-2.34425	0	1	2	40	1097.06
23383	2	30	1	1	2	1	2	0	2	1	2	0	0	0	0	0.43	1951	62.44	264.09	350	426	28.9	5.1	9.65	70.5	-2.34321	1	1	2	40	4930.88
27917	2	40	1	3	2	1	3	0	2	3	4	1	0	0	0	0.04	1796	61.16	242.56	177	550	15.5	6.23	10.44	70.3	-2.34168	0	1	2	34	32364.9
23257	2	73	2	4	1	2	2	0	1	1	2	0	0	0	0	0.28	1204	52.99	186.84	124	223	115.9	2.38	7.26	77.9	-2.3413	0	1	1	36	4963.8
21209	2	54	2	3	2	2	2	0	1	1	2	0	0	0	0	0.11	1336	88.2	81.04	309	40	2	5.23	7.66	106.3	-2.34097	0	1	1	31	35725.1
21371	1	68	2	3	1	1	2	1	2	0	3	0	0	0	0	0.29	1585	71.52	215.35	317	674	42.4	3.71	9.41	76.1	-2.34085	0	1	2	30	11298.2
1366	1	35	1	4	1	3	1	0	0	1	2	0	0	0	0	0.21	1388.26	73.62	124.39	324	145.12	18.17	4.8	11.13	76.72	-2.34003	0	1	2	8	22563
20670	2	77	2	2	1	3	1	0	0	1	3	1	0	0	1	0.49	1415	56.94	191.28	461	222	67.2	1.65	11.95	65	-2.33968	0	1	2	27	28728.4
24147	2	51	2	3	1	3	3	2	2	1	2	0	0	0	0	0.01	1875	59.41	168.76	229	1173	35.5	5.26	9.07	64.1	-2.33855	1	1	1	34	15727.1
18676	1	75	2	3	3	1	3	1	1	1	4	0	0	0	0	0.34	1587	41.01	191.7	418	460	53.7	4.65	6.93	73.3	-2.33834	0	1	1	15	13267.7
21574	2	83	2	3	1	2	3	0	0	0	3	0	0	0	0	0.6	1342	48.93	195.49	740	1745	30.1	2.44	6.57	72.7	-2.33549	0	1	2	39	7253.25
15521	2	38	1	4	1	2	2	0	1	2	4	0	0	0	0	0.31	1654	67.29	170.42	187	219	109.7	2.39	8.69	69.3	-2.3345	0	1	2	22	24882.2
1684	1	66	2	1	1	1	2	2	2	0	2	1	0	0	0	0.25	939.6	43.16	136.41	544.1	387.75	93.46	2.1	3.68	89.91	-2.3344	0	1	1	3	813.669
8470	2	67	2	1	1	2	3	1	2	0	4	1	0	0	0	0.28	1252.64	42.1	151.79	717.8	269.33	20.42	4.44	4.52	96.3	-2.33145	0	1	2	6	821.647
23554	2	27	1	3	2	1	3	1	2	3	1	0	0	0	0	0.15	968	35.08	142.22	153	1859	117.5	5.84	3.43	39.3	-2.33126	1	1	2	37	26145.8
10502	2	49	1	1	1	1	2	0	0	0	4	0	0	0	0	0.23	2138	77.87	289.41	431	647	19.2	3.43	10.07	82.9	-2.33108	0	1	1	22	1805.4
12777	1	27	1	3	3	3	3	2	2	2	2	0	0	0	0	0.02	2091	77.85	266.69	198	674	22.5	4.11	9.24	92.5	-2.33071	0	1	2	17	12173.4
18169	2	76	2	3	1	2	2	0	1	1	3	1	0	0	0	1.82	1362	58.02	123.98	318	551	70.1	3.4	6.13	86.1	-2.32984	0	1	2	16	24668.7
20704	2	47	1	2	1	1	2	1	2	2	4	0	0	0	0	0.35	1604	71.57	155.61	725	268	17.9	3.68	6.67	91.6	-2.32955	0	1	1	28	22672.9
30774	1	46	1	4	1	2	2	1	2	1	3	0	0	0	0	0.09	2669	84.66	315.83	135	299	20.6	2.73	9.73	114.1	-2.32933	0	1	1	41	6251.47
1500	2	29	1	4	2	3	1	0	2	0	3	0	0	0	0	0.15	1480.57	63.51	201.11	620.88	34.69	34.82	5.01	6.49	79.21	-2.32874	1	1	2	5	5089.77
15815	2	51	2	3	3	1	3	0	0	2	3	0	0	0	0	0.12	2239	61.83	352.7	303	624	52.8	4.74	5.99	83.6	-2.32797	1	1	2	27	19096.8
6850	1	72	2	4	1	1	2	0	1	0	3	1	0	0	0	2.54	1167.52	64.33	148.19	55.32	50.15	86.64	2.88	11.64	70.22	-2.3278	0	1	2	10	4061.62
20416	2	26	1	1	1	1	1	0	2	1	4	1	0	0	0	0.37	1351	62.29	172.36	237	195	41	3.87	6.34	107.8	-2.32739	0	1	1	17	9200.64
12817	2	69	2	3	1	1	2	1	1	0	3	1	1	0	0	1.25	765	47.84	87.29	258	1966	79.4	2.67	7.29	61.8	-2.32672	0	1	2	23	19366.2
23332	1	51	2	4	2	1	1	2	2	3	4	1	1	0	0	0.06	1940	69.62	224.26	125	462	18.4	6.29	7	95.1	-2.32578	1	1	2	37	4747.17
19376	2	61	2	5	2	1	3	0	0	1	3	0	0	0	0	0.17	1321	42.26	260.79	256	1328	42.1	4.19	5.94	87.5	-2.32473	0	1	1	18	24073.9
25141	1	64	2	3	2	1	3	1	1	0	4	1	0	0	0	0.03	1546	61.46	137.19	227	420	20.3	4.59	9.04	93	-2.32453	0	1	2	31	22629.3
20626	2	46	1	3	1	1	3	2	2	3	3	0	0	0	0	0.43	1453	59.69	175.38	529	114	12.2	6.02	5.51	93	-2.32417	0	1	2	23	22945.7
7617	2	36	1	4	1	2	2	1	0	0	3	0	0	0	0	0.66	1111.25	78.18	52.2	258.48	137.86	28.37	7.84	7.33	69.13	-2.32337	0	1	1	7	12538.9
6940	2	54	2	5	1	1	1	0	0	0	4	1	1	1	0	2.55	1023.81	61.68	84.82	216.95	61.26	21.32	3.36	10.58	101.44	-2.32283	1	1	1	6	4358.14
2137	2	81	2	3	1	2	1	0	0	0	4	1	0	0	0	0.86	1004.11	35.59	160.16	983.12	838.66	43.27	2.72	5.58	69.45	-2.32266	0	1	2	3	12796.8
3120	2	48	1	3	1	1	1	0	1	1	2	0	0	0	0	0.04	1242.81	46.9	167.78	424.5	171.64	61.61	6.42	5.17	67.3	-2.32077	1	1	1	1	23901.3
28549	1	34	1	1	1	1	3	2	2	2	2	0	0	0	0	0.05	2126	61.97	317.34	187	341	35.1	4.15	9.87	87.3	-2.32023	0	1	1	42	5382.04
7212	1	48	1	4	2	1	3	2	1	2	3	0	0	0	0	0.18	2000.3	96.96	317.81	603.81	71.1	35.16	3.04	9.03	83.79	-2.31946	0	1	2	4	8325.94
12274	1	26	1	1	1	1	1	1	1	2	2	0	0	0	0	0.01	2060	66.79	295.51	253	171	23.2	5.26	8.02	93.8	-2.31893	0	1	2	28	2332.14
13148	1	43	1	3	2	1	2	2	1	3	2	0	0	0	0	0.32	1617	64.21	163.92	224	67	1.2	4.43	6.83	126	-2.31841	0	1	1	26	22012.7
26880	1	42	1	3	2	1	3	2	1	3	2	0	0	0	0	0.12	1796	58.47	187.49	111	548	24.5	7.8	6.33	80.6	-2.31671	0	1	1	33	24152.4
4734	2	80	2	3	1	1	1	0	1	0	2	1	0	0	0	0.12	1419.92	32.49	256.73	667.76	302.19	87.91	6.45	3.59	45.7	-2.31267	0	1	1	11	14591.4
10481	2	36	1	2	1	1	2	1	2	0	4	0	0	0	0	0.83	2293	75.51	294.66	261	93	2.6	3.49	6.96	131.6	-2.3125	1	1	2	14	12618.8
13401	2	36	1	1	1	1	3	2	2	1	2	0	0	0	0	0.34	1471	54.05	130.61	350	1021	51.6	5.78	6.32	63.9	-2.31021	0	1	1	17	2243.91
16016	2	25	1	3	3	3	3	1	2	3	2	0	0	0	0	0.45	1545	73.8	180.47	120	204	24.8	2.45	16.29	76.8	-2.30928	1	1	2	15	22370.9
28526	2	41	1	4	2	1	3	0	0	0	3	0	0	0	0	0.03	1595	64.11	217.62	414	760	18.9	2.63	6.9	111.7	-2.30876	0	1	2	41	8282.96
30434	1	29	1	4	2	1	1	2	1	1	2	0	0	0	0	0.28	1485	65.64	128.21	106	455	126.4	0.96	7.09	86.5	-2.30831	0	1	1	41	17079
27478	1	22	1	3	2	3	2	0	2	1	4	0	0	0	0	0.06	1806	75.76	194.83	274	214	20	3.15	11.28	95.2	-2.30694	0	1	1	32	25732.3
29660	2	35	1	3	1	2	2	0	2	3	2	0	0	0	0	0.51	1492	52.31	175.76	928	603	27.2	6.04	7.76	39.9	-2.30684	0	1	2	36	19043.1
29536	2	65	2	4	1	2	2	1	0	0	3	1	0	0	1	0.74	1361	41.72	179.53	222	90	99	3.69	6.42	78.8	-2.30511	0	1	1	36	6758.3
18131	2	62	2	3	2	2	3	2	2	1	4	0	1	0	0	3.88	1028	54.91	104.97	398	879	44.9	4.76	5.59	82.5	-2.30491	0	1	1	21	22790.8
29615	1	55	2	3	2	1	3	2	1	1	4	0	0	0	0	1.1	966	68.28	32.77	121	844	56.8	3.13	13.76	57.1	-2.30392	0	1	1	38	62401.1
24171	1	25	1	4	1	3	2	0	2	0	4	0	0	0	0	0.31	1503	81.63	199.08	394	783	37.6	2.82	9.37	84.3	-2.30387	0	1	2	39	6075.3
29251	2	38	1	1	1	1	1	0	0	0	4	0	0	0	0	0.18	1248	44.48	143.79	91	612	136	3.85	4.47	67.2	-2.30072	1	1	2	41	3581.5
15418	1	26	1	3	2	3	3	2	2	2	3	0	0	0	0	0.05	2992	40.58	159.25	322	4101	6.5	1.72	4.81	94.1	-2.29974	0	1	2	18	16313
22744	1	61	2	3	2	2	1	1	2	1	4	0	0	0	0	0.58	1135	63.69	142.87	277	88	13.7	2.12	15.07	87.7	-2.29954	0	1	2	32	20952.8
19611	2	45	1	3	1	1	1	0	2	0	4	0	0	0	0	0.36	1509	68.12	182.56	70	185	54.8	4.89	5.83	104.4	-2.29796	0	1	1	18	30478.9
21091	2	25	1	3	3	1	2	0	2	3	2	0	0	0	0	0.59	1425	54.67	211.99	86	236	101.5	3.362	5.94	89.7	-2.29773	0	1	2	41	13743.2
29994	1	34	1	4	3	3	3	0	1	2	3	0	0	0	0	0.09	1196	41.7	159.31	149	892	13.4	6.82	6.53	89.3	-2.29741	0	1	1	42	4376.22
11676	2	85	2	3	2	2	2	0	0	1	2	0	0	0	0	0.25	1294	38.38	205.78	633	1731	27.4	5.62	6.64	50.9	-2.29694	0	1	2	26	8041.32
15579	2	68	2	4	2	2	2	1	0	0	4	0	0	0	0	0.18	848	25.78	134.7	566	5436	16.8	2.45	4.84	45.3	-2.29617	0	1	2	28	12583.8
13202	1	53	2	3	3	2	3	0	1	3	3	1	0	1	0	0.12	1985	71.59	199.71	271	502	135.8	3.88	8.71	31.9	-2.29607	0	1	1	25	16891
21153	1	49	1	4	2	2	3	0	2	3	3	1	0	0	0	0.97	1681	75.02	113.09	239	406	35.1	3.76	9.81	89.1	-2.29601	1	1	2	35	4346.52
14093	1	34	1	1	1	1	2	0	2	0	2	0	0	0	0	0.01	2295	88.74	339.98	287	433	21.4	2.71	10.67	99.1	-2.29593	0	1	2	23	3016.05
1284	2	36	1	3	3	3	3	0	2	1	2	0	0	0	0	0.14	1547.57	55.49	166.27	618.2	334.84	38.08	6.03	6.41	65.07	-2.29579	0	1	2	9	11271.3
2307	1	80	2	1	1	1	1	1	2	0	3	1	0	0	0	0.03	1370.16	78.83	118.18	366.87	124.24	53.04	4.24	7.5	85.29	-2.29572	1	1	1	4	1094.75
5076	2	55	2	1	1	2	2	0	0	0	4	1	1	1	0	0.79	916.02	27.75	110.08	484.67	192.67	70.21	8.59	2.93	52.49	-2.29345	0	1	1	13	1934.69
23481	2	49	1	1	1	1	2	0	1	0	3	0	0	0	0	0.25	1979	65.78	239.51	13	103	18.9	8.53	10.95	62	-2.29008	1	1	1	42	2649.9
24647	2	61	2	3	2	1	3	1	0	0	3	0	0	0	0	0.49	1773	56.29	302.21	194	2020	16.7	3.98	7.7	88.4	-2.28978	1	1	1	35	22479.4
1855	1	69	2	4	1	1	3	0	2	2	3	1	0	0	0	0.39	1450.21	58.63	191.74	308.22	276.52	48.47	5.7	10.19	57.86	-2.28856	0	1	2	12	3948.51
2597	2	37	1	4	2	2	3	1	1	2	2	0	0	0	0	0.07	2458.09	92.01	195.59	168.61	39.33	22.5	3.95	9.91	104.47	-2.28784	0	1	2	5	5466.68
27660	1	45	1	3	2	1	3	2	2	0	4	0	0	0	0	0.12	2684	69.47	246.25	144	387	31.1	8.91	9.44	48.6	-2.28618	1	1	2	36	31976.9
7464	2	31	1	4	2	3	3	0	2	3	4	0	0	0	0	1.82	1488.08	83.78	113.36	343.11	81.03	12.32	6.88	5.91	95.64	-2.28526	1	1	2	8	15022.8
6201	1	70	2	2	1	1	2	0	1	0	3	1	0	0	0	0.07	1586.46	81.71	170.03	363.29	43.12	20.23	6.53	9.2	73.2	-2.28506	0	1	2	7	8534.73
1085	1	61	2	4	1	3	2	2	2	0	2	0	0	0	0	0.04	1373.37	58.48	121.54	968.07	956.02	8.59	1.04	10.93	74.57	-2.28488	0	1	2	7	4243.14
1942	2	45	1	4	1	3	2	1	0	0	3	0	0	0	0	0.2	1136.74	48.9	173.89	175.99	67.38	116.39	1.83	5.86	95.06	-2.28472	0	1	2	4	4899.29
21457	1	79	2	4	3	2	2	0	0	1	3	0	0	0	0	0.27	1331	63.95	167.9	744	29	16.3	4.53	4.97	100.5	-2.28203	0	1	1	39	3581.73
28096	2	45	1	3	1	3	2	2	2	0	3	0	0	0	0	0.29	698	51.79	58.54	26	0	7.8	6.78	10.08	93	-2.28201	0	1	2	34	25747.6
18631	2	77	2	4	1	2	3	0	0	0	3	1	1	1	0	0.34	1535	65.06	158	276	149	25.6	6.03	7.45	89.9	-2.27816	0	1	2	26	5481.08
5067	2	20	1	1	1	1	2	0	2	0	4	0	0	0	0	0.47	1747.18	55.22	233.43	221.16	72.58	18.84	3.69	16.19	66.88	-2.27597	1	1	1	4	5110.81
23388	1	46	1	3	2	1	3	2	2	3	4	0	0	0	0	0.24	1489	124.77	103.17	45	2	1.6	1.47	8.84	157	-2.27584	0	1	2	35	42511.7
4155	2	40	1	1	1	2	1	0	1	0	3	0	0	0	0	0.87	1129.7	28.48	194.24	469.74	331.07	138.48	4.59	3.34	49.57	-2.27445	0	1	2	13	1924.36
11371	2	39	1	5	3	2	1	0	0	1	3	0	0	0	0	0.06	2356	66.29	333.15	376	425	11.7	4.39	10.93	82.7	-2.27426	0	1	2	16	26554.2
24133	2	75	2	1	1	1	2	0	0	0	2	0	0	0	0	0.1	1567	60.85	201.44	208	397	64.7	4.78	6.85	83.4	-2.27371	0	1	1	34	1798.84
27907	2	34	1	4	1	3	1	2	2	0	3	0	0	0	0	0.11	1383	81.45	143.22	364	2568	14.8	2.68	5.79	97.1	-2.27256	0	1	1	30	7361.93
24291	2	49	1	5	1	1	2	0	2	0	3	0	0	0	0	1.05	1754	44.7	184.18	320	709	64.3	6.74	4.8	65.5	-2.27227	1	1	2	37	30575.9
14765	1	38	1	4	2	3	3	2	2	3	2	0	0	0	0	0.03	2738	82.99	459.43	154	330	15	4.33	8.28	112.6	-2.27212	0	1	1	16	18639
13594	2	30	1	3	1	1	1	2	2	1	2	0	0	0	0	0.12	1988	65.28	225.24	324	113	9.2	6.22	5.64	107.3	-2.27149	0	1	2	22	9713.15
2074	1	39	1	4	2	3	2	2	2	0	2	0	0	0	0	0.18	1804.91	64.6	239.84	210.58	50.3	80.67	7.16	5.68	63.04	-2.27029	0	1	2	9	3191.35
25265	1	23	1	4	1	3	3	0	0	0	2	0	0	0	0	0.03	2089	51.91	302.1	401	397	67.1	6.24	6.72	57.2	-2.26953	1	1	1	30	8098.41
19788	1	53	2	4	1	1	2	2	2	0	3	1	0	0	0	0.23	1298	33.35	159.76	357	3231	27.5	4.2	4.41	73.1	-2.26938	0	1	1	24	3746.28
28935	1	83	2	3	3	1	3	1	1	2	3	1	0	0	0	0.22	1460	51.59	227.98	228	86	99.6	3.41	4.02	98.4	-2.26932	0	1	1	39	5438.24
8916	1	31	1	3	1	1	3	0	1	3	2	0	0	0	0	0.15	2566.83	60.06	451.58	752.9	37.94	51.95	2.55	9.25	72.51	-2.26914	0	1	1	1	22375
4505	2	21	1	3	2	3	3	0	2	2	2	0	0	0	0	0.22	1361.37	38.47	206.32	661.56	92.69	36.3	3.69	15.36	36.39	-2.26764	0	1	2	8	13086.9
211	1	76	2	3	2	1	2	0	1	1	4	0	1	0	0	0.27	1065.83	45.29	118.58	726.34	128.8	38.31	3.17	8.94	76.54	-2.26706	0	1	2	11	16474.6
12556	1	54	2	3	1	1	3	1	1	0	3	0	0	0	0	0.13	2330	99.31	306.05	71	435	38.7	5.04	13.04	65	-2.26672	0	1	1	26	18212.9
12200	1	24	1	1	1	1	2	0	2	2	2	0	0	0	0	0.06	1767	68.15	186.57	181	276	18.2	4.56	11.11	90.3	-2.26547	0	1	2	27	40618.1
28541	2	76	2	3	1	2	2	2	0	0	4	0	0	0	1	0.18	1568	60.93	186.94	495	265	20.8	3.02	10.77	88.3	-2.26491	1	1	2	34	19706.8
1938	1	29	1	3	1	3	3	2	2	1	4	0	0	0	0	0.07	1859.78	53.81	273.53	496.53	14.28	18.18	6.76	6.5	83.27	-2.26262	0	1	2	5	35681
27467	2	28	1	4	1	3	1	0	2	3	4	0	0	0	0	1.07	1611	46.62	134.64	208	165	73.6	10.41	5.09	37.2	-2.26195	1	1	1	33	18186.7
10962	1	66	2	4	1	1	3	1	1	1	4	1	1	0	0	0.58	1599	54.87	208.11	364	1665	42.5	4.52	6.06	75.8	-2.2592	0	1	1	14	7181.89
26654	2	53	2	4	3	3	3	1	1	1	4	1	0	0	0	0.51	1605	80.42	146.96	257	716	22.2	4.83	7.75	95.5	-2.2572	0	1	2	37	5223.32
24178	2	70	2	3	1	1	2	2	2	0	2	0	0	1	0	0.04	1692	86.83	126.39	454	1323	19.7	5.2	7.21	75.6	-2.25646	0	1	1	35	14353
27358	2	41	1	1	1	1	2	0	1	0	2	0	0	0	0	0.07	1927	74.69	218.66	304	630	24.7	3.37	8.75	101.1	-2.25573	0	1	1	42	2660.2
3742	1	29	1	4	1	3	2	0	0	2	4	0	0	0	0	0.19	2301.66	69.05	293.77	532.21	151.54	18.65	4.66	10.75	73.56	-2.25453	0	1	2	7	15179.3
17349	1	65	2	1	1	1	2	1	2	0	3	1	1	0	0	0.15	1202	61.23	161.52	334	456	30.8	4.29	6.59	103	-2.25404	0	1	2	25	1452.37
26318	2	33	1	3	3	1	3	2	2	1	1	0	0	0	0	0.09	1156	56.48	109.12	623	2527	37.4	3.72	6.7	54.4	-2.25351	0	1	2	36	18591.9
7067	2	39	1	3	2	1	3	1	1	1	2	0	0	0	0	0.06	579.83	14.08	81.42	1693.79	1638.84	113.72	1.74	1.71	12.42	-2.25347	0	1	2	11	56790.9
25680	2	78	2	3	2	2	3	1	0	2	3	1	0	1	0	1.03	1332	67.86	139.35	457	1074	43.3	3.29	9.45	70.7	-2.2532	0	1	1	41	13388.8
15653	2	38	1	3	1	1	3	2	2	0	1	1	0	0	0	0.05	2529	58.59	477.85	133	765	22.3	7.33	10.32	60.9	-2.25277	1	1	1	26	62988.2
831	1	49	1	3	3	1	3	0	1	1	4	0	0	0	0	0.1	1333.68	80.46	151.64	518.79	121.32	10.89	4.14	5.94	115.03	-2.25273	0	1	2	5	33537
30019	1	44	1	3	2	2	1	2	1	2	2	0	0	0	0	0.29	3557	76.46	648.42	191	316	14.5	3.34	9.48	114.6	-2.25267	0	1	1	31	12231.2
2329	2	31	1	4	1	2	2	0	1	0	3	0	0	0	0	0.15	1507.93	49.03	202.62	247.31	119.86	34.51	8.22	5.58	78.33	-2.25103	0	1	2	4	4485.48
25169	1	53	2	5	1	1	3	2	2	1	4	1	1	0	0	0.75	2034	84.72	162.89	502	290	15.7	3.65	11.47	80.7	-2.25075	0	1	1	30	22368.4
344	1	26	1	3	2	1	3	0	1	3	2	0	0	0	0	0.04	1483.66	46.37	209.21	510.82	408.16	85.84	5.91	6.45	45.79	-2.25066	0	1	2	10	38272.5
11572	2	85	2	1	1	1	2	1	0	0	3	1	1	0	0	0.2	966	41.38	93.34	502	2448	79.6	4.67	5.83	33.9	-2.25036	1	1	2	15	1759.16
26438	2	85	2	3	1	2	2	0	0	0	2	1	0	0	0	0.05	2011	49.97	264.92	248	159	56.8	6.64	7.22	70.2	-2.24813	1	1	2	37	7860.66
13277	2	27	1	1	1	3	2	0	2	3	3	0	0	0	0	0.03	3219	78.11	283.46	212	276	22.4	3.71	12.28	88.3	-2.24807	0	1	2	24	2911.33
18048	2	53	2	3	3	1	3	0	2	0	2	0	0	0	0	0.07	1200	88.35	72.77	275	1261	79.3	3.35	6.57	74.9	-2.24798	0	1	2	19	35897.4
10024	1	40	1	3	2	3	2	2	1	0	3	0	0	0	0	2.59	2520	77.26	267.68	146	67	18.4	4.88	13.26	80	-2.24685	1	1	2	18	22186.3
12022	1	57	2	1	1	1	3	1	1	2	4	0	0	0	0	0.68	1444	77.75	136.6	22	54	0.3	3.3	16.36	94.5	-2.24603	0	1	2	27	3314.43
9349	1	34	1	1	1	3	2	1	2	1	4	1	0	0	0	0.43	2377.93	78.38	248.26	261.89	31.5	8.1	5.23	9.53	100.03	-2.2447	0	1	2	6	4814.28
22790	2	46	1	4	1	1	2	0	1	1	3	0	0	0	0	0.13	1771	63.87	249.46	265	1144	46.6	3.81	7.84	84.3	-2.24432	1	1	2	41	8580.44
13519	2	63	2	5	3	2	3	1	2	0	4	0	0	1	0	1.46	1285	51.64	230.14	323	290	194	2.87	4.81	35.9	-2.24408	0	1	2	21	3673.39
16867	2	80	2	1	1	2	2	0	0	0	3	0	1	0	0	0.09	1292	60.09	147.39	452	294	31.2	2.36	13.61	74.3	-2.24373	0	1	2	27	1931.86
11037	2	44	1	3	3	1	3	0	1	3	3	0	0	0	0	0.13	1159	36.72	133.83	335	2559	32.7	6.75	4.71	56.2	-2.24359	0	1	1	23	46144.5
12021	2	50	1	4	2	1	3	0	2	3	4	0	0	0	0	0.38	1378	45.83	190.25	322	2788	46.6	5.35	4.15	62.7	-2.24305	0	1	1	23	4208.87
9539	2	29	1	4	3	1	3	0	2	0	3	0	0	0	0	0.11	1703.13	38.46	270.55	258.94	86.81	50.94	5.91	5.74	91.17	-2.2427	1	1	2	10	5984.88
2633	1	46	1	1	1	1	2	1	2	0	2	0	0	0	0	0.1	1108.34	23.23	202.37	301.49	114.01	110.48	6.98	2.52	62.65	-2.24205	0	1	2	7	2092.84
8921	2	74	2	3	1	1	3	0	0	0	3	1	1	0	0	0.1	848.4	37.69	144.71	446.33	223.57	135.25	5.13	3.93	47.52	-2.24202	0	1	2	6	12074.7
22709	1	38	1	2	1	1	1	0	1	2	2	0	1	0	0	0.05	1097	38.31	195.82	349	1848	77.6	1.56	8.06	71.3	-2.2408	1	1	1	43	7022.9
27440	1	75	2	3	1	3	1	0	2	0	3	1	0	0	0	0.33	1901	70.64	107.76	543	153	20.5	3.39	6.99	109.2	-2.23958	0	1	2	35	4353.31
23471	2	61	2	5	3	1	3	0	1	1	4	0	0	0	0	0.84	1393	45.15	195.29	617	1786	52.8	3.33	6.46	63.8	-2.23896	0	1	1	39	9256.52
7582	1	62	2	5	3	1	3	0	0	0	2	1	0	0	0	0.07	941.07	33.24	174.89	157.17	113.82	215.45	1.58	3.3	58.51	-2.23799	0	1	2	8	14612.5
19709	1	39	1	3	3	1	3	0	1	3	3	0	0	0	0	0.16	1528	77.35	178.03	376	122	10.8	3.96	11.6	90.5	-2.23793	0	1	1	23	14930.9
8616	2	29	1	2	1	1	2	0	0	0	2	0	0	0	0	0.77	1537.12	38.45	216.18	383.49	361.38	103.22	6.46	4.34	52.37	-2.23622	0	1	2	7	24930
23789	1	53	2	4	1	2	1	2	1	0	3	0	0	0	0	0.07	2615	77.74	397.53	214	54	0.8	1.97	18.52	83.5	-2.23487	0	1	2	35	9016.59
273	2	64	2	2	2	1	1	2	2	0	3	0	0	0	0	0.32	1638.45	68.53	199.97	286.55	34.33	15.47	6.35	9.53	83.68	-2.23357	0	1	2	7	15783
18294	2	70	2	3	1	2	2	0	0	0	2	1	0	0	0	0.01	919	28.04	121.35	679	161	60.5	8.8	3.52	45.5	-2.2334	0	1	1	27	10090.5
23038	1	42	1	1	1	1	1	0	2	2	3	0	0	0	0	0.42	2536	68.35	332.64	255	373	27.3	4.31	11.27	82.7	-2.23264	0	1	1	43	4068.71
18063	1	22	1	3	3	3	3	2	1	3	3	0	0	0	0	0.31	1908	95.4	137.47	782	179	0.4	1.13	11.74	100	-2.23228	0	1	1	17	11566.1
7578	1	71	2	1	1	1	2	1	1	0	3	1	0	0	0	0.21	1700.99	82.37	230.69	545.26	186.94	7.5	5.49	9.1	82.39	-2.23143	0	1	2	13	736.354
1480	2	33	1	3	1	1	2	2	2	2	1	0	0	0	0	0.28	1779.8	55.93	307.57	440.96	207.83	83.51	2.67	7.78	79.82	-2.23094	1	1	2	8	14568.8
21813	2	20	1	3	1	3	2	0	0	1	4	0	0	0	0	0.46	2056	73.34	262.55	211	381	13.2	3.91	8.51	115	-2.23047	0	1	2	34	55193.1
17008	2	22	1	1	1	1	2	0	0	0	3	0	0	0	0	0.04	1198	59.19	143.54	155	999	95.1	2.86	6.23	84.9	-2.23043	0	1	2	15	2720.27
10838	2	25	1	3	1	1	2	1	2	3	2	0	0	0	0	0.05	1754	46.56	225.82	375	278	77	4.51	6.57	75.6	-2.23018	0	1	2	16	17627.3
24207	1	60	2	3	2	2	2	1	2	0	2	1	1	0	0	0.29	1458	45.79	144.01	637	2557	23.9	3.92	7.16	57.9	-2.22706	0	1	1	31	21196.8
1195	1	61	2	3	3	1	3	1	1	1	4	0	0	0	0	0.55	1199.8	44.07	187.04	296.17	170.48	28.92	5.92	4.85	107.21	-2.22703	0	1	2	1	10592.2
26369	2	34	1	3	3	1	3	0	2	0	2	0	0	0	0	0.22	1460	61.65	176.43	249	565	18.4	4.68	7.21	107.5	-2.22662	0	1	2	29	41389.5
20727	2	50	1	4	2	1	3	0	0	1	4	1	1	0	0	0.33	1505	68.14	148.3	251	98	17.7	8.01	5.34	93.6	-2.22662	1	1	1	24	4208.87
19060	2	42	1	3	2	1	2	1	2	0	4	0	0	0	0	0.27	1199	70.6	93.31	361	143	16.4	2.87	6.47	131.7	-2.22659	1	1	1	26	13733.7
30131	2	26	1	3	1	1	2	0	0	1	2	0	0	0	0	0.15	2937	79.5	414.11	245	384	13.5	5.29	9.44	93.4	-2.22582	1	1	2	32	67909
17713	1	50	1	3	1	1	2	2	2	0	4	0	0	0	0	0.22	1565	58.11	230.62	577	72	15.8	4.37	15.93	46.1	-2.22513	0	1	1	26	20244
28768	2	74	2	3	1	2	2	0	0	0	3	1	1	0	0	0.05	1432	42.23	223.28	493	202	43.1	8.3	7.2	48.4	-2.22405	0	1	2	34	15441.7
14744	2	30	1	2	3	1	3	0	2	1	3	0	0	0	0	0.26	1023	52.95	117.27	807	40	10.4	6.16	9.35	60	-2.22364	1	1	2	16	18356.7
4074	2	39	1	4	1	3	1	2	2	0	3	0	1	0	0	0.35	2821.65	76.07	297.23	218.36	34.79	13.12	8.35	7.14	84.68	-2.22332	1	1	1	9	5447.58
21143	1	65	2	3	1	2	3	1	2	0	4	1	1	1	0	0.78	1261	76.82	113.14	189	403	43	4.16	5.21	117.1	-2.22252	0	1	1	31	42574.7
19507	2	48	1	3	3	3	3	2	1	0	3	1	0	0	0	0.06	1400	61.09	136.69	541	2200	12.5	3.01	6.31	90.8	-2.22062	0	1	1	17	18818.3
22831	2	60	2	3	2	3	3	0	1	0	2	1	0	0	0	0.05	1133	28.14	175.2	530	169	206.7	1.65	2.93	43.9	-2.22021	0	1	2	32	23980.9
8703	2	37	1	3	1	1	2	2	2	0	4	0	0	0	0	0.69	1392.64	69.05	91.42	522.6	56.16	7.67	3.63	11.79	88.16	-2.2198	0	1	1	5	35960.4
22998	2	26	1	4	1	3	1	2	2	0	4	1	0	0	0	0.14	2643	63.37	266.95	36	36	33	9.05	6.08	83.4	-2.21974	0	1	1	42	4159.6
4445	2	76	2	3	2	2	2	0	2	1	2	0	0	0	0	0.1	1409.76	52.82	182.55	252.65	75.42	96.06	4.97	7.5	64.91	-2.21923	0	1	1	8	22038.1
17777	2	58	2	3	3	1	3	0	2	1	2	0	0	0	0	0.33	1530	50.87	144	410	474	58.7	4.1	6.19	88.5	-2.21891	0	1	2	24	25788.8
27662	2	47	1	4	1	2	1	2	0	1	3	0	0	0	0	0.62	508	12.74	67.42	467	6404	62.8	3.51	1.53	23.7	-2.21858	1	1	2	29	13538.9
1229	2	85	2	3	1	2	2	0	0	0	2	1	1	0	0	0.65	1315.59	49.1	165.29	952.12	830.89	30.2	4.62	5.53	67.11	-2.21845	0	1	1	7	9763.93
24752	2	54	2	3	1	1	3	2	2	0	3	1	1	0	0	0.25	2135	62.66	236.49	449	1264	36.8	6.48	6.44	61.2	-2.21832	0	1	2	31	47796.7
20339	1	37	1	4	1	1	3	0	2	1	3	0	0	0	0	0.24	1878	45.12	294	144	631	138	4.12	6.45	52.8	-2.21822	0	1	2	25	5267.05
11154	2	46	1	4	1	1	3	1	0	0	4	1	0	0	0	1.17	2562	76.54	359.55	479	889	22.1	4.08	8.39	86.1	-2.21533	0	1	1	14	11948.7
26617	2	51	2	3	1	2	2	0	0	1	3	1	1	0	0	0.24	1896	71.64	244.4	270	1140	10	5.51	10.82	71.8	-2.21487	1	1	1	31	20012.3
26394	1	40	1	1	2	1	3	0	1	1	4	0	0	0	0	0.23	1247	28.92	201.1	94	999	97	4.72	3.87	84.6	-2.21389	1	1	2	40	3067.98
14276	1	67	2	3	3	1	3	0	0	1	2	0	0	0	0	0.04	1845	36.49	252.25	411	2849	70.7	3.13	5.86	55.7	-2.21382	0	1	2	19	31491.3
24642	2	85	2	3	1	2	2	0	0	0	2	0	0	0	0	0.36	1230	42.54	201.21	393	285	67.8	5.184	10.12	51.9	-2.21266	0	1	2	31	5911.64
23323	2	21	1	3	1	3	2	0	2	2	2	0	0	0	0	0.59	1777	67.17	241.42	647	338	29.3	4.01	11.42	62.9	-2.20856	1	1	2	35	46610.6
887	1	56	2	1	1	1	3	1	1	0	4	0	0	0	0	0.04	1983.65	81.18	208.25	474.99	45.21	12.16	4.43	9.08	98.23	-2.20836	1	1	2	6	5098.87
19485	1	59	2	3	3	2	2	2	2	1	3	1	0	0	0	0.6	1907	55.22	197.54	147	304	24.9	9.14	9.01	58.9	-2.20763	0	1	1	14	14545
14609	2	46	1	3	3	1	3	0	2	2	4	0	0	0	0	0.49	1594	75.1	148.35	330	973	71.1	3.29	7.88	76.1	-2.20759	0	1	1	19	23041.2
17419	1	40	1	1	1	1	2	0	1	2	3	0	1	0	0	0.02	1813	59.77	242.32	170	262	35.5	3.12	16.15	67.4	-2.20747	0	1	2	17	1789.89
29451	2	39	1	3	1	1	2	2	2	3	4	0	0	0	0	0.36	2262	71.77	262.25	427	238	21.3	6.26	12.81	50.9	-2.20537	0	1	1	31	12989.2
23400	2	20	1	3	1	1	2	0	0	3	3	0	0	0	0	0.03	881	31.54	127.21	156	940	117.3	4.79	4.91	63.4	-2.20278	1	1	1	38	13615.1
16157	1	67	2	3	1	1	2	0	1	1	3	1	1	0	0	0.09	2117	77.39	248.55	368	100	36.6	5.07	6.4	100	-2.20202	0	1	2	22	18014.5
23324	1	68	2	3	1	1	2	1	2	0	3	0	0	0	0	0.31	1864	54.76	176.08	504	708	28.8	8.01	4.25	71.1	-2.20164	0	1	1	29	26477.1
25894	2	22	1	1	1	1	1	0	0	1	2	0	0	0	0	0.07	1870	59.6	311.6	172	496	39.1	5.64	6.55	97	-2.20139	0	1	2	41	4272.65
21484	1	55	2	4	2	1	3	0	0	1	3	1	0	0	0	0.12	1992	63.59	105.94	154	185	30.7	2.53	20.06	54.2	-2.19959	0	1	2	37	8818.46
16655	2	25	1	1	1	1	1	2	2	0	3	0	0	0	0	0.25	1353	66.4	164.16	128	465	29.4	5.95	9.36	85.1	-2.19957	0	1	2	23	2945.72
5520	2	69	2	1	1	2	1	0	0	1	3	1	1	0	0	0.08	824.51	69.01	88.42	1192.16	1057.6	44.5	2.81	5.85	58.5	-2.19883	0	1	1	2	2084
28330	2	47	1	3	3	1	3	0	1	3	3	0	0	0	0	0.2	3748	77	555.91	565	686	17	5.5	5.79	90.7	-2.19637	0	1	2	34	22750.9
27024	1	74	2	3	3	2	2	1	1	1	4	1	1	1	1	0.37	2016	57.42	283.43	295	453	54.7	3.84	9.09	83.8	-2.19474	0	1	1	42	29356
14278	2	45	1	3	2	1	3	0	2	0	2	0	0	0	0	0.1	1650	27.37	177.48	800	1236	60.8	7.69	3.78	33.2	-2.19448	0	1	1	18	20854.7
1158	1	49	1	4	3	1	3	0	1	1	4	0	0	0	0	0.19	1606.86	67.16	197.48	256.07	112.78	49.83	4.72	11.65	69.61	-2.19162	0	1	2	8	8390
19132	2	64	2	3	1	1	3	1	1	0	4	0	0	0	0	2.96	1831	48.37	239.92	601	233	89.6	4.07	6.34	64.1	-2.19135	0	1	2	16	42046.7
12081	2	22	1	3	2	3	3	0	0	0	2	0	0	0	0	0.05	2013	36.75	295.33	472	455	38.5	6.08	4.02	92.8	-2.19022	0	1	1	21	13977.7
26841	1	25	1	4	1	1	2	0	0	2	4	0	0	0	0	0.53	1842	75.03	205.3	198	290	9.8	3.82	12.93	94.9	-2.19008	1	1	1	41	4833
8105	1	34	1	3	2	3	3	2	2	0	2	0	0	0	0	0.14	1891.08	68.4	192.29	272.29	61.84	10.94	5.88	11.86	79.66	-2.1893	0	1	2	12	38534.3
30915	2	54	2	3	2	1	3	2	2	0	2	0	0	0	0	0.25	1880	61.2	93.23	405	1713	16.3	7.07	5.7	69.4	-2.18862	0	1	2	34	45402.1
11921	2	35	1	3	1	2	2	2	2	0	2	0	0	0	0	0.08	2327	72.2	281.9	149	464	39.5	5.05	8.53	92.9	-2.18843	0	1	2	20	27254.5
16353	2	31	1	1	1	3	2	0	2	0	2	0	0	0	0	0.02	2136	71.67	277.7	382	407	19.5	4.93	9.26	88.7	-2.1882	0	1	2	25	10330.2
14076	2	75	2	3	3	1	3	0	1	1	4	0	0	0	0	0.09	989	35.28	143.54	481	109	41.8	8.98	4.28	65.3	-2.18719	0	1	2	17	16095.3
24824	1	47	1	3	1	1	3	2	1	1	3	0	0	0	0	0.38	2821	70.53	188.81	510	239	16	4.9	10.05	81.4	-2.18702	0	1	2	35	18943.1
26385	1	52	2	4	2	3	2	2	1	0	4	1	1	0	0	0.15	1543	79.67	201.11	253	605	19.2	3	15.44	73.8	-2.18626	1	1	2	33	8097.97
20193	2	21	1	3	2	3	2	0	0	3	2	0	0	0	0	0.02	1698	60.91	269.56	270	198	88.1	3.26	8.13	82	-2.18592	0	1	1	24	14415.3
15951	2	35	1	1	2	1	2	1	2	2	2	0	0	0	0	0.06	1901	67.85	276.38	204	134	17.6	5.25	8.12	108.7	-2.18493	0	1	1	22	2590.32
432	2	26	1	1	1	1	3	0	0	1	2	0	0	0	0	2.37	2221.81	63.62	325.87	231.98	48.18	38.93	5.92	9.38	81.18	-2.18483	1	1	2	3	4497.26
7293	2	38	1	1	1	1	2	2	2	1	4	0	0	0	0	0.43	1466.09	64.14	123.46	312.11	121.73	42.91	4.51	8.71	91.47	-2.18312	0	1	1	1	8783.93
13891	1	61	2	1	2	1	3	1	2	3	3	0	0	0	0	0.14	1581	71.2	132.5	394	163	20.5	4.16	8.34	105.2	-2.18218	0	1	2	24	1855.34
19120	2	81	2	1	3	2	3	0	0	3	3	1	0	0	0	0.64	1171	95.74	112.79	290	86	30.3	1.7	15.56	85.9	-2.18205	0	1	2	15	2123.4
25180	2	79	2	1	1	2	2	0	0	0	3	0	0	0	0	0.6	1043	55.41	138.11	359	4366	39.2	1.66	8.71	52.1	-2.18156	0	1	1	34	1937.26
5944	2	31	1	3	1	2	1	2	2	1	3	0	0	0	0	0.6	1825.44	43.79	315.65	391.98	207.71	101.87	5.98	5.07	58.89	-2.18138	0	1	2	1	32929.6
4076	1	44	1	1	1	1	2	1	2	0	3	0	0	0	0	0.19	2137.86	61.99	222.25	5.94	1.26	19	6.04	9.63	104.38	-2.18016	0	1	1	4	2933.8
19789	2	80	2	3	1	1	3	1	1	1	3	1	0	0	0	1.12	1479	49.69	152.44	431	578	25	5.73	6.44	90.3	-2.17757	0	1	1	23	5387.24
15894	1	54	2	3	3	3	3	1	2	2	2	0	0	0	0	0.01	2129	62.45	194.85	527	1912	10.7	4.98	10.39	54.6	-2.17752	1	1	1	21	16683.8
3592	1	40	1	3	1	3	3	0	1	2	2	0	0	0	0	0.13	1420.31	46.33	185.27	263.01	84.76	93.42	5.24	6.96	69.18	-2.1765	0	1	2	1	22501.7
22604	2	61	2	1	1	2	1	2	2	0	4	1	1	0	0	2.04	1406	68.87	140.95	532	173	73.7	3.43	7.38	79.4	-2.17496	0	1	2	38	3310.34
5313	1	23	1	3	3	3	3	2	2	2	3	0	0	0	0	0.02	2657.75	74.33	237.73	126.05	24.37	25.23	3.61	11.5	106.28	-2.17496	0	1	1	5	31370.4
27344	2	42	1	3	3	3	1	0	0	1	2	1	0	0	1	0.04	1547	37.97	271.96	301	260	187.2	4.45	5.28	27.4	-2.17412	0	1	1	43	45210.7
15100	1	81	2	3	1	1	2	1	1	2	2	0	0	0	0	0.07	2008	62.62	290.99	599	501	34.8	4.06	8.95	77.2	-2.17304	0	1	2	23	10825.3
4349	2	26	1	2	3	1	2	0	2	0	2	0	0	0	0	0.89	1800.98	81.03	209.37	704.75	269.7	27.55	4.41	7.69	83.57	-2.17101	0	1	2	7	13948.2
28576	2	85	2	3	1	2	2	0	0	1	4	0	1	0	0	1.09	1270	41.65	180.53	251	1260	120.5	3.31	6.11	60.3	-2.17007	0	1	2	39	7378.51
26070	2	21	1	1	1	3	1	0	0	0	2	0	0	0	0	0.07	1381	62.26	228.53	310	2933	16.2	1.82	9.93	82.9	-2.16856	0	1	2	41	3949.33
29131	2	38	1	3	3	1	3	0	1	1	3	0	0	0	0	0.05	1515	71.64	134.9	462	362	75.4	2.54	9.98	72.5	-2.16747	0	1	1	31	81255
14474	1	85	2	3	2	1	2	1	1	2	2	0	0	0	0	0.03	1169	44.49	130.04	389	1403	86.9	5.51	5.25	53.4	-2.16713	0	1	1	19	4453.39
11472	2	40	1	3	3	1	3	0	2	1	2	0	0	0	0	0.06	2171	56.51	301.95	435	1320	35.5	4.4	9.47	67	-2.16701	0	1	1	16	29522.4
30417	2	76	2	3	1	1	2	1	1	0	4	1	0	0	1	0.7	1595	53.87	224.13	406	788	119.8	4.91	6.82	38.9	-2.1668	1	1	2	30	9610.71
14201	2	28	1	1	1	1	3	0	0	1	4	0	0	0	0	0.63	1640	47.86	277.78	512	545	58	4.28	7.66	74.3	-2.16472	0	1	2	17	2090.05
14770	1	57	2	1	3	1	3	1	2	1	3	0	0	0	0	0.16	2138	60.43	321.56	455	462	27.5	5.78	9.03	73.4	-2.16307	0	1	2	15	2760.87
24911	1	74	2	3	1	1	2	1	1	1	3	0	0	1	0	0.11	1543	79.87	183.16	476	186	33.9	2.28	7.86	115.4	-2.16094	0	1	2	33	18174.5
94	2	61	2	4	1	1	3	0	1	0	4	0	0	0	0	0.34	1105.19	57.37	126	522.55	315.43	92	4.07	5.78	71.52	-2.15953	0	1	2	4	4205.42
12761	1	41	1	3	2	2	3	0	2	3	3	0	0	0	0	0.06	2608	62.17	289.69	189	327	18.8	4.78	8.75	108.2	-2.1593	0	1	1	23	21328.6
17906	2	68	2	1	2	2	3	1	1	1	2	0	0	0	0	0.27	1628	51.11	148.92	293	1265	69.8	6.28	5.49	62.6	-2.15869	0	1	1	17	3039.47
15926	2	41	1	1	2	1	2	0	0	0	2	0	0	0	0	0.1	1909	58.61	290.43	253	850	23.9	5.87	6.97	93.5	-2.15802	0	1	1	22	1681.46
20746	1	59	2	3	2	2	3	0	2	3	4	1	0	0	0	0.07	1620	59	250.92	384	275	88.8	2.92	8.14	78.9	-2.1578	0	1	1	19	42879.4
26134	1	59	2	4	1	1	3	2	1	0	2	1	0	1	0	0.02	2104	105.96	255.37	264	256	4.2	2.24	14.4	103.6	-2.15774	0	1	1	33	13768.6
11481	1	21	1	4	2	3	1	0	1	3	2	0	0	0	0	0.03	2015	59.04	318.35	789	215	33.2	4.45	8.04	74.5	-2.15704	0	1	1	22	10482.7
16912	1	44	1	3	1	1	1	2	2	0	2	0	0	0	0	0.06	2020	82.8	215.92	329	108	9.6	3.42	12.44	99.6	-2.156	1	1	2	27	59376.1
29347	2	28	1	3	3	1	3	2	2	2	3	0	0	0	0	0.13	1229	62.55	156.63	558	1511	36.8	4.06	8.79	64.5	-2.15515	1	1	2	37	48997
25944	1	46	1	4	2	1	2	0	2	0	4	0	0	0	0	0.15	1856	69.31	267.99	592	186	136	1.61	5.42	70.8	-2.15446	0	1	1	37	8564.78
3108	1	49	1	2	2	1	2	1	2	0	3	1	0	0	0	0.19	1690.01	87.33	224.71	104.54	5.2	15.49	4.41	8.64	124.93	-2.1541	0	1	2	10	52295.9
4929	2	23	1	3	3	3	2	2	2	3	2	0	0	0	0	0.01	2078.42	76.55	201.78	317.71	254.79	70.5	4.11	6.82	90.55	-2.15349	0	1	1	8	12672.3
3098	2	68	2	3	2	1	3	0	1	0	2	0	0	0	0	0.05	1422.7	48.6	248.41	862.41	132.1	23.14	4.8	7.2	79.57	-2.15249	0	1	2	5	19638
944	2	54	2	1	1	1	2	0	2	0	2	1	0	0	0	0.84	1090.63	38.03	130.54	633.88	205.91	90.45	6.13	5.39	50.06	-2.15082	0	1	1	3	2134.69
16262	1	41	1	1	1	1	2	1	2	1	3	0	1	0	0	0.11	1594	55.48	179.74	109	572	84.1	5.36	10.56	53.8	-2.14905	0	1	1	19	5815.52
22858	2	31	1	1	2	1	3	0	2	3	4	0	0	0	0	1.96	2259	66.67	207.59	276	603	15.3	4.88	10.48	89.6	-2.14882	1	1	1	40	9448.64
20520	2	71	2	3	1	2	2	0	0	1	4	1	0	0	0	0.73	967	35	120.94	450	1859	129.4	2.92	4.27	50.9	-2.14743	0	1	2	20	19990.1
2019	2	63	2	4	1	2	3	1	2	2	2	0	0	0	0	0.07	1002.06	35.69	166.02	1254.9	1090.64	79.56	2.13	3.93	55.87	-2.14696	0	1	2	9	1745.17
7097	2	20	1	4	1	3	3	0	2	0	4	0	0	0	0	0.79	1628.91	69.13	180.94	172.15	67.15	21.9	5.59	8.72	104.38	-2.14642	0	1	2	4	12383.5
24617	2	61	2	3	1	2	2	0	1	1	2	0	0	0	0	0.34	943	23.63	158	419	3819	121.3	2.41	2.42	43.2	-2.14548	1	1	2	36	41632.2
23768	1	33	1	4	1	3	2	2	1	2	3	0	0	0	0	0.1	1479	67.46	179.98	143	555	42.9	3.41	13.66	76.8	-2.14425	0	1	2	37	5090.97
24707	1	82	2	3	3	1	3	1	1	0	2	0	0	0	0	0.33	1212	70.32	131.53	392	166	8.1	7.204	9.95	74.4	-2.144	0	1	1	31	6771.53
8667	2	25	1	1	1	1	2	0	1	0	2	0	0	0	0	0.09	2046.01	65.87	338.74	700.27	21.37	46.43	5.94	8.37	58.76	-2.1437	0	1	2	10	6022.43
13835	2	72	2	3	3	1	3	0	0	3	3	0	0	0	0	0.13	745	25.18	124.42	351	3247	132	2.42	3.32	44.3	-2.14335	0	1	2	22	14882.1
10181	2	41	1	1	1	1	2	0	1	3	4	1	0	0	0	0.1	1760	59.58	227.5	131	914	54.8	5.23	9.8	71	-2.14119	0	1	1	22	1922.83
2827	2	37	1	3	2	2	3	0	2	0	3	0	0	0	0	0.53	893.23	87.66	31.82	178.31	81.14	24.68	2.11	13.2	109.2	-2.14105	0	1	1	10	51327.3
3215	2	55	2	4	1	2	2	0	1	1	4	1	0	0	0	0.2	1067.15	46.82	157.47	570.87	458.91	72.59	5.04	3.38	84.55	-2.13999	0	1	2	4	4539.04
31021	1	70	2	3	2	2	2	2	2	0	2	1	0	0	0	0.23	1976	54.33	255.21	356	393	36.8	4.77	9.21	85.4	-2.13768	0	1	2	30	5103.6
21426	2	37	1	1	1	1	2	0	2	0	3	0	0	0	0	0.36	900	57.35	99.05	69	443	134	2.59	11.11	53.8	-2.13673	1	1	2	38	5539.39
19474	2	31	1	3	3	3	3	0	1	2	4	0	0	0	0	0.06	1879	67.96	232.71	134	159	25.6	6.19	6.46	111.9	-2.13504	1	1	2	25	41072.6
8875	2	44	1	3	2	1	3	0	0	3	3	0	0	0	0	0.33	2990.22	58.56	461.97	707.91	78.96	16.23	8.28	8.38	52.32	-2.1344	0	1	2	1	35957.9
5094	1	23	1	3	1	3	2	2	2	0	3	0	0	0	0	0.2	4912.32	72.17	547.9	466.91	16.85	0.69	3.5	9.04	120.31	-2.1343	0	1	2	11	16310.8
6483	2	37	1	1	1	2	2	1	2	0	4	0	0	0	0	0.4	1320.2	63.31	197.05	623.52	124.1	54.79	2.52	12.99	62.56	-2.13291	1	1	2	6	8354.72
18500	2	25	1	1	1	3	3	2	2	2	3	1	0	0	1	0.34	1422	52.85	120	391	1352	59.4	7.98	4.83	50.5	-2.13195	1	1	2	23	9365.05
16807	2	47	1	3	2	1	3	2	1	1	2	0	0	0	0	0.07	1559	39.75	304.38	189	566	68.1	3.65	11.16	73.2	-2.1317	0	1	2	23	31086
19307	2	44	1	1	2	3	2	2	1	1	4	0	0	0	0	0.47	1896	77.43	258.01	15	131	15	5.67	15.48	74.2	-2.13118	1	1	2	27	3014.48
4276	1	35	1	1	1	1	2	1	2	0	4	0	0	0	0	0.14	1596.49	55.15	200.3	392.71	47.22	20.08	10.76	7.56	49.43	-2.13036	0	1	1	10	8052.45
21568	2	43	1	3	2	1	3	0	2	0	2	1	0	0	0	1.76	2396	66.11	167.48	101	425	50.4	8.16	8.45	63	-2.1294	1	1	1	34	33572.6
4054	1	27	1	3	3	1	3	2	1	3	3	0	0	0	0	0.05	1383.17	59.77	112.58	518.68	186.21	35.42	3.67	9.23	91.52	-2.12892	0	1	2	8	16755.4
22825	2	39	1	3	1	1	2	0	0	0	2	1	0	0	0	0.77	1977	59.83	275.11	345	124	40.3	5.48	7.67	91.4	-2.12882	1	1	2	34	44441.7
15146	1	64	2	4	2	1	2	1	1	1	4	1	1	0	0	0.26	1242	34.86	124.61	169	1578	85.4	10.37	4.59	22.2	-2.1286	0	1	2	28	5328.8
26433	2	82	2	3	2	2	1	0	1	0	3	1	0	0	0	0.23	1435	50.73	153.38	240	637	60.8	6.39	9.33	57.7	-2.12797	0	1	1	38	5395.95
30683	2	28	1	3	3	1	3	0	2	0	2	0	0	0	0	0.07	1494	39.1	216.63	852	89	99.2	2.02	9.04	53.8	-2.12773	0	1	1	38	14804.1
11170	1	23	1	1	1	1	2	1	2	0	2	0	0	0	0	0.1	1180	60.71	141.26	568	1253	43	2.63	12.7	55.9	-2.12706	0	1	2	25	2575.53
3316	2	22	1	3	2	3	1	0	1	1	2	0	0	0	0	0.01	1411.25	76.55	169.29	574.44	66.5	59.31	3.98	8.19	79.65	-2.12657	1	2	1	7	11672.2
14732	2	39	1	1	2	1	1	0	2	0	3	0	0	0	0	0.12	2267	95.19	278.92	222	161	7.1	2.79	12.22	116.2	-2.12455	0	2	2	22	4405.92
27630	2	56	2	4	1	1	2	0	1	0	3	0	1	0	0	0.18	1699	69.32	212.4	370	450	27.4	3.533	11.77	86.4	-2.12416	0	2	1	30	7182.74
22969	2	35	1	4	2	1	1	0	2	1	4	0	0	0	0	1.79	777	54.22	80.34	355	4676	12.5	1.6	8.14	71.1	-2.12407	1	2	2	35	11691
7764	2	78	2	3	1	1	2	0	1	1	2	0	0	0	0	0.03	1150.66	65.95	84.95	382.7	166.13	73.09	4.97	7.18	77.67	-2.12394	0	2	1	8	10790.3
20808	2	51	2	3	1	2	2	0	1	1	3	0	0	0	0	0.32	2079	59.71	254.37	103	111	32.7	7.8	8.22	83.8	-2.12326	0	2	1	14	17965.4
25462	2	34	1	3	1	1	3	0	2	3	2	0	0	0	0	0.04	1816	98.56	194.36	204	15	0.5	2.26	5.93	168.5	-2.12295	0	2	1	33	13491.1
7831	2	61	2	3	1	1	3	2	2	0	2	1	0	0	0	0.19	1591.48	56.68	168.76	319.58	18.57	22.38	7.03	8.2	86.72	-2.12179	0	2	2	1	11273.6
13149	2	41	1	3	1	1	3	2	2	1	3	1	0	0	1	0.36	958	28.7	110.95	39	126	63	3.08	18.74	50.6	-2.12129	0	2	1	21	23992.4
19816	2	49	1	4	2	2	2	0	2	2	4	0	0	0	0	0.32	2210	41.5	309.56	345	201	160.4	4.18	4.83	50.8	-2.118	1	2	2	21	4070.17
24326	1	43	1	3	1	1	1	2	2	0	2	1	0	0	0	0.06	2981	87.25	440.46	448	330	0.9	4.35	11.07	96.2	-2.11569	1	2	2	34	29302.5
14219	2	24	1	3	1	1	3	1	1	1	4	0	0	0	0	0.55	1639	61.8	215.13	469	376	14.3	2.75	16.6	67.6	-2.11494	0	2	1	19	14248.1
12714	2	60	2	3	3	1	3	1	1	3	2	0	0	0	0	0.64	1739	69.55	196.63	290	206	78.3	2.59	7.22	103.6	-2.1142	0	2	1	22	19043.8
7877	2	65	2	1	1	2	1	0	0	0	3	1	1	0	0	0.1	1219.58	68.4	137.29	252.55	98.95	39.73	4.56	13.42	71.49	-2.11405	0	2	1	4	1121.83
18857	1	35	1	1	1	1	2	1	2	1	2	0	0	0	0	0.06	1513	32.56	204.53	501	5819	21.8	4.07	4.35	38.7	-2.1135	0	2	2	19	6252.33
28863	2	37	1	4	2	1	2	0	1	1	2	1	0	0	0	0.05	1446	83.62	142.61	298	335	95	3.39	7.77	79.9	-2.11145	1	2	1	35	7468.4
19162	2	61	2	3	2	1	3	0	1	0	4	0	0	0	0	0.33	1017	47.2	102.99	472	54	21.6	8.43	10.78	48.4	-2.10732	0	2	1	23	20882.4
[truncated: 5,930 more rows]
